# Supplementary material for: Differentially Expressed Genes in Osteomyelitis Induced by Staphylococcus aureus Infection
Source: Front Microbiol. 2018 May 25;9:1093. doi: 10.3389/fmicb.2018.01093 (PMC5982613; doi:10.3389/fmicb.2018.01093)
Supplement: Supplementary file 1 [file Table_1.XLSX]

## Sheet: DGEs
Supplementary Table 1a. DEGs of SI versus Ctrl, OFI versus Ctrl, and OMI versus Ctrl.
#Probe_Coordinates_hg18 = genomic position of the probe on the NCBI36/hg18
#Probe_Coordinates_hg18_to_hg19 = genomic position of the probe on the GRCh37/hg19
#Probe_Coordinates_hg18_to_hg38 = genomic position of the probe on the GRCh38/hg38
ID_Probe	SI_vs_Ctrl	OFI_vs_Ctrl	OMI_vs_Ctrl	adj.P.Val	P.Value	log2_Fold_Change	Direction_Fold_Change	Gene.symbol	Gene.title	Gene.ID	RefSeq_ID	Unigene_ID	Entrez_Gene_ID	Genbank_ID	Genbank_Accession_Number	Genbank_Protein_Accession_Number	Probe_sequence	Probe_Chr_Orientation	Cytoband	Probe_Coordinates_hg18	Probe_Coordinates_hg18_to_hg19	Probe_Coordinates_hg18_to_hg38
ILMN_1651282	1	0	0	3.26e-09	1.21e-11	3.19391	Up	COL17A1	collagen type XVII alpha 1 chain	1308	NM_000494.3	N/A	1308	119829186	NM_000494.3	NP_000485.3	GCTGGGGACACAGCATCAGCTCAAGACGTCACCCTCCATTCTGCACTCAG	-	10q25.1a	chr10:105781170-105781219	chr10:105791180-105791229	chr10:104031422-104031471
ILMN_1651358	1	0	0	7.09e-07	9.88e-09	2.23494	Up	HBE1	hemoglobin subunit epsilon 1	3046	NM_005330.3	N/A	3046	28302129	NM_005330.3	NP_005321.1	ATTCTGGCTACTCACTTTGGCAAGGAGTTCACCCCTGAAGTGCAGGCTGC	-	11p15.4c	chr11:5246329-5246378	chr11:5289753-5289802	chr11:5268523-5268572
ILMN_1651373	1	0	0	0.0107	0.00118	1.03806	Up	RHD	Rh blood group D antigen	6007	NM_016124.3	N/A	6007	77157792	NM_016124.3	NP_057208.2	CATCTACATTGTGCTGCTGGTGCTTGATACCGTCGGAGCCGGCAATGGCA	+	1p36.11c	chr1:23887234-23887283	chr1:24014647-24014696	chr1:23688157-23688206
ILMN_1652287	1	0	0	1.33e-05	3.69e-07	-1.42913	Down	NOG	noggin	9241	NM_005450.2	N/A	9241	38788425	NM_005450.2	NP_005441.1	GGATTCCCATCCAGTACCCCATCATTTCCGAGTGCAAGTGCTCGTGCTAG	+	17q22c	chr17:52027233-52027282	chr17:54672234-54672283	chr17:56594873-56594922
ILMN_1653496	1	0	0	8.74e-08	6.87e-10	1.43473	Up	GLUL	glutamate-ammonia ligase	2752	NM_001033056.1	N/A	2752	74271825	NM_001033056.1	NP_001028228.1	CACTGGAGTGATGTTGCTGACCAGCCGTTTCCTGTACCTCTCTAAGTTGG	-	1q25.3c	chr1:153588205-153588254	chr1:155321581-155321630	chr1:155351790-155351839
ILMN_1653648	1	0	0	0.011	0.00122	1.01173	Up	GPR63	G protein-coupled receptor 63	81491	NM_030784.1	N/A	81491	13540556	NM_030784.1	NP_110411.1	CCTGGACATGATGCCTAAGTCCTTCAAGTTTTTGCCGCAGCTCCCTGGTC	-	6q16.1f	chr6:94680541-94680590	chr6:94623820-94623869	chr6:93914102-93914151
ILMN_1654685	1	0	0	1.05e-09	2.99e-12	1.03571	Up	MCTP1	multiple C2 and transmembrane domain containing 1	79772	NM_024717.3	N/A	79772	50582984	NM_024717.3	NP_078993.3	GGCCATTGTAGCCCTCTGTGTGTTCACAGCCATCCTGTACTGCATTCCGC	-	5q15c	chr5:94072302-94072351	chr5:94046546-94046595	chr5:94710841-94710890
ILMN_1654899	1	0	0	0.0108	0.00118	1.73695	Up	CT47A6	cancer/testis antigen family 47, member A6	728062	NM_001080141.1	N/A	728062	121949793	NM_001080141.1	NP_001073610.1	ACAGAGGAACCAGACGCAGAGGAACCAGCCACAGAAGAACCGACCGCACA	-	Xq24d-q24e	chrX:119922041-119922090	chrX:120094360-120094409	chrX:120960506-120960555
ILMN_1655240	1	0	0	0.0435	0.00639	-1.09557	Down	TAS1R2	taste 1 receptor member 2	80834	XM_938914.1	N/A	80834	88946960	XM_938914.1	XP_944007.1	CCAGTGTGCTGATGACCATGAGGATGATGGTGTATGTGGCTTGGCCCAGG	-	1p36.13b	chr1:19054322-19054371	chr1:19181735-19181784	chr1:18855241-18855290
ILMN_1655766	1	0	0	4.16e-05	1.47e-06	1.70949	Up	ANKRD34B	ankyrin repeat domain 34B	340120	NM_001004441.1	N/A	340120	52138746	NM_001004441.1	NP_001004441.1	CACGTACAACTTTCTTTGCCTTCCAAGTAGAGGTGATCCTAACAATTGGC	-	5q14.1e	chr5:79888649-79888698	chr5:79852893-79852942	chr5:80557074-80557123
ILMN_1655987	1	0	0	2.5e-09	8.41e-12	1.2536	Up	STAB1	stabilin 1	23166	NM_015136.2	N/A	23166	61743977	NM_015136.2	NP_055951.2	TTCTCACCGTGGCAAGAAGGGACCAACCCCACCCTGGTCTCTGTCCCCAA	+	3p21.1d	chr3:52533180-52533229	chr3:52558140-52558189	chr3:52524124-52524173
ILMN_1656011	1	0	0	8.48e-05	3.5e-06	-1.13526	Down	RGS1	regulator of G-protein signaling 1	5996	NM_002922.3	N/A	5996	56682943	NM_002922.3	NP_002913.3	GCTCTGTATTAGAAAGCCCCTCAGAACTGGGAAGGCCAGGTAACTCTAGT	+	1q31.2b	chr1:163785004-163785053	chr1:165518380-165518429	chr1:165549143-165549192
ILMN_1656057	1	0	0	1.87e-06	3.32e-08	1.61465	Up	PLAU	plasminogen activator, urokinase	5328	NM_002658.2	N/A	5328	53729348	NM_002658.2	NP_002649.1	GTGGTCTTTCTGGAGAGGTTATAGGTCACTCCTGGGGCCTCTTGGGTCCC	+	10q22.2a	chr10:75346964-75347013	chr10:75676958-75677007	chr10:73917200-73917249
ILMN_1656818	1	0	0	0.00104	7.21e-05	1.21988	Up	GPR141	G protein-coupled receptor 141	353345	NM_181791.1	N/A	353345	32401434	NM_181791.1	NP_861456.1	GCTGCACATCCACATGTACCTCACGTTCCTATTCTATGTGGTGATCCTGG	+	7p14.1e	chr7:37817904-37817953	chr7:37851379-37851428	chr7:37811777-37811826
ILMN_1657050	1	0	0	2.09e-07	2.11e-09	-1.04531	Down	ARSK	arylsulfatase family member K	153642	NM_198150.1	N/A	153642	39930576	NM_198150.1	NP_937793.1	GAGCATGTACGAGGCTAGTGCACATGTTCCGCTTTTGATGATGGGACCAG	+	5q15c	chr5:94952970-94953019	chr5:94927214-94927263	chr5:95591510-95591559
ILMN_1657497	1	0	0	0.00086	5.75e-05	1.29752	Up	KIAA0319	KIAA0319	9856	NM_014809.3	N/A	9856	134304839	NM_014809.3	NP_055624.2	CAGCCTGTGTGTGCACGCCCCATGAGCCGAAAAGTGGGTCTTATGTTTTC	-	6p22.2b	chr6:24652403-24652452	chr6:24544424-24544473	chr6:24544196-24544245
ILMN_1657868	1	0	0	7.64e-06	1.89e-07	-1.20195	Down	SIRT4	sirtuin 4	23409	NM_012240.1	N/A	23409	6912661	NM_012240.1	NP_036372.1	TCTCGTTGTGGAGAGTTGCTGCCTTTGATAGACCCATGCTGACCACAGCC	+	12q24.31a	chr12:119235181-119235230	chr12:120750798-120750847	chr12:120312995-120313044
ILMN_1658094	1	0	0	0.0235	0.00302	-1.17611	Down	ZNF365	zinc finger protein 365	22891	NM_014951.2	N/A	22891	148596971	NM_014951.2	NP_055766.2	CTTTGTCCACATGGGCCGTTGACCTTAGAGTTAAGGCGGTTGCTTTTTTG	+	10q21.2b	chr10:58153713-58153762	chr10:58483707-58483756	chr10:56723947-56723996
ILMN_1659227	1	0	0	6.32e-06	1.5e-07	-1.18172	Down	CD79A	CD79a molecule	973	NM_001783.3	N/A	973	90193587	NM_001783.3	NP_001774.1	CATATACGTGTGCCGGGTCCAGGAGGGCAACGAGTCATACCAGCAGTCCT	+	19q13.2c	chr19:47075126-47075175	chr19:42383286-42383335	chr19:41879216-41879265
ILMN_1659985	1	0	0	0.0117	0.0013	1.44095	Up	RSPH9	radial spoke head 9 homolog	221421	NM_152732.3	N/A	221421	142388930	NM_152732.3	NP_689945.2	GCTAAAGAATAAGACCTTGCTTGAGAAGGCTGACCTGGACCCCTCCCTGG	+	6p21.1c	chr6:43732353-43732402	chr6:43624375-43624424	chr6:43656638-43656687
ILMN_1661266	1	0	0	1.33e-05	3.71e-07	-1.22059	Down	HLA-DQB1	major histocompatibility complex, class II, DQ beta 1	3119	NM_002123.2	N/A	3119	24797068	NM_002123.2	NP_002114.2	CTTCCTCGGGCTGGGCCTTATCATCCATCACAGGAGTCAGAAAGGGCTCC	-	6p21.32b	chr6:32833527-32833571	chr6:32725549-32725593	chr6:32757772-32757816
ILMN_1661428	1	0	0	0.00398	0.000359	1.07109	Up	ATP11C	ATPase phospholipid transporting 11C	286410	NM_173694.3	N/A	286410	58331220	NM_173694.3	NP_775965.2	ATCTGAGCTGTAGAAGGGCATCTGACTCATTATCCGCCAGACCTTCAGTC	-	Xq27.1b	chrX:138641526-138641575	chrX:138813860-138813909	chrX:139731701-139731750
ILMN_1661631	1	0	0	0.000277	1.47e-05	1.11637	Up	LILRA3	leukocyte immunoglobulin like receptor A3	11026	NM_006865.2	N/A	11026	31543055	NM_006865.2	NP_006856.2	TGAGTGAGGAGATGCTTGCCGTGATGACGCTGGGCACAGAGGGTCAGGTC	-	19q13.42a	chr19:59491814-59491863	chr19:54800002-54800051	chr19:54296150-54296199
ILMN_1661695	1	0	0	3.52e-11	4.63e-14	1.22256	Up	IRAK3	interleukin 1 receptor associated kinase 3	11213	NM_007199.1	N/A	11213	6005791	NM_007199.1	NP_009130.1	GTCCTCTCCATCATCCTCAGTGTGAGTCCTCAGAGCCTCCATCTGCCAAG	+	12q14.3b	chr12:64928545-64928594	chr12:66642278-66642327	chr12:66248498-66248547
ILMN_1662038	1	0	0	3.08e-05	1.02e-06	-1.00692	Down	LARGE1	LARGE xylosyl- and glucuronyltransferase 1	9215	NM_004737.3	N/A	9215	59853527	NM_004737.3	NP_004728.1	TGCCCTACCCTCTGCTGGGCTGTTTGTATTGAGTTGCAATGTGACCAGCG	-	22q12.3b	chr22:16626708-16626757	chr22:18246708-18246757	chr22:17763942-17763991
ILMN_1663840	1	0	0	0.00891	0.000936	-2.06748	Down	OR2T29	olfactory receptor family 2 subfamily T member 29	343563	NM_001004694.1	N/A	343563	52317216	NM_001004694.1	NP_001004694.1	CCTGGGCTCAGTGGATGGCTTCATGCTCACTCCCATCACCATGAGCTTCC	-	1q44f	chr1:219106168-219106217	chr1:221039545-221039594	chr1:220866203-220866252
ILMN_1664047	1	0	0	2.16e-08	1.2e-10	2.3284	Up	CACNA1E	calcium voltage-gated channel subunit alpha1 E	777	NM_000721.2	N/A	777	53832004	NM_000721.2	NP_000712.2	CACTGCAGATGCGGTCACCTGACTGACCACCTGGGTTTTCTATTACCAGT	+	1q25.3b	chr1:153002160-153002209	chr1:154735536-154735585	chr1:154763060-154763109
ILMN_1664464	1	0	0	0.000285	1.52e-05	-1.019	Down	PTGDS	prostaglandin D2 synthase	5730	NM_000954.5	N/A	5730	38505192	NM_000954.5	NP_000945.3	CCTGCCCCAAACCGATAAGTGCATGACGGAACAATAGGACTCCCCAGGGC	+	9q34.3e	chr9:138995105-138995129	chr9:139875284-139875308	chr9:136980832-136980856
ILMN_1665319	1	0	0	0.0171	0.00206	-4.33897	Down	NRTN	neurturin	4902	NM_004558.2	N/A	4902	46255055	NM_004558.2	NP_004549.1	TACGAGGACGAGGTGTCCTTCCTGGACGCGCACAGCCGCTACCACACGGT	+	19p13.3b	chr19:5779098-5779147	chr19:5828098-5828147	chr19:5828087-5828136
ILMN_1666109	1	0	0	0.00711	0.000718	-1.31472	Down	MB	myoglobin	4151	NM_005368.2	N/A	4151	44955876	NM_005368.2	NP_005359.1	CTGGGAACCGGGAGTGGCCCTTGGCTCACTGTGTTCTGCATGGTTTGGAT	-	22q12.3c	chr22:18963591-18963640	chr22:20633591-20633640	chr22:18363289-18363338
ILMN_1666420	1	0	0	0.00414	0.000376	-1.0994	Down	ZNF679	zinc finger protein 679	168417	NM_153363.1	N/A	168417	23503306	NM_153363.1	NP_699194.1	GAGGAATGTGGCAAAGCTTTTACCTGGTCCTCAACCCTTACTAAACATAG	+	7q11.21c	chr7:63364174-63364223	chr7:63726739-63726788	chr7:64266361-64266410
ILMN_1666733	1	0	0	3.03e-05	9.93e-07	-1.37667	Down	CXCL8	C-X-C motif chemokine ligand 8	3576	NM_000584.2	N/A	3576	28610153	NM_000584.2	NP_000575.1	CCCTAGTCTGCTAGCCAGGATCCACAAGTCCTTGTTCCACTGTGCCTTGG	+	4q13.3d	chr4:70420132-70420181	chr4:70385543-70385592	chr4:69519825-69519874
ILMN_1667507	1	0	0	0.0375	0.00532	-1.26433	Down	UBAP1L	ubiquitin associated protein 1 like	390595	XM_372574.5	N/A	390595	113425279	XM_372574.5	XP_372574.3	TCTATGCACGACTTCAGCCTGGAGAGGACGGCACTCTTCTGGGTGGAGGC	-	15q22.31b	chr15:63182031-63182075	chr15:65394978-65395022	chr15:65102640-65102684
ILMN_1668460	1	0	0	5.48e-11	8.29e-14	2.83343	Up	PRTN3	proteinase 3	5657	NM_002777.3	N/A	5657	71361687	NM_002777.3	NP_002768.3	CCTTCGTGATCTGGGGATGTGCCACCCGCCTTTTCCCTGACTTCTTCACG	+	19p13.3i	chr19:798851-798900	chr19:847851-847900	chr19:847851-847900
ILMN_1669174	1	0	0	0.00375	0.000334	-1.11084	Down	IL4	interleukin 4	3565	NM_172348.1	N/A	3565	27477091	NM_172348.1	NP_758858.1	GCACAGCAGTTCCACAGGCACAAGCAGCTGATCCGATTCCTGAAACGGCT	+	5q31.1b	chr5:127207804-127207853	chr5:127179905-127179954	chr5:127844213-127844262
ILMN_1669321	1	0	0	0.00022	1.11e-05	-1.09794	Down	MATK	megakaryocyte-associated tyrosine kinase	4145	NM_139355.2	N/A	4145	111159469	NM_139355.2	NP_647612.1	GTTTCCTGGCGGGCATTTCACGGCTGTGATTCTGCTGAGGAACTTCCCCG	-	19p13.3e	chr19:3736062-3736111	chr19:3785062-3785111	chr19:3785064-3785113
ILMN_1670091	1	0	0	0.0145	0.00169	-3.37317	Down	BPIFB6	BPI fold containing family B member 6	128859	NM_174897.1	N/A	128859	28372524	NM_174897.1	NP_777557.1	GGCTGAGCTGGACATAGTAGAGAATGCCCTGATGCTGGACTTGAAGCTGG	+	20q11.21c	chr20:31094813 -31095509	chr20:31631152-31631848	chr20:33043346-33044042
ILMN_1670302	1	0	0	3e-13	1.17e-16	1.31621	Up	HK3	hexokinase 3	3101	NM_002115.1	N/A	3101	4504394	NM_002115.1	NP_002106.1	TCACCGCTGTTGCCTGCCGCCTTGCGCAGTTGACTCGTGTCTGAGGAAAC	-	5q35.2d	chr5:176240673-176240722	chr5:176308067-176308116	chr5:176881066-176881115
ILMN_1671337	1	0	0	3.51e-06	7.35e-08	1.05067	Up	SLC2A5	solute carrier family 2 member 5	6518	NM_003039.1	N/A	6518	4507012	NM_003039.1	NP_003030.1	CTCCACTTTGCTGGTTCAGCCTTCGTGTGGCTCCTGGTAACGTGGCTCCA	-	1p36.23a	chr1:8247127-8247176	chr1:8324540-8324589	chr1:8264480-8264529
ILMN_1671928	1	0	0	2.97e-09	1.06e-11	1.29991	Up	PROS1	protein S (alpha)	5627	NM_000313.1	N/A	5627	4506116	NM_000313.1	NP_000304.1	GGAGGTAAGATTGCCACGTGCCTGCTGGTACTGTGATGCATTTCAAGTGG	-	3q11.2a	chr3:90954789-90954838	chr3:#Deleted in new	chr3:#Deleted in new
ILMN_1672120	1	0	0	6.19e-05	2.38e-06	-1.01122	Down	KRT73	keratin 73	319101	NM_175068.2	N/A	319101	31341282	NM_175068.2	NP_778238.1	CATCTGTGGGTACTTGTCCTTGTTTAGGCCTCACCTCCCTGCTCCTGTGT	-	12q13.13d	chr12:51287645-51287694	chr12:53001378-53001427	chr12:52607594-52607643
ILMN_1672124	1	0	0	6.68e-12	6.17e-15	1.19558	Up	FAM198B	family with sequence similarity 198 member B	51313	NM_016613.4	N/A	51313	32526910	NM_016613.4	NP_057697.2	GGCTGTGCTCGCCCCCTGGACAGTTGAGCTTTGGATTATCTTCCTCTTCA	-	4q32.1d	chr4:159266296-159266345	chr4:159046846-159046895	chr4:158125694-158125743
ILMN_1673503	1	0	0	0.00271	0.000226	-1.04351	Down	CACNB4	calcium voltage-gated channel auxiliary subunit beta 4	785	NM_001005747.1	N/A	785	54607067	NM_001005747.1	NP_001005747.1	GCTTCTCTCAGTCTCTGTCTTTGAATATCTGAATGTTCTGGCCCTTCAAC	-	2q23.3c	chr2:152402774-152402823	chr2:152694528-152694577	chr2:151838014-151838063
ILMN_1673548	1	0	0	6e-09	2.51e-11	1.0023	Up	LGALSL	galectin like	29094	NM_014181.1	N/A	29094	7661817	NM_014181.1	NP_054900.1	AGGGTGGTTTGCCCTTAAGAAGAAAGCTGTTGGGACAAAGACACCGAGCC	+	2p14c	chr2:64539199-64539248	chr2:64685695-64685744	chr2:64458561-64458610
ILMN_1674390	1	0	0	0.0056	0.00054	-1.26176	Down	PRKAR1B	protein kinase cAMP-dependent type I regulatory subunit beta	5575	NM_002735.1	N/A	5575	38257138	NM_002735.1	NP_002726.1	GGCCAAGGCCATCTCCAAGAACGTGCTCTTCGCTCACCTGGATGACAACG	-	7p22.3c	chr7:775985-776034	chr7:809459-809508	chr7:769822-769871
ILMN_1674574	1	0	0	1.04e-06	1.6e-08	1.35749	Up	VNN1	vanin 1	8876	NM_004666.1	N/A	8876	4759311	NM_004666.1	NP_004657.1	GGCAGCCCTGGCAAATGAATCAAAGACCCATTCCTGTTCCTCTCCCCACC	-	6q23.2b	chr6:133045136-133045185	chr6:133003443-133003492	chr6:132682304-132682353
ILMN_1674620	1	0	0	0.000302	1.62e-05	-1.45468	Down	SGCE	sarcoglycan epsilon	8910	NM_001099400.1	N/A	8910	150378534	NM_001099400.1	NP_001092870.1	GAGATAGCATGGCCCCTGTCAACGCTTCCTGTGTTCCACCCTGTGACTGG	-	7q21.3b	chr7:93557308-93557357	chr7:93719372-93719421	chr7:94090060-94090109
ILMN_1675024	1	0	0	0.000235	1.2e-05	-1.07358	Down	BEND5	BEN domain containing 5	79656	NM_024603.1	N/A	79656	13375806	NM_024603.1	NP_078879.1	CCGAGCCGGAGTTACGGAGCACTTTCAGTGAGGAAGCAAATACGTCGTCC	-	1p33b	chr1:48980935-48980984	chr1:49208348-49208397	chr1:48742676-48742725
ILMN_1675062	1	0	0	1.46e-14	1.8e-18	1.84729	Up	MYL9	myosin light chain 9	10398	NM_006097.3	N/A	10398	31563522	NM_006097.3	NP_006088.2	CGTGTATCCCCACACAAATGCAAGCTCACCAAGGTCCCCTCTCAGTCCCC	+	20q11.23a	chr20:31914639-31914688	chr20:32450978-32451027	chr20:33863172-33863221
ILMN_1675190	1	0	0	3.11e-06	6.25e-08	2.97234	Up	RETN	resistin	56729	NM_020415.2	N/A	56729	13435379	NM_020415.2	NP_065148.1	TATTTAGGGCAATAAGCAGCATTGGCCTGGAGTGCCAGAGCGTCACCTCC	+	19p13.2e	chr19:7404506-7404555	chr19:7498506-7498555	chr19:7433620-7433669
ILMN_1675597	1	0	0	0.00106	7.39e-05	1.15031	Up	SLC22A1	solute carrier family 22 member 1	6580	NM_003057.2	N/A	6580	23510408	NM_003057.2	NP_003048.1	GGATAATCACCCCCTTCATAGTCTTCAGGCTGAGGGAGGTCTGGCAAGCC	+	6q25.3f	chr6:160495864-160495913	chr6:160575874-160575923	chr6:160154842-160154891
ILMN_1676563	1	0	0	0.00187	0.000146	1.87596	Up	HTRA1	HtrA serine peptidase 1	5654	NM_002775.3	N/A	5654	73747816	NM_002775.3	NP_002766.1	ACAATGCGTAGATAGAAGAAGCCCCACGGGAGCCAGGATGGGACTGGTCG	+	10q26.13b	chr10:124264197-124264246	chr10:124274207-124274256	chr10:122514691-122514740
ILMN_1677108	1	0	0	0.0101	0.00109	1.08862	Up	CAPN13	calpain 13	92291	NM_144575.2	N/A	92291	41152100	NM_144575.2	NP_653176.2	CCCTCGGGTGCTATGGGTGACACAAGAGCTGTCCACTGGGTGTTTGCAGA	-	2p23.1b-p23.1a	chr2:30799216-30799265	chr2:30945712-30945761	chr2:30722846-30722895
ILMN_1677920	1	0	0	0.000277	1.47e-05	2.08592	Up	LTF	lactotransferrin	4057	NM_002343.2	N/A	4057	54607119	NM_002343.2	NP_002334.2	CAAATGTGCCTTCTCCTCCCAGGAACCGTACTTCAGCTACTCTGGTGCCT	-	3p21.31i	chr3:46471792-46471841	chr3:46496788-46496837	chr3:46455298-46455347
ILMN_1678690	1	0	0	6.35e-10	1.66e-12	1.41216	Up	UPB1	beta-ureidopropionase 1	51733	NM_016327.2	N/A	51733	56550123	NM_016327.2	NP_057411.1	GAAATTCTGCCTGAGGACAGCAGCCCAGTGCTTGGCGAGAGTTCCTGACA	+	22q11.23b	chr22:7872051-7872100	chr22:#Deleted in new	chr22:#Deleted in new
ILMN_1678968	1	0	0	0.0258	0.00338	1.15798	Up	GEM	GTP binding protein overexpressed in skeletal muscle	2669	NM_005261.2	N/A	2669	32483372	NM_005261.2	NP_005252.1	ACGGAGAAGGGAGAGAGTGGGAGTTTCCCAGCCCGCAGAACTTTCGAAGT	-	8q22.1b	chr8:90483447-90483496	chr8:90414331-90414380	chr8:89402102-89402151
ILMN_1679357	1	0	0	1.46e-13	5.11e-17	3.92266	Up	DEFA1B	defensin alpha 1B	728358	NM_001042500.1	N/A	728358	124248515	NM_001042500.1	NP_001035965.1	CCCTGCAGGCCCAGGCTGAGCCACTCCAGGCAAGAGCTGATGAGGTTGCT	-	8p23.1f	chr8:6842593-6842642	chr8:6855183-6855232	chr8:6997661-6997710
ILMN_1680424	1	0	0	6.6e-12	5.42e-15	3.08054	Up	CTSG	cathepsin G	1511	NM_001911.2	N/A	1511	23110953	NM_001911.2	NP_001902.1	CACAGGCCAGCTCCACAGTGTTGCCAGAGCCTTAATAAACGTCCACAGAG	-	14q12a	chr14:5157579-5157628	chr14:#Deleted in new	chr14:#Deleted in new
ILMN_1680624	1	0	0	1.5e-11	1.6e-14	1.0422	Up	CREG1	cellular repressor of E1A stimulated genes 1	8804	NM_003851.2	N/A	8804	53759126	NM_003851.2	NP_003842.1	CCAGCTTCAGCCAGGGACAAAATCCCCTCCCAAACCACTCTCCACAGCTT	-	1q24.2a	chr1:138756707-138756756	chr1:#Deleted in new	chr1:#Deleted in new
ILMN_1681160	1	0	0	0.00314	0.00027	-1.02285	Down	CCT6P1	chaperonin containing TCP1 subunit 6 pseudogene 1	643253	NR_003110.2	N/A	N/A	119709841	NR_003110.2	N/A	GTCCTAATCATTGGAGAGCTGCTGAAACAGGCAGATCTCTACATTTCTGA	+	7q11.21	chr7:64557118-64557167	chr7:64919683-64919732	chr7:65454770-65454819
ILMN_1681737	1	0	0	0.00305	0.000261	1.10071	Up	TMSB15A	thymosin beta 15a	11013	NM_021992.2	N/A	11013	72255577	NM_021992.2	NP_068832.1	GGCGTCTTCGGATATCTTCTCACCTATGTTCCCTGGCTAAGAAGTCAGAG	-	Xq22.1e	chrX:101655524-101655573	chrX:101768868-101768917	chrX:102513940-102513989
ILMN_1683614	1	0	0	0.0126	0.00143	-2.63111	Down	ZPBP	zona pellucida binding protein	11055	NM_007009.1	N/A	11055	5902115	NM_007009.1	NP_008940.1	CCTGAGTGCTGTGTGATCTGCAGCCCTGGATCATATAACCCCCGTGATGG	-	7p12.2a	chr7:49947728-49947765	chr7:49977182-49977219	chr7:49937586-49937623
ILMN_1683690	1	0	0	0.0341	0.00472	-3.60941	Down	DCDC2B	doublecortin domain containing 2B	149069	NM_001099434.1	N/A	149069	150456470	NM_001099434.1	NP_001092904.1	TTGTTCCTCAGGAGCCAGCACCTCCGCTGGGCTCACAGGGTACACTGCGG	+	1p35.1b	chr1:30798126-30798175	chr1:31025539-31025588	chr1:30552692-30552741
ILMN_1683872	1	0	0	0.0203	0.00254	1.53751	Up	VCY	variable charge, Y-linked	9084	NM_004679.2	N/A	9084	49355825	NM_004679.2	NP_004670.1	CCTGGAGTTAGTCGACCGTTGCGAGACGTTGAGCTGCGGCAGATGAGTCC	-	Yq11.221a	chrY:14607707-14607756	chrY:16098313-16098362	chrY:13986433-13986482
ILMN_1684200	1	0	0	0.0266	0.00351	2.19181	Up	SSTR4	somatostatin receptor 4	6754	NM_001052.1	N/A	6754	4557862	NM_001052.1	NP_001043.1	GGTGCATGTGCCCCCCACTAAAATGCCAGCAGGAAGCCCTGCAACCAGAA	+	20p11.21c	chr20:22965193-22965242	chr20:23017193-23017242	chr20:23036556-23036605
ILMN_1684694	1	0	0	2.14e-06	3.96e-08	1.16209	Up	ANK1	ankyrin 1	286	NM_020478.3	N/A	286	148470407	NM_020478.3	NP_065211.2	TGCTAGTAGGAGCCGTTAGGGGAGGAGTTTGGGGTCTCCACACGATGCCT	-	8p11.21b	chr8:41630109-41630158	chr8:41510952-41511001	chr8:41653433-41653482
ILMN_1685490	1	0	0	0.0458	0.00682	-1.9948	Down	TEX14	testis expressed 14, intercellular bridge forming factor	56155	NM_031272.3	N/A	56155	57863260	NM_031272.3	NP_112562.3	GCTGTCAGGGCAGCAGTTCCAGTTCTGTAAGTCTCACTTTGTTCAGCTGC	-	17q22d	chr17:53989237-53989286	chr17:56634238-56634287	chr17:58556877-58556926
ILMN_1685521	1	0	0	2.56e-08	1.49e-10	-1.19009	Down	KLRF1	killer cell lectin like receptor F1	51348	NM_016523.1	N/A	51348	7705573	NM_016523.1	NP_057607.1	GGGCTTAACTTTACCTCCTTGAAAATGACATGGACTTGGGTGGATGGTTC	+	12p13.31a	chr12:9886229-9886278	chr12:9994962-9995011	chr12:9842363-9842412
ILMN_1685830	1	0	0	0.013	0.00149	-2.05156	Down	SLC7A2	solute carrier family 7 member 2	6542	NM_003046.4	N/A	6542	134304854	NM_003046.4	NP_003037.3	GGCCCGGGATGGCTTACTGTTTAGATTTCTTGCCAGAGTGAGTAAGAGGC	+	8p22b	chr8:15957072-15957121	chr8:15912701-15912750	chr8:16055192-16055241
ILMN_1687235	1	0	0	0.0388	0.00554	-1.87235	Down	HPN	hepsin	3249	NM_002151.1	N/A	3249	4504480	NM_002151.1	NP_002142.1	TTCCAGGCCATAAAGACTCACTCCGAAGCCAGCGGCATGGTGACCCAGCT	+	19q13.11c	chr19:40248762-40249027	chr19:35556922-35557187	chr19:35066018-35066283
ILMN_1687301	1	0	0	2.5e-12	1.46e-15	1.06507	Up	VCAN	versican	1462	NM_004385.2	N/A	1462	21361115	NM_004385.2	NP_004376.2	CAGCCATAGGTGCAGTTTGCTTCTACATGATGCTAAAGGCTGCGAATGGG	+	5q14.3a	chr5:82912585-82912634	chr5:82876829-82876878	chr5:83581010-83581059
ILMN_1687353	1	0	0	0.00488	0.000457	-1.12488	Down	CDK10	cyclin dependent kinase 10	8558	NM_052988.2	N/A	8558	32528265	NM_052988.2	NP_443714.2	AGGCCCTGTCCCTAGATGGCACTTGGTGACACACACTCCCCTCTCTGCTG	+	16q24.3b	chr16:88287254-88287303	chr16:89759753-89759802	chr16:89693345-89693394
ILMN_1688423	1	0	0	1.53e-08	7.88e-11	-1.47798	Down	FCER1A	Fc fragment of IgE receptor Ia	2205	NM_002001.2	N/A	2205	31317229	NM_002001.2	NP_001992.1	GAACCAGGAAAGGCTTCAGACTTCTGAACCCACATCCTAAGCCAAACCCC	+	1q23.2a	chr1:130634672-130634721	chr1:#Deleted in new	chr1:#Deleted in new
ILMN_1688580	1	0	0	4.31e-11	6.1e-14	2.4204	Up	CAMP	cathelicidin antimicrobial peptide	820	NM_004345.3	N/A	820	39753969	NM_004345.3	NP_004336.2	AGAGTCCTAGTGTGTGCCCTACCCTGGCTCAGGCTTCTGGGCTCTGAGAA	+	3p21.31f	chr3:48241909-48241958	chr3:48266905-48266954	chr3:48225415-48225464
ILMN_1688825	1	0	0	0.0477	0.00718	2.7486	Up	OR4X2	olfactory receptor family 4 subfamily X member 2 (gene/pseudogene)	119764	NM_001004727.1	N/A	119764	52317105	NM_001004727.1	NP_001004727.1	TCTTTGGGCCCTGCGTCTTCAACTCTCTGAGGCCTTCTACCACTCTGCCC	+	11p11.2a	chr11:48223956-48224005	chr11:48267380-48267429	chr11:48245828-48245877
ILMN_1689004	1	0	0	0.00481	0.000449	1.19817	Up	TNFRSF12A	TNF receptor superfamily member 12A	51330	NM_016639.1	N/A	51330	7706185	NM_016639.1	NP_057723.1	CAGAAAGGGAGCCTCACGCTGGCTCACACAAAACAGCTGACACTGACTAA	+	16p13.3d	chr16:3012033-3012082	chr16:3072032-3072081	chr16:3022031-3022080
ILMN_1690223	1	0	0	1.63e-05	4.71e-07	-1.56123	Down	CNTNAP2	contactin associated protein-like 2	26047	NM_014141.4	N/A	26047	89213248	NM_014141.4	NP_054860.1	TTTTCAGTGAGCGTGGTGACTGCAGAGGTTAGTGCTGTGAAAAGCTGGGC	+	7q35c-q36.1a	chr7:147456148-147456197	chr7:147825215-147825264	chr7:148128123-148128172
ILMN_1690783	1	0	0	1.98e-09	6.21e-12	1.14586	Up	TREML1	triggering receptor expressed on myeloid cells like 1	340205	NM_178174.2	N/A	340205	31342330	NM_178174.2	NP_835468.1	ACCTTCACTCCCAGCTCCATCCTCATTGCCCCCTCTACCTCCTAAGGTCC	-	6p21.1g	chr6:41225438-41225487	chr6:41117460-41117509	chr6:41149722-41149771
ILMN_1692223	1	0	0	3.4e-13	1.41e-16	2.18709	Up	LCN2	lipocalin 2	3934	NM_005564.3	N/A	3934	108936956	NM_005564.3	NP_005555.2	CCACATCGTCTTCCCTGTCCCAATCGACCAGTGTATCGACGGCTGAGTGC	+	9q34.11b	chr9:129954359-129955223	chr9:130914538-130915402	chr9:128152259-128153123
ILMN_1693192	1	0	0	0.00592	0.000576	1.14854	Up	PI3	peptidase inhibitor 3	5266	NM_002638.2	N/A	5266	31657130	NM_002638.2	NP_002629.1	CTGACTGCCCAGGAATCAAGAAGTGCTGTGAAGGCTCTTGCGGGATGGCC	+	20q13.12b	chr20:40546592-40546641	chr20:41113178-41113227	chr20:42484538-42484587
ILMN_1693494	1	0	0	7.44e-08	5.58e-10	1.02707	Up	CMTM1	CKLF like MARVEL transmembrane domain containing 1	113540	NM_181270.2	N/A	113540	148743788	NM_181270.2	NP_851787.1	CACCCCCGAGCTCGCATGCTGTCACCCATTCCAGCCTAAATGTGACCATA	+	16q21e	chr16:52488885-52488934	chr16:53931384-53931433	chr16:53897472-53897521
ILMN_1693693	1	0	0	0.0239	0.00308	2.13214	Up	OR5B3	olfactory receptor family 5 subfamily B member 3	441608	NM_001005469.1	N/A	441608	53793670	NM_001005469.1	NP_001005469.1	GATGCACTCAGCTTCAGTATACCAGAAGCCTTTGTCCACCTGTGCCTCTC	-	11q12.1b	chr11:54517922-54517971	chr11:54761346-54761395	chr11:54993870-54993919
ILMN_1694432	1	0	0	1.03e-06	1.58e-08	-1.2166	Down	CRIP2	cysteine rich protein 2	1397	NM_001312.2	N/A	1397	31542322	NM_001312.2	NP_001303.1	CCACCTGCCAGTGTTATTTATGCTCCCTTCGTGGGTGATGGCCACGCCCT	+	14q32.33c	chr14:105017359-105017408	chr14:105946314-105946363	chr14:105479977-105480026
ILMN_1694548	1	0	0	3.89e-08	2.53e-10	1.67078	Up	ANXA3	annexin A3	306	NM_005139.2	N/A	306	96304463	NM_005139.2	NP_005130.1	GGTGGAGATGACTGAACCAAGAAGATAATCTCCAAAGGTCCACGATGGGC	+	4q21.21a	chr4:79750279-79750328	chr4:79531255-79531304	chr4:78610101-78610150
ILMN_1694840	1	0	0	0.00256	0.000212	1.60548	Up	MATN2	matrilin 2	4147	NM_002380.3	N/A	4147	62548859	NM_002380.3	NP_002371.3	CTGTGGACACAACTTGCTTCTGCCTCATCCTGCCTTAGTGTGCAATCTCA	+	8q22.1e-q22.2a	chr8:94251943-94251992	chr8:94182767-94182816	chr8:93170538-93170587
ILMN_1694966	1	0	0	1.46e-14	1.07e-18	1.45208	Up	ASGR2	asialoglycoprotein receptor 2	433	NM_080914.1	N/A	433	18426876	NM_080914.1	NP_550436.1	TGACCCCAGCACACCTCTGGCTAACCCATACCCCACACCTGCCCAGCTCT	-	17p13.1d	chr17:6945571-6945620	chr17:7004847-7004896	chr17:7101528-7101577
ILMN_1695157	1	0	0	2.62e-07	2.8e-09	1.3868	Up	CA4	carbonic anhydrase 4	762	NM_000717.2	N/A	762	9951925	NM_000717.2	NP_000708.1	CAGCCTCTCTGTTGCCTCAGCTCTCCAAGTTCCAGGCTTCCGGTCCTTAG	+	17q23.1a	chr17:55591584-55591633	chr17:58236802-58236851	chr17:60159441-60159490
ILMN_1696060	1	0	0	0.0183	0.00224	2.31799	Up	GRM7	glutamate metabotropic receptor 7	2917	NM_181874.1	N/A	2917	32528267	NM_181874.1	NP_870989.1	CTTGGTACACTATCCCACCAACAGTATAGCTTTTGACTGCTTTCCCAAAG	+	3p26.1b-p26.1a	chr3:7703086-7703135	chr3:7728086-7728135	chr3:7686399-7686448
ILMN_1696119	1	0	0	0.0326	0.00448	4.68151	Up	SRI	sorcin	6717	NM_198901.1	N/A	6717	38679883	NM_198901.1	NP_944490.1	TCTTCTATTTGGCCACTCTGCAAGAAGGCAATCCTCTAAGGATCACCAGC	-	7q21.12b	chr7:87187612-87187661	chr7:87349676-87349725	chr7:87720360-87720409
ILMN_1696584	1	0	0	2.18e-05	6.68e-07	1.34333	Up	ORM1	orosomucoid 1	5004	NM_000607.1	N/A	5004	9257231	NM_000607.1	NP_000598.1	ACGTGGGAGGCCAAGAGCATTTCGCTCACTTGCTGATCCTCAGGGACACC	+	9q32d	chr9:116126890-116126937	chr9:117087069-117087116	chr9:114324789-114324836
ILMN_1697729	1	0	0	0.00418	0.000381	-1.12168	Down	MAP2K6	mitogen-activated protein kinase kinase 6	5608	NM_002758.3	N/A	5608	90577186	NM_002758.3	NP_002749.2	TGCTGCATCGGTCAAGAGAAACTCCACTTGCATGAAGATTGCACGCCTGC	+	17q24.3a	chr17:62796613-62796662	chr17:65366151-65366200	chr17:67370035-67370084
ILMN_1698038	1	0	0	0.0054	0.000517	1.06762	Up	FAM188B	family with sequence similarity 188 member B	84182	NM_032222.2	N/A	84182	93102404	NM_032222.2	NP_115598.2	TTGCCAGGGTCTCTGCTACCTTTGTCTGCATCCCTCCCTTGCTCCCTGCT	+	7p15.1b-p15.1a	chr7:30981368-30981417	chr7:31014843-31014892	chr7:30975228-30975277
ILMN_1698139	1	0	0	9.4e-06	2.42e-07	-1.01883	Down	TCEA1	transcription elongation factor A1	6917	NM_006756.2	N/A	6917	45439353	NM_006756.2	NP_006747.1	AAGAAAGAACCTGCAATTACATCGCAGAACAGCCCTGAGGCAAGAGAAGA	-	8q11.23d	chr8:50365254-50365303	chr8:50202701-50202750	chr8:49290142-49290191
ILMN_1698803	1	0	0	1.03e-05	2.72e-07	1.01409	Up	ZAK	sterile alpha motif and leucine zipper containing kinase AZK	51776	NM_016653.2	N/A	51776	82880647	NM_016653.2	NP_057737.2	GACGTTTAAAGATGTGGGAGCAAAAGCTGACAGAGCAGTCCAACACCCCG	+	2q31.1e	chr2:173790175-173790224	chr2:174081929-174081978	chr2:173217201-173217250
ILMN_1699665	1	0	0	0.0105	0.00115	-1.44201	Down	CLIC6	chloride intracellular channel 6	54102	NM_053277.1	N/A	54102	27894377	NM_053277.1	NP_444507.1	GGGTCTAGCACATGTCACCCTTGTCCACGTTGTTTCACATCTGGTTAGGG	+	21q22.12a	chr21:21569320-21569369	chr21:22647449-22647498	chr21:21275129-21275178
ILMN_1699829	1	0	0	0.00115	8.13e-05	-1.29657	Down	CTGF	connective tissue growth factor	1490	NM_001901.1	N/A	1490	4503122	NM_001901.1	NP_001892.1	CAGTGTCCTTGGCAGGCTGATTTCTAGGTAGGAAATGTGGTAGCTCACGC	-	6q23.2b	chr6:132311203-132311252	chr6:132269510-132269559	chr6:131948370-131948419
ILMN_1701237	1	0	0	3.85e-10	8e-13	-1.24396	Down	SH2D1B	SH2 domain containing 1B	117157	NM_053282.4	N/A	117157	55742889	NM_053282.4	NP_444512.2	CATGCCACATCCATGTTCTTGGGTCATCTTTTTTGCCCTTTCATGGAGTC	-	1q23.3b	chr1:133610317-133610366	chr1:#Deleted in new	chr1:#Deleted in new
ILMN_1701374	1	0	0	1.84e-06	3.26e-08	-1.03696	Down	NUP35	nucleoporin 35	129401	NM_138285.3	N/A	129401	56788372	NM_138285.3	NP_612142.2	GCCTTTACACCACCAATCAAAACTCTAGGTACACCAACACAACCTGGAAG	+	2q32.1a	chr2:183732509-183732558	chr2:184024264-184024313	chr2:183159536-183159585
ILMN_1701603	1	0	0	9.84e-06	2.56e-07	1.11794	Up	ALPL	alkaline phosphatase, liver/bone/kidney	249	NM_000478.3	N/A	249	116734716	NM_000478.3	NP_000469.3	TCACACTCCTGGGCTCTGAACACACACGCCAGCTCCTCTCTGAAGCGACT	+	1p36.12b	chr1:20148518-20148567	chr1:20275931-20275980	chr1:19949438-19949487
ILMN_1702120	1	0	0	1.35e-09	4.05e-12	1.37255	Up	NDUFAF3	NADH:ubiquinone oxidoreductase complex assembly factor 3	25915	NM_199074.1	N/A	25915	41327786	NM_199074.1	NP_951056.1	GCTCTCCCACGTCTACACCCATCACCTCCAGCCTGAGGGCGCAACTGAGA	+	3p21.31d	chr3:49032930-49032979	chr3:49057926-49057975	chr3:49020493-49020542
ILMN_1702609	1	0	0	0.000106	4.63e-06	1.11721	Up	B3GNT5	UDP-GlcNAc:betaGal beta-1,3-N-acetylglucosaminyltransferase 5	84002	NM_032047.4	N/A	84002	93204850	NM_032047.4	NP_114436.1	CTTGGAAGTGTTTAAGGTTGCCATTGGTTGAAAACATAAGTGTCTCTGGC	+	3q27.1a	chr3:184473283-184473332	chr3:182990589-182990638	chr3:183272801-183272850
ILMN_1702973	1	0	0	0.0285	0.00381	-1.12169	Down	EVA1A	eva-1 homolog A, regulator of programmed cell death	84141	NM_032181.1	N/A	84141	14149864	NM_032181.1	NP_115557.1	CTTGTGTTGCAAGGGCAACCTCGTCCATTTTAACTGGCACCTCAGGGATT	-	2p12i	chr2:75573323-75573372	chr2:75719815-75719864	chr2:75492689-75492738
ILMN_1704063	1	0	0	3.16e-07	3.56e-09	1.02781	Up	KCNH3	potassium voltage-gated channel subfamily H member 3	23416	NM_012284.1	N/A	23416	38569492	NM_012284.1	NP_036416.1	GACAAGGAAGAGCTTTGCCATCCCCTGCATGTGCCCCTGCCTCTACCTGT	+	12q13.12c	chr12:48238260-48238309	chr12:49951993-49952042	chr12:49558210-49558259
ILMN_1704398	1	0	0	0.0319	0.00436	1.70708	Up	FZD9	frizzled class receptor 9	8326	NM_003508.2	N/A	8326	62865872	NM_003508.2	NP_003499.1	TATTGTTGCGTTCCTCTGGAAGCTGTGACTGGAATAAACCCCCGCGTGGC	+	7q11.23a	chr7:72183472-72183521	chr7:72545536-72545585	chr7:73131213-73131262
ILMN_1704575	1	0	0	0.0161	0.00192	3.63621	Up	OR10A5	olfactory receptor family 10 subfamily A member 5	144124	NM_178168.1	N/A	144124	30039687	NM_178168.1	NP_835462.1	TTGAGAAATAGCGAGGTGAAGAATGCCCTCAGCAGGACCTTCCACAAGGT	+	11p15.4b	chr11:6824366-6824415	chr11:6867790-6867839	chr11:6846559-6846608
ILMN_1704579	1	0	0	0.00306	0.000263	2.47297	Up	ABCA13	ATP binding cassette subfamily A member 13	154664	NM_152701.2	N/A	154664	31657091	NM_152701.2	NP_689914.2	GGCCTTTTTCAACACTAACGTTGAGTACCGGTAGCTTGTGATCAAAGGCA	+	7p12.3b	chr7:48728810-48728859	chr7:48758264-48758313	chr7:48718668-48718717
ILMN_1704870	1	0	0	3.13e-12	1.93e-15	1.86723	Up	PGLYRP1	peptidoglycan recognition protein 1	8993	NM_005091.1	N/A	8993	4827035	NM_005091.1	NP_005082.1	GCGTACACTCTCTCCAGGCAACCAGCTCTACCACCTCATCCAGAATTGGC	-	19q13.32a	chr19:51214355-51214404	chr19:46522515-46522564	chr19:46019257-46019306
ILMN_1705107	1	0	0	0.000574	3.55e-05	1.11363	Up	SDCBP2	syndecan binding protein 2	27111	NM_015685.4	N/A	27111	134152697	NM_015685.4	NP_056500.2	GAGGCTCAGGCAGGGCCCACAGGCAGCCGATTCTCTTGTGCTGATTTAAA	-	20p13e	chr20:1238838-1238887	chr20:1290838-1290887	chr20:1310194-1310243
ILMN_1705183	1	0	0	1.13e-07	9.9e-10	3.66094	Up	MPO	myeloperoxidase	4353	NM_000250.1	N/A	4353	4557758	NM_000250.1	NP_000241.1	CCTGGGTTCCAATCCTGGCTCTGTGGCTTGCTAGCTATGTGACCTTGAGC	-	17q22d	chr17:53702640-53702689	chr17:56347641-56347690	chr17:58270280-58270329
ILMN_1705769	1	0	0	5.91e-06	1.38e-07	-1.58079	Down	IL7	interleukin 7	3574	NM_000880.2	N/A	3574	28610152	NM_000880.2	NP_000871.1	GGCCAGGTTAAAGGAAGAAAACCAGCTGCCCTGGGTGAAGCCCAACCAAC	-	8q21.12a	chr8:79811274-79811319	chr8:79648719-79648764	chr8:78736484-78736529
ILMN_1706265	1	0	0	9.04e-06	2.32e-07	-1.02761	Down	TRIM61	tripartite motif containing 61	391712	NM_001012414.1	N/A	391712	60099473	NM_001012414.1	NP_001012414.1	GTCCAAGGTGCAGTTTGTCCACTGATCACCAGCATCACTGTGTTTGGCCC	-	4q32.3b	chr4:166110208-166110257	chr4:165890758-165890807	chr4:164969606-164969655
ILMN_1706635	1	0	0	1.06e-13	3.25e-17	4.22097	Up	ELANE	elastase, neutrophil expressed	1991	NM_001972.2	N/A	1991	58530849	NM_001972.2	NP_001963.1	GTCACCTCAGCTGCCCACACCCACACTCTCCAGCATCTGGCACAATAAAC	+	19p13.3i	chr19:807179-807228	chr19:856179-856228	chr19:856179-856228
ILMN_1707077	1	0	0	2.45e-15	1.01e-19	1.06219	Up	SORT1	sortilin 1	6272	NM_002959.4	N/A	6272	52352810	NM_002959.4	NP_002950.3	GGTCCCCATGTGCCTGTTGTTCAGCCCTCTCTCTTGTTCCCTTTCTGAGC	-	1p13.3b	chr1:109654053-109654102	chr1:109852530-109852579	chr1:109309908-109309957
ILMN_1707124	1	0	0	6.04e-09	2.54e-11	1.05788	Up	TFPI	tissue factor pathway inhibitor	7035	NM_006287.4	N/A	7035	98991770	NM_006287.4	NP_006278.1	CGGTCCCTCATGGTGTCTCACTCCAGCAGACAGAGGATTGTGTCGTGCCA	-	2q32.1f	chr2:188040847-188040896	chr2:188332602-188332651	chr2:187467875-187467924
ILMN_1707979	1	0	0	1.06e-05	2.81e-07	1.28151	Up	CARD17	caspase recruitment domain family member 17	440068	NM_001007232.1	N/A	440068	55925611	NM_001007232.1	NP_001007233.1	GCTGGGACTCTCAGCAGGTCCAACATCTGGAAATCACCTTACTACACAAG	-	11q22.3b	chr11:104475326-104476466	chr11:104970116-104971256	chr11:105099389-105100529
ILMN_1708110	1	0	0	2.23e-08	1.25e-10	1.24885	Up	TMEM144	transmembrane protein 144	55314	NM_018342.3	N/A	55314	141801688	NM_018342.3	NP_060812.2	TTGTAGATTGGAGAACACCATGTAAGAGCTACTAAGCTCACCACCTTCCC	+	4q32.1d-q32.1e	chr4:159395657-159395706	chr4:159176207-159176256	chr4:158255055-158255104
ILMN_1708323	1	0	0	8.07e-05	3.3e-06	1.26324	Up	ALAS2	5'-aminolevulinate synthase 2	212	NM_001037967.1	N/A	212	83977439	NM_001037967.1	NP_001033056.1	TGCGCTTGGCACCCTCCCCCCACCACAGCCCTCAGATGATGGAAGATTTT	-	Xp11.21a	chrX:52090866-52090915	chrX:52074126-52074175	chrX:52330982-52331031
ILMN_1708934	1	0	0	6.56e-07	8.95e-09	1.02727	Up	ADM	adrenomedullin	133	NM_001124.1	N/A	133	4501944	NM_001124.1	NP_001115.1	GTCTCAGCGAGGTGTAAAGTTGTTCGCCGCGTGGAATGTGAGTGTGTTTG	+	11p15.4a	chr11:10285345-10285394	chr11:10328769-10328818	chr11:10307222-10307271
ILMN_1709233	1	0	0	5.65e-10	1.39e-12	1.21885	Up	F5	coagulation factor V	2153	NM_000130.4	N/A	2153	119395710	NM_000130.4	NP_000121.2	TCTTGGTGGGGAGATTACTGGGAACCCTTCCGTGCCCGTCTGAATGCCCA	-	1q24.2b	chr1:140710366-140710415	chr1:#Deleted in new	chr1:#Deleted in new
ILMN_1709590	1	0	0	0.0114	0.00127	1.36873	Up	PGM5	phosphoglucomutase 5	5239	NM_021965.3	N/A	5239	68299819	NM_021965.3	NP_068800.2	CGCGTGGGACCTGTTTGTGTCTGTTTTGCTTCCTTGGGAACGGCACAGTC	+	9q13a-q13b	chr9:40991777-40991826	chr9:41001777-41001826	chr9:62659875-62659923
ILMN_1711030	1	0	0	6.54e-07	8.91e-09	1.3756	Up	OPLAH	5-oxoprolinase (ATP-hydrolysing)	26873	NM_017570.2	N/A	26873	117168246	NM_017570.2	NP_060040.1	TCTATGAGTATCGCCGGGCCCAGGAGGCCGTGTGAGGATCCCGCAATAAA	-	8q24.3g	chr8:145178200-145178249	chr8:145106212-145106261	chr8:144051311-144051360
ILMN_1711514	1	0	0	2.48e-05	7.83e-07	-1.04582	Down	COCH	cochlin	1690	NM_004086.1	N/A	1690	4758021	NM_004086.1	NP_004077.1	CAACAGCCATTTAGGCAAATAAGCACTCCTTTAAAGCCGCTGCCTTCTGG	+	14q12e	chr14:11476237-11476286	chr14:#Deleted in new	chr14:#Deleted in new
ILMN_1711818	1	0	0	0.0442	0.00651	-1.56345	Down	PIWIL2	piwi like RNA-mediated gene silencing 2	55124	NM_018068.2	N/A	55124	24431984	NM_018068.2	NP_060538.2	GGCTGGTGAGAAGAAAGGCGGCCTCAGAACTCAGCTGTGACTCTTGCAGA	+	8p21.3a	chr8:20755159-20755208	chr8:20710879-20710928	chr8:20853368-20853417
ILMN_1712522	1	0	0	1.96e-11	2.25e-14	3.71978	Up	CEACAM6	carcinoembryonic antigen related cell adhesion molecule 6	4680	NM_002483.3	N/A	4680	40255012	NM_002483.3	NP_002474.3	CTAGGTGAGCGCATTGAGCCAGTGGTGCTAAATGCTACATACTCCAACTG	+	19q13.2c	chr19:46967587-46967636	chr19:42275747-42275796	chr19:41771842-41771891
ILMN_1712613	1	0	0	0.00614	0.000601	4.60464	Up	PNLIPRP2	pancreatic lipase related protein 2 (gene/pseudogene)	5408	NM_005396.3	N/A	5408	37059783	NM_005396.3	NP_005387.1	GATGGCTTCCTGGGCTATCCCTGTGCCTCCTACGATGAGTTTCAGGAGAG	+	10q25.3b	chr10:118384413-118384460	chr10:118394423-118394470	chr10:116634912-116634959
ILMN_1713124	1	0	0	2.89e-06	5.72e-08	-1.00732	Down	AKR1C3	aldo-keto reductase family 1, member C3	8644	NM_003739.4	N/A	8644	24497582	NM_003739.4	NP_003730.4	GCCGGTGACTGGACATATCACCTCTACTTAAATCCGTCCTGTTTAGCGAC	+	10p15.1c	chr10:5083500-5083549	chr10:5093500-5093549	chr10:5051308-5051357
ILMN_1713638	1	0	0	0.00978	0.00105	-1.01248	Down	NIPAL4	NIPA like domain containing 4	348938	NM_001099287.1	N/A	348938	149944535	NM_001099287.1	NP_001092757.1	GGGCCTCCCCTGTGTGACTCTACCTGCACTCTGTGTTTATATCCTGTGCC	+	5q33.3b	chr5:151989739-151989788	chr5:152009546-152009595	chr5:152629986-152630035
ILMN_1713758	1	0	0	0.04	0.00576	-1.21905	Down	OPRL1	opioid related nociceptin receptor 1	4987	NM_182647.1	N/A	4987	33286423	NM_182647.1	NP_872588.1	GAAGATCCTCTTCTACCCTGCTCTGCACCTGTGCTCGACTGCCAGCCGGC	+	20q13.33e	chr20:62193814-62193863	chr20:62723370-62723419	chr20:64092017-64092066
ILMN_1714445	1	0	0	0.000554	3.41e-05	1.05565	Up	SLC6A9	solute carrier family 6 member 9	6536	NM_001024845.1	N/A	6536	67782316	NM_001024845.1	NP_001020016.1	GCAGTGACAGCCCCGGCCAAGCCACCTCTAATCCTCTGTAGCAATAACGG	-	1p34.1f	chr1:44234824-44234873	chr1:44462237-44462286	chr1:43996565-43996614
ILMN_1714650	1	0	0	1.08e-06	1.66e-08	1.07037	Up	RASGRP4	RAS guanyl releasing protein 4	115727	NM_170604.2	N/A	115727	133930779	NM_170604.2	NP_733749.1	CAGAGGCATCCGCCTTCCCATCCACACTGCCTTTAGTGGTACGTCCGTCA	-	19q13.2a	chr19:43592375-43592424	chr19:38900535-38900584	chr19:38409895-38409944
ILMN_1715181	1	0	0	0.0171	0.00206	-1.20001	Down	ARRDC2	arrestin domain containing 2	27106	NM_015683.1	N/A	27106	18373304	NM_015683.1	NP_056498.1	TTGAGCTGCCGGTTCGCGAGTTCGAGGCCAGGTTCCGCCTGTCGTGGGTT	+	19p13.11c	chr19:17980055-17980104	chr19:18119055-18119104	chr19:18008246-18008295
ILMN_1715404	1	0	0	0.000477	2.84e-05	-1.05274	Down	GPR174	G protein-coupled receptor 174	84636	NM_032553.1	N/A	84636	14211848	NM_032553.1	NP_115942.1	CCAGGAATGTCAACCTGGCCCAGTCCGTTGTTATGATGACCATTGGCGAG	+	Xq21.1b	chrX:78313681-78313730	chrX:78427025-78427074	chrX:79171528-79171577
ILMN_1715417	1	0	0	5.17e-11	7.53e-14	1.25026	Up	SELP	selectin P	6403	NM_003005.2	N/A	6403	6031196	NM_003005.2	NP_002996.1	TGGATGGCACCAGAGGCTGCAGAAGGCCAAGAATCAAGCTAGAAGGCCAC	-	1q24.2b	chr1:167824803-167824852	chr1:169558179-169558228	chr1:169588941-169588990
ILMN_1715526	1	0	0	0.0145	0.0017	-1.07087	Down	ZDHHC21	zinc finger DHHC-type containing 21	340481	NM_178566.2	N/A	340481	31341670	NM_178566.2	NP_848661.1	CAGGCACAAGGGTTTGGATTTTGTGCAAGCTAATTTGGCCACATTTGGCC	-	9p22.3c	chr9:14607136-14607185	chr9:14617136-14617185	chr9:14617138-14617187
ILMN_1715603	1	0	0	7.28e-05	2.9e-06	-1.00151	Down	IL23A	interleukin 23 subunit alpha	51561	NM_016584.2	N/A	51561	28144902	NM_016584.2	NP_057668.1	GAGTCCCTAAAGGCAGCAGCTCAAGGATGGCACTCAGATCTCCATGGCCC	+	12q13.2c	chr12:55020146-55020195	chr12:56733879-56733928	chr12:56340095-56340144
ILMN_1715963	1	0	0	0.00142	0.000104	-1.05632	Down	FBXO7	F-box protein 7	25793	NM_001033024.1	N/A	25793	74229028	NM_001033024.1	NP_001028196.1	AGGCGACGGGAAGCGCGGGTGGTCGGCTGGGGTCCGGCTCCTGGAGAACA	+	22q12.3a	chr22:31201300-31201349	chr22:32871300-32871349	chr22:32475313-32475362
ILMN_1716089	1	0	0	0.00142	0.000104	2.03437	Up	KANK2	KN motif and ankyrin repeat domains 2	25959	NM_015493.4	N/A	25959	58374128	NM_015493.4	NP_056308.2	ACGCGCGCTGCCCTTTCGAGGCCAGTGAGCTCAGCCTCCAAGGCTTTAAA	-	19p13.2b	chr19:11136606-11136655	chr19:11275606-11275655	chr19:11164930-11164979
ILMN_1716407	1	0	0	0.0177	0.00215	-1.29662	Down	SORBS2	sorbin and SH3 domain containing 2	8470	NM_003603.4	N/A	8470	77404350	NM_003603.4	NP_003594.2	GCAGACTAGCCTCTCCTTATCTCACAGATCACAAGCACCCCTAGATAGTG	-	4q35.1f	chr4:182259781-182259830	chr4:182022787-182022836	chr4:181101634-181101683
ILMN_1716733	1	0	0	4.92e-05	1.8e-06	-1.92065	Down	MYOM2	myomesin 2	9172	NM_003970.1	N/A	9172	4505314	NM_003970.1	NP_003961.1	ATTTTCACGGGTGTGGGCACATGGGTGTGGCACCTGGACGTGTGCAGCAT	+	8p23.3a	chr8:2080589-2080638	chr8:2093182-2093231	chr8:2145258-2145307
ILMN_1716815	1	0	0	8.59e-07	1.26e-08	1.03472	Up	CEACAM1	carcinoembryonic antigen related cell adhesion molecule 1	634	NM_001024912.1	N/A	634	68161540	NM_001024912.1	NP_001020083.1	GGTTTTCTAACCCTGACACGGACTGTGCATACTTTCCCTCATCCATGCTG	-	19q13.2c	chr19:47703395-47703444	chr19:43011555-43011604	chr19:42507403-42507452
ILMN_1718303	1	0	0	0.00628	0.000619	1.07297	Up	NECTIN2	nectin cell adhesion molecule 2	5819	NM_002856.2	N/A	5819	112789534	NM_002856.2	NP_002847.1	CTGGACGGCTCCCTCATCTCACGGCGGGCAGTTTATGTGTGACCTGGACA	+	19q13.32a	chr19:50073676-50073725	chr19:45381836-45381885	chr19:44878579-44878628
ILMN_1718671	1	0	0	0.000453	2.67e-05	2.4334	Up	GJB6	gap junction protein beta 6	10804	NM_006783.2	N/A	10804	40254836	NM_006783.2	NP_006774.2	GCTGCGTCATAAGGAGACTTCTGTCTTCTCCAGAAGGCAATACCAACCTG	-	13q12.11b	chr13:1602248-1602297	chr13:#Deleted in new	chr13:#Deleted in new
ILMN_1720373	1	0	0	9.67e-05	4.13e-06	1.0594	Up	SLC7A5	solute carrier family 7 member 5	8140	NM_003486.5	N/A	8140	71979931	NM_003486.5	NP_003477.4	AGGCTGGACACCCTCTGCCGAGTAATGACGTGTGTGGCTGGGACCTTCTT	-	16q24.2b	chr16:86421232-86421281	chr16:87863731-87863780	chr16:87830125-87830174
ILMN_1720452	1	0	0	0.000603	3.76e-05	1.34292	Up	LONRF3	LON peptidase N-terminal domain and ring finger 3	79836	NM_001031855.1	N/A	79836	73747839	NM_001031855.1	NP_001027026.1	GGACAGACTGAATGGTATTCGACGAGTCCTGGCCTTCATATCCCGAAACC	+	Xq24b	chrX:107644701-107644750	chrX:107758045-107758094	chrX:108514815-108514864
ILMN_1720998	1	0	0	0.039	0.00558	1.01036	Up	CA12	carbonic anhydrase 12	771	NM_001218.3	N/A	771	45935381	NM_001218.3	NP_001209.1	AGCACCCCTCAGTTCCTGTGCCTCAGCCCACAGGCCACTGTGATAATGGT	-	15q22.2b	chr15:40438532-40438581	chr15:42651240-42651289	chr15:42359042-42359091
ILMN_1721495	1	0	0	0.0216	0.00274	-1.00586	Down	ADAMTSL2	ADAMTS like 2	9719	NM_014694.2	N/A	9719	41281449	NM_014694.2	NP_055509.2	CTCGGCCCCCGCCCCTGCAGTCAGCGTCAGTGCTCATCTACGTTAATAAA	+	9q34.2a	chr9:105940583-105940632	chr9:106900762-106900811	chr9:104138481-104138530
ILMN_1721888	1	0	0	5.44e-12	3.8e-15	1.62227	Up	ITGA2B	integrin subunit alpha 2b	3674	NM_000419.2	N/A	3674	6006009	NM_000419.2	NP_000410.1	TCTGGATCAGTTTGTGCTGCAGTCGCACGCATGGTTCAACGTGTCCTCCC	-	17q21.31c	chr17:39807599-39807648	chr17:42452073-42452122	chr17:44374705-44374754
ILMN_1722089	1	0	0	0.0288	0.00385	1.07835	Up	RNF217	ring finger protein 217	154214	NM_152553.2	N/A	154214	34303935	NM_152553.2	NP_689766.1	TGCTTGGACTGTCTTTGAACTCTGCACCTCCTTCCAGGCCATCTTGTGAG	+	6q22.31e	chr6:125446117-125446166	chr6:125404418-125404467	chr6:125083272-125083321
ILMN_1723035	1	0	0	1.06e-09	3.02e-12	2.99385	Up	OLR1	oxidized low density lipoprotein receptor 1	4973	NM_002543.3	N/A	4973	119392084	NM_002543.3	NP_002534.1	CCCTCAAAGTGTCACAATGCTCCTCCTGATGACTCCTCCCCAGAAAACCA	-	12p13.2c	chr12:10202439-10202488	chr12:10311172-10311221	chr12:10158573-10158622
ILMN_1723436	1	0	0	0.0107	0.00118	1.16259	Up	PFKFB2	6-phosphofructo-2-kinase/fructose-2,6-biphosphatase 2	5208	NM_001018053.1	N/A	5208	64762444	NM_001018053.1	NP_001018063.1	CAGGACTCTGTTACCTAAGATGTGATAAGCTGGGCTGCAGGCGGTTCAGC	+	1q32.1h-q32.2a	chr1:177951115-177951164	chr1:179684492-179684541	chr1:179715357-179715406
ILMN_1724059	1	0	0	0.00011	4.85e-06	1.09882	Up	GAS2L1	growth arrest specific 2 like 1	10634	NM_152236.1	N/A	10634	23065525	NM_152236.1	NP_689422.1	ATGCCCTGCACTCAGTCACCCCGAGGGCTGAGCCAGATTCCTGGATGTGA	+	22q12.2a	chr22:12672677-12672726	chr22:#Deleted in new	chr22:#Deleted in new
ILMN_1725320	1	0	0	0.018	0.0022	1.26795	Up	SIGLEC1	sialic acid binding Ig like lectin 1	6614	NM_023068.3	N/A	6614	89142743	NM_023068.3	NP_075556.1	GAGACCACGCAGCTCATTGATCCTGATGCAGCCACATGTGAGACCTCAAC	-	20p13b	chr20:3617229-3617268	chr20:3669229-3669268	chr20:3688582-3688621
ILMN_1727360	1	0	0	0.000585	3.63e-05	1.16486	Up	MAOB	monoamine oxidase B	4129	NM_000898.3	N/A	4129	38202206	NM_000898.3	NP_000889.3	CTAAGAGCCACAATAAGCCACTGGTATCTGGGGGACTAGAACACAAATCC	-	Xp11.3c	chrX:43511097-43511146	chrX:43626153-43626202	chrX:43766906-43766955
ILMN_1727646	1	0	0	0.0439	0.00646	1.50018	Up	CCDC144A	coiled-coil domain containing 144A	9720	NM_014695.1	N/A	9720	149363641	NM_014695.1	NP_055510.1	AATAAGCAGCCACAGAAAACGTCTCAAGAACCAGAAATGGCTAAGGATTG	+	17p11.2i-p11.2h	chr17:16552832-16552869	chr17:16612107-16612144	chr17:16708793-16708830
ILMN_1727975	1	0	0	0.0368	0.00518	-7.30619	Down	SNTG1	syntrophin gamma 1	54212	NM_018967.2	N/A	54212	52352809	NM_018967.2	NP_061840.1	TTAGGCAATCAAGCTACTGCTTCTACTGCTGCCAGCTCTGCTACCACGAG	+	8q11.22a-q11.22c	chr8:47171159-47171208	chr8:47051994-47052043	chr8:46140372-46140421
ILMN_1729287	1	0	0	0.00193	0.000152	-1.04124	Down	NMUR1	neuromedin U receptor 1	10316	NM_006056.3	N/A	10316	142348529	NM_006056.3	NP_006047.2	GCTCCCTGCCGAGAAAGTGGAGGACGTGGTACAGGGTTGCAGATGTTTAG	-	2q37.1b	chr2:232096493-232096542	chr2:232388249-232388298	chr2:231523538-231523587
ILMN_1729314	1	0	0	0.000375	2.11e-05	1.09428	Up	PRG2	proteoglycan 2, pro eosinophil major basic protein	5553	NM_002728.4	N/A	5553	46276888	NM_002728.4	NP_002719.3	CAGGATCACAGGCTCGGGTCGCTGCAGACGCTTTCAGTGGGTTGACGGCA	-	11q12.1a	chr11:56911881-56912641	chr11:57155305-57156065	chr11:57387832-57388592
ILMN_1730454	1	0	0	0.000112	4.94e-06	1.18704	Up	FOLR3	folate receptor 3	2352	NM_000804.2	N/A	2352	9257219	NM_000804.2	NP_000795.2	GCCCCGTCTCGTGGGATTATTGATTCCTGATCCAAGAAGGGTCCTCTGGG	+	11q13.4a	chr11:71528494-71528543	chr11:71850846-71850895	chr11:72139802-72139851
ILMN_1730546	1	0	0	0.0123	0.00139	1.26603	Up	GNAO1	G protein subunit alpha o1	2775	NM_020988.1	N/A	2775	10567815	NM_020988.1	NP_066268.1	TTTCCTTTGCCGTGTTGGATTTCCGGTCGCGGCTGACACCTCCCTTCGTG	+	16q13a	chr16:42261427-42261476	chr16:#Deleted in new	chr16:#Deleted in new
ILMN_1730628	1	0	0	2.07e-11	2.46e-14	1.47539	Up	RNASE2	ribonuclease A family member 2	6036	NM_002934.2	N/A	6036	45243468	NM_002934.2	NP_002925.1	GGAAGCCAGGTGCCTTTAATCCACTGTAACCTCACAACTCCAAGTCCACA	+	14q11.2c	chr14:1545347-1545396	chr14:#Deleted in new	chr14:#Deleted in new
ILMN_1730867	1	0	0	3.34e-08	2.05e-10	2.91963	Up	AZU1	azurocidin 1	566	NM_001700.3	N/A	566	28416954	NM_001700.3	NP_001691.1	AACGTGACTGTGACCCCCGAGGACCAGTGTCGCCCCAACAACGTGTGCAC	+	19p13.3i	chr19:781858-781907	chr19:830858-830907	chr19:830858-830907
ILMN_1731370	1	0	0	0.025	0.00325	-1.01516	Down	C9orf84	chromosome 9 open reading frame 84	158401	NM_173521.2	N/A	158401	75677386	NM_173521.2	NP_775792.2	ACACCCCTGCACACAGGCCATTTAAATGAGTCTCCATCACAGTCTGACCC	-	9q31.3b	chr9:113488581-113488630	chr9:114448760-114448809	chr9:111686480-111686529
ILMN_1731610	1	0	0	9.69e-05	4.15e-06	-1.26556	Down	ABLIM1	actin binding LIM protein 1	3983	NM_006720.3	N/A	3983	51173716	NM_006720.3	NP_006711.3	AGTCTGTCGGGCTGAGGTCTGGCATCTACAAAGCCTCTTGGCCGTGTTCT	-	10q25.3a	chr10:116276485-116276534	chr10:116286495-116286544	chr10:114526736-114526785
ILMN_1731785	1	0	0	0.00123	8.82e-05	1.41686	Up	ORM2	orosomucoid 2	5005	NM_000608.2	N/A	5005	40807473	NM_000608.2	NP_000599.1	GCTGTTCCTTAGGGACACCAAGACCTTGATGTTTGGTTCCTACCTGGACG	+	9q32d	chr9:86699340-86699389	chr9:87509520-87509569	chr9:84894605-84894654
ILMN_1732296	1	0	0	5.31e-09	2.18e-11	-1.09	Down	ID3	inhibitor of DNA binding 3, HLH protein	3399	NM_002167.2	N/A	3399	32171181	NM_002167.2	NP_002158.2	CCCCAACTTCGCCCTGCCCACTTGACTTCACCAAATCCCTTCCTGGAGAC	-	1p36.12a	chr1:23757369-23757418	chr1:23884782-23884831	chr1:23558291-23558340
ILMN_1733245	1	0	0	0.00022	1.11e-05	-1.13124	Down	KIR3DL1	killer cell immunoglobulin like receptor, three Ig domains and long cytoplasmic tail 1	3811	NM_013289.2	N/A	3811	134268643	NM_013289.2	NP_037421.2	AGTAGTTGGCCTTCACCCACAGAACCAAGCTCCAAATCTGGTAACCCCAG	+	19q13.42b	chr19:60028306-60028347	chr19:55336494-55336535	chr19:54825039-54825080
ILMN_1733324	1	0	0	1.41e-08	7.13e-11	1.17711	Up	ITGB3	integrin subunit beta 3	3690	NM_000212.2	N/A	3690	47078291	NM_000212.2	NP_000203.2	CCAAGAAGTCCTTAGAAATAGTGGCAGGGAACAGGTGTGGAAGCTCATGC	+	17q21.32a	chr17:42744795-42744844	chr17:45389796-45389845	chr17:47312430-47312479
ILMN_1735220	1	0	0	0.00132	9.58e-05	1.10566	Up	CAV2	caveolin 2	858	NM_001233.3	N/A	858	38176290	NM_001233.3	NP_001224.1	GCCATTCCCCTGGCCTTCATTGCGGGAATTCTCTTTGCCACCCTCAGCTG	+	7q31.2b	chr7:115927676-115927725	chr7:116140440-116140489	chr7:116500386-116500435
ILMN_1735737	1	0	0	8.99e-07	1.33e-08	1.79425	Up	SLC11A1	solute carrier family 11 member 1	6556	NM_000578.2	N/A	6556	40254427	NM_000578.2	NP_000569.2	ACCTTCTGGGTTCAAGCGATTCTCTTTATTCAGCCCCGGGAGTGGCGCGC	+	2q35e	chr2:218968524-218968573	chr2:219260280-219260329	chr2:218395557-218395606
ILMN_1736042	1	0	0	0.0161	0.00192	1.28541	Up	ME1	malic enzyme 1	4199	NM_002395.3	N/A	4199	112382261	NM_002395.3	NP_002386.1	CCACAGTTTATCCTGAACCGCAAAACAAAGAAGCATTTGTCCGCTCCCAG	-	6q14.2a	chr6:83978451-83978500	chr6:83921732-83921781	chr6:83212013-83212062
ILMN_1736412	1	0	0	0.012	0.00135	1.4832	Up	AMHR2	anti-Mullerian hormone receptor type 2	269	NM_020547.1	N/A	269	10198655	NM_020547.1	NP_065434.1	AAGGCCCTTGTTCCAGGAATCCTCAGCCTGCCTGTACCCTTTCTCCTGTG	+	12q13.13e	chr12:52111472-52111521	chr12:53825205-53825254	chr12:53431421-53431470
ILMN_1736828	1	0	0	0.000498	2.99e-05	-1.06505	Down	CHST10	carbohydrate sulfotransferase 10	9486	NM_004854.3	N/A	9486	50428923	NM_004854.3	NP_004845.1	AAGCCGCAGCGACCATTTCAGATACCGTCCACAGCCAGGACCGCTGAGAA	-	2q11.2d	chr2:94773267-94773316	chr2:95409540-95409589	chr2:94743795-94743844
ILMN_1736929	1	0	0	1.98e-06	3.56e-08	1.21617	Up	PLB1	phospholipase B1	151056	NM_153021.3	N/A	151056	76096365	NM_153021.3	NP_694566.3	CAAGCCACGACCAACCAGAGCCCAAACTGCCTGCCACCACGAGCATATCC	+	2p23.2b	chr2:28608192-28608241	chr2:28754688-28754737	chr2:28531821-28531870
ILMN_1737252	1	0	0	0.000126	5.68e-06	1.29418	Up	NRG1	neuregulin 1	3084	NM_013962.2	N/A	3084	116006966	NM_013962.2	NP_039256.2	CTACATCCACCACTGGGACAAGCCATCTTGTAAAATGTGCGGAGAAGGAG	+	8p12d	chr8:31130873-31130922	chr8:31011331-31011380	chr8:31153815-31153864
ILMN_1737255	1	0	0	0.0282	0.00376	1.56868	Up	LRRC75B	leucine rich repeat containing 75B	388886	NM_207644.2	N/A	388886	134288866	NM_207644.2	NP_997527.2	CAAGCACATGATAGTGGGCGATGAAGGTCAAGGAGGACTCACAGGCCCCC	-	22q11.23b	chr22:7931446-7931495	chr22:#Deleted in new	chr22:#Deleted in new
ILMN_1737627	1	0	0	3.74e-08	2.36e-10	1.38563	Up	MAPK14	mitogen-activated protein kinase 14	1432	NM_001315.1	N/A	1432	4503068	NM_001315.1	NP_001306.1	CCAGCTTCAGCAGATTATGCGTCTGACAGGAACACCCCCCGCTTATCTCA	+	6p21.31b	chr6:36175950-36175999	chr6:36067972-36068021	chr6:36100195-36100244
ILMN_1737631	1	0	0	0.000101	4.36e-06	1.25958	Up	PAQR6	progestin and adipoQ receptor family member 6	79957	NM_024897.2	N/A	79957	24432010	NM_024897.2	NP_079173.2	GGCCTACCCTGAATGCTTCTTGCTAACCAGGCCGAGAGGCCACACACTTG	-	1q22d	chr1:127574576-127574625	chr1:#Deleted in new	chr1:#Deleted in new
ILMN_1737972	1	0	0	4.02e-05	1.4e-06	-1.16282	Down	TSPYL5	TSPY like 5	85453	NM_033512.2	N/A	85453	49410494	NM_033512.2	NP_277047.2	GAGGGATGCTTCCTTTCCCTTGCATCTACAAAACAAGAGAGAGACTGTTC	-	8q22.1e	chr8:93492498-93492547	chr8:93423322-93423371	chr8:92411094-92411143
ILMN_1738116	1	0	0	0.0273	0.00362	1.55656	Up	TMEM119	transmembrane protein 119	338773	NM_181724.1	N/A	338773	32171198	NM_181724.1	NP_859075.1	GTCTGGCAGCCTGTGTCCACAATATTCGTCAGTCCTCGACAGGGAGCCTG	-	12q24.11a	chr12:106048117-106048166	chr12:107523987-107524036	chr12:107130209-107130258
ILMN_1738549	1	0	0	2.97e-05	9.73e-07	-1.66414	Down	VPREB1	pre-B lymphocyte 1	7441	NM_007128.2	N/A	7441	18379350	NM_007128.2	NP_009059.1	GCCACTCAGCATCTCCTGGTCCTGCAGTGTTGCTGTAAATCCCCATTGGA	+	22q11.22a	chr22:5558276-5558325	chr22:#Deleted in new	chr22:#Deleted in new
ILMN_1738552	1	0	0	0.000103	4.45e-06	1.27389	Up	SLC1A3	solute carrier family 1 member 3	6507	NM_004172.3	N/A	6507	34222301	NM_004172.3	NP_004163.2	TATGGAAAGGTCCTGTGGGGAGCCCATCATCTCGCCAAGCCATCACAGGC	+	5p13.2b	chr5:36724057-36724106	chr5:36688300-36688349	chr5:36688198-36688247
ILMN_1738793	1	0	0	0.000153	7.22e-06	-1.53583	Down	ZNF71	zinc finger protein 71	58491	NM_021216.3	N/A	58491	34147502	NM_021216.3	NP_067039.1	AAGGGTGCTAATCCCAGTCACAAGGGCCCTGACCTCATGACCTCCCAAAG	+	19q13.43a	chr19:61827031-61827080	chr19:57135219-57135268	chr19:56623851-56623900
ILMN_1739001	1	0	0	0.001	6.9e-05	1.2815	Up	TACSTD2	tumor-associated calcium signal transducer 2	4070	NM_002353.1	N/A	4070	4505056	NM_002353.1	NP_002344.1	GAGGACAGACATTGCCCGGAAACTCAGTCTATTTATTCTTCAGCTTGCCC	-	1p32.1f	chr1:58813815-58813864	chr1:59041227-59041276	chr1:58575555-58575604
ILMN_1739161	1	0	0	0.00514	0.000487	-1.02682	Down	PLPP1	phospholipid phosphatase 1	8611	NM_003711.2	N/A	8611	29171735	NM_003711.2	NP_003702.2	CAAGGCATACCCCCTTCCAACGAGGAGTATTCTGTAATGATGAGTCCATC	-	5q11.2e	chr5:51744441-51744490	chr5:51708684-51708733	chr5:52412850-52412899
ILMN_1739235	1	0	0	7.25e-05	2.88e-06	1.3619	Up	OMG	oligodendrocyte myelin glycoprotein	4974	NM_002544.3	N/A	4974	52426786	NM_002544.3	NP_002535.3	GGCTGTCTGAGGGTCTGCATTTTCTGAAACTAATGAAAGCACTCCTCCCT	-	17q11.2d	chr17:26646113-26646162	chr17:29621987-29622036	chr17:31294969-31295018
ILMN_1739582	1	0	0	1.98e-09	6.23e-12	1.70823	Up	HOXA9	homeobox A9	3205	NM_152739.3	N/A	3205	84043950	NM_152739.3	NP_689952.1	CCGCCATTGGGCTACTGTAGATTTGTATCCTTGATGAATCTGGGGTTTCC	-	7p15.2a	chr7:27253349-27253398	chr7:27286824-27286873	chr7:27247205-27247254
ILMN_1739719	1	0	0	0.00843	0.000875	1.91053	Up	ASPH	aspartate beta-hydroxylase	444	NM_004318.2	N/A	444	14589865	NM_004318.2	NP_004309.2	CCGGAACTGACACCACAGCAGAGACGCAGCCTTCCAGCAATTTAGCATGA	-	8q12.3a	chr8:62578467-62578516	chr8:62415913-62415962	chr8:61503354-61503403
ILMN_1740298	1	0	0	1.03e-06	1.58e-08	1.10134	Up	SIGLEC5	sialic acid binding Ig like lectin 5	8778	NM_003830.1	N/A	8778	4502658	NM_003830.1	NP_003821.1	AGCAAGTGAGGATTTGCCCAGAGTTCAGTCCTGGCTGGAGGAGCCACAGC	-	19q13.33d	chr19:56807237-56807286	chr19:52115425-52115474	chr19:51612172-51612221
ILMN_1740572	1	0	0	0.000636	3.99e-05	1.37122	Up	TCN2	transcobalamin 2	6948	NM_000355.2	N/A	6948	21071009	NM_000355.2	NP_000346.2	CTGCAGGTCTCCCATGAAGGCCACCCCATGGTCTGATGGGCATGAAGCAT	+	22q12.2b	chr22:13985254-13985303	chr22:#Deleted in new	chr22:#Deleted in new
ILMN_1741705	1	0	0	0.0305	0.00412	-1.20401	Down	CLRN1	clarin 1	7401	NM_174878.2	N/A	7401	37622908	NM_174878.2	NP_777367.1	AGGGTATTTTTCCTCCCGTGCCTGAGTCCCAATTACATTCACGACAGTAC	-	3q25.1b	chr3:152127610-152127659	chr3:150644920-150644969	chr3:150927133-150927182
ILMN_1742330	1	0	0	0.0122	0.00137	2.42609	Up	PLXNB1	plexin B1	5364	NM_002673.3	N/A	5364	41152087	NM_002673.3	NP_002664.2	AGAGTTGAACGCCTCTCCTAGGCCACTACAAACTGACCCCTCAGCAGGGC	-	3p21.31e	chr3:48420387-48420436	chr3:48445383-48445432	chr3:48403976-48404025
ILMN_1742976	1	0	0	0.000662	4.19e-05	-1.01309	Down	ZFP30	ZFP30 zinc finger protein	22835	NM_014898.1	N/A	22835	7662407	NM_014898.1	NP_055713.1	GGACTAGACCTGTACTAATATATGGTAGTCACTAGCAACCTGTTGAGCAC	-	19q13.12c	chr19:42815513-42815562	chr19:38123673-38123722	chr19:37632772-37632821
ILMN_1743034	1	0	0	3.14e-10	6.31e-13	1.34662	Up	KIF1B	kinesin family member 1B	23095	NM_183416.2	N/A	23095	41393558	NM_183416.2	NP_904325.2	GCCCAGGTTGGAAATGGAGCAGGCCAAAACTCCCAGGCTGATCAGTAATG	+	1p36.22c	chr1:9521779-9521828	chr1:9599192-9599241	chr1:9539133-9539182
ILMN_1744035	1	0	0	0.00468	0.000435	-1.22378	Down	PPP6R2	protein phosphatase 6 regulatory subunit 2	9701	XM_946090.1	N/A	9701	89059403	XM_946090.1	XP_951183.1	ACTAGAGAGATTGTGGTTCCCAAAGAGCAGCCTCCAGGCCTGATGCCTCC	+	22q13.33b	chr22:49222704-49222753	chr22:50875838-50875887	chr22:50437409-50437458
ILMN_1744887	1	0	0	0.00576	0.000558	-1.47132	Down	RLN2	relaxin 2	6019	NM_134441.1	N/A	6019	20143932	NM_134441.1	NP_604390.1	GAAACTTATTCGCAATAGACAAAGTGAAGCCGCAGACAGCAGTCCTTCAG	-	9p24.1c	chr9:5290216-5290265	chr9:5300216-5300265	chr9:5300216-5300265
ILMN_1746376	1	0	0	0.00629	0.00062	2.0978	Up	SCARA3	scavenger receptor class A member 3	51435	NM_182826.1	N/A	51435	33598921	NM_182826.1	NP_878185.1	TCGTGGAGGAGATGAAGGCAGTGGACACACAGCATGGAGAAATCCTTCGC	+	8p21.1e	chr8:26062028-26062077	chr8:26006111-26006160	chr8:26148595-26148644
ILMN_1747217	1	0	0	0.000108	4.74e-06	-1.20172	Down	C15orf41	chromosome 15 open reading frame 41	84529	NM_032499.3	N/A	84529	40254989	NM_032499.3	NP_115888.1	GCCTGCTGCTTTTCCTTTTGAAGGACACAAACCTGGTCCCAACATGTGTG	+	15q14c	chr15:13948002-13948051	chr15:#Deleted in new	chr15:#Deleted in new
ILMN_1747386	1	0	0	0.0408	0.00591	1.32869	Up	GLIS3	GLIS family zinc finger 3	169792	NM_152629.3	N/A	169792	109637781	NM_152629.3	NP_689842.3	GGCATAGTGACCTGCCTCACCTAATCCTCACCCTTGCTGCTCCTGATGCA	-	9p24.2a	chr9:3817826-3817875	chr9:3827826-3827875	chr9:3827826-3827875
ILMN_1747589	1	0	0	4.38e-05	1.55e-06	1.00821	Up	HIST2H2AB	histone cluster 2, H2ab	317772	NM_175065.2	N/A	317772	29171728	NM_175065.2	NP_778235.1	TGTCAGGACGCGGAAAGCAGGGAGGCAAGGCCCGCGCTAAGGCCAAGTCG	-	1q21.2a	chr1:121240391-121240440	chr1:#Deleted in new	chr1:#Deleted in new
ILMN_1748393	1	0	0	0.00365	0.000323	-1.09976	Down	MARCH9	membrane associated ring-CH-type finger 9	92979	NM_138396.4	N/A	92979	53759067	NM_138396.4	NP_612405.2	TGCTAGGTGGCAGCACTCCGAGGTATCTAAAGGGTAGACCTGGACCTGCC	+	12q14.1a	chr12:56439615-56439664	chr12:58153348-58153397	chr12:57759565-57759614
ILMN_1748601	1	0	0	2.6e-06	5.03e-08	-1.12361	Down	CD8B	CD8b molecule	926	NM_004931.3	N/A	926	90421320	NM_004931.3	NP_004922.1	AGCCCACCAAGAAGTCCACCCTCAAGAAGAGAGTGTGCCGGTTACCCAGG	-	2p11.2e	chr2:86933646-86933695	chr2:87080135-87080184	chr2:86853012-86853061
ILMN_1748915	1	0	0	1.86e-10	3.33e-13	1.4539	Up	S100A12	S100 calcium binding protein A12	6283	NM_005621.1	N/A	6283	5032058	NM_005621.1	NP_005612.1	TCCAAGGCCTGGATGCTAATCAAGATGAACAGGTCGACTTTCAAGAATTC	-	1q21.3c	chr1:124709770-124709819	chr1:#Deleted in new	chr1:#Deleted in new
ILMN_1749575	1	0	0	0.0151	0.00178	1.3113	Up	CYP7A1	cytochrome P450 family 7 subfamily A member 1	1581	NM_000780.2	N/A	1581	13787185	NM_000780.2	NP_000771.1	GCCATTTGGAAGCTTTGGTTATGAAACATGTGGAGTGTATTAAGTGCAGC	-	8q12.1c	chr8:54890236-54890285	chr8:54727683-54727732	chr8:53815123-53815172
ILMN_1750488	1	0	0	0.0136	0.00157	3.43504	Up	ARL6	ADP ribosylation factor like GTPase 6	84100	NM_177976.1	N/A	84100	29826298	NM_177976.1	NP_816931.1	ACAGTTGTCTTGGAAGCCTGTTATTGATAAAGTTGCTGCAGCCTCACATC	+	3q11.2c	chr3:94855385-94855434	chr3:#Deleted in new	chr3:#Deleted in new
ILMN_1751062	1	0	0	0.0199	0.00248	-1.93652	Down	SCARA5	scavenger receptor class A member 5	286133	NM_173833.4	N/A	286133	141801955	NM_173833.4	NP_776194.2	AGGAACAGCAACACTCCTGGCTGACAACTAAGCCAATATGGCCCTAGGTC	-	8p21.1e-p21.1d	chr8:26272748-26272797	chr8:26216831-26216880	chr8:26359315-26359364
ILMN_1752755	1	0	0	3.08e-07	3.44e-09	1.02738	Up	VWF	von Willebrand factor	7450	NM_000552.3	N/A	7450	89191867	NM_000552.3	NP_000543.2	AGTGCTGCCAGTCCTCTGCATGTTCTGCTCTTGTGCCCTTCTGAGCCCAC	-	12p13.31e	chr12:5928332-5928381	chr12:6058071-6058120	chr12:5948905-5948954
ILMN_1753347	1	0	0	1.82e-09	5.64e-12	2.76451	Up	DEFA4	defensin alpha 4	1669	NM_001925.1	N/A	1669	4503302	NM_001925.1	NP_001916.1	TGCTCTTCAGGTTTCAGGCTCAACAAGGGGCATGGTCTGCTCTTGCAGAT	-	8p23.1f	chr8:6781041-6781676	chr8:6793631-6794266	chr8:6936109-6936744
ILMN_1754076	1	0	0	7.37e-05	2.95e-06	-1.06216	Down	CACNA2D3	calcium voltage-gated channel auxiliary subunit alpha2delta 3	55799	NM_018398.2	N/A	55799	54112396	NM_018398.2	NP_060868.2	CACCCTTCATCAGAAATGGGACCGCAAGTGGTAGGCAGTGTCCCTTCTGC	+	3p21.1a-p14.3d	chr3:55083511-55083560	chr3:55108471-55108520	chr3:55074444-55074493
ILMN_1754332	1	0	0	2.86e-05	9.28e-07	-1.05089	Down	SNORD14C	small nucleolar RNA, C/D box 14C	85389	NR_001453.1	N/A	N/A	32526877	NR_001453.1	N/A	GCTTGGCTAATGATGGCAACACCTTCCTTGGATGTCTGAGCGAGTGATAG	-	11q24.1	chr11:122435245-122435294	chr11:122930035-122930084	chr11:123059327-123059376
ILMN_1754858	1	0	0	0.000231	1.18e-05	-1.04557	Down	PASK	PAS domain containing serine/threonine kinase	23178	NM_015148.2	N/A	23178	35038527	NM_015148.2	NP_055963.2	GCCATACCTGGTGTCCAAAGAACTCATGAGCCTTGTGTCTGGGCTGCTGC	-	2q37.3f	chr2:241695558-241696274	chr2:242046885-242047601	chr2:241107470-241108186
ILMN_1758229	1	0	0	0.00302	0.000258	1.13401	Up	QSOX1	quiescin sulfhydryl oxidase 1	5768	NM_002826.4	N/A	5768	52493187	NM_002826.4	NP_002817.2	CCCCTTGCTCCTTGTCTGGCCTAGAAGTGTGGGAAATTCAGGAAAACGAG	+	1q25.2c	chr1:151397575-151397624	chr1:153130951-153131000	chr1:153158475-153158524
ILMN_1759117	1	0	0	6.73e-07	9.24e-09	1.1813	Up	XK	X-linked Kx blood group	7504	NM_021083.2	N/A	7504	18860914	NM_021083.2	NP_066569.1	GAGTTCCTGAGTGGATATGCGAATCTTTGGTCTTCTCGACAGGTGCCCTT	+	Xp21.1a	chrX:35335613-35335662	chrX:35425692-35425741	chrX:35407575-35407624
ILMN_1760688	1	0	0	5.03e-09	2.06e-11	1.24782	Up	SAMD14	sterile alpha motif domain containing 14	201191	NM_174920.2	N/A	201191	31341380	NM_174920.2	NP_777580.1	TCCCACGCTCTCAGGGGGGACATGCTCTCTCTTACCCTGTCACTTGGTCT	-	17q21.33a	chr17:45545099-45545148	chr17:48190100-48190149	chr17:50112736-50112785
ILMN_1761031	1	0	0	2.95e-05	9.63e-07	-1.06947	Down	PTPDC1	protein tyrosine phosphatase domain containing 1	138639	NM_152422.3	N/A	138639	30089951	NM_152422.3	NP_689635.3	TGGGAAATTGAGTCCAGTGGATGTTAATGGAGTGGGTTGCCCATCCCTGA	+	9q22.32a	chr9:66548532-66548581	chr9:66808712-66808761	chr9:64986032-64986081
ILMN_1761566	1	0	0	5.78e-07	7.56e-09	1.43086	Up	CYSTM1	cysteine rich transmembrane module containing 1	84418	NM_032412.3	N/A	84418	110227863	NM_032412.3	NP_115788.1	GCCACCTCTGACAGGTGTGCCTGCCCCCATCTCTTCTGATTGCTGTTAAC	+	5q31.3a	chr5:134768314-134768363	chr5:134740415-134740464	chr5:135404725-135404774
ILMN_1761945	1	0	0	9.99e-08	8.45e-10	-1.2592	Down	FGFBP2	fibroblast growth factor binding protein 2	83888	NM_031950.2	N/A	83888	31543022	NM_031950.2	NP_114156.1	GCGCCTTTCTCATCAGCTTCTTCCGAGGGTGACAGGTGAAAGACCCCTAC	-	4p15.32d	chr4:15573161-15573210	chr4:15964063-15964112	chr4:15962440-15962489
ILMN_1762605	1	0	0	0.0144	0.00168	1.89145	Up	SERPINC1	serpin family C member 1	462	NM_000488.2	N/A	462	50541941	NM_000488.2	NP_000479.1	TGCTGGCCGTTCGCTAAACCCCAACAGGGTGACTTTCAAGGCCAACAGGC	-	1q25.1a	chr1:145098228-145098277	chr1:146631604-146631653	chr1:147160025-147160074
ILMN_1762713	1	0	0	1.9e-06	3.41e-08	1.68502	Up	MCEMP1	mast cell expressed membrane protein 1	199675	NM_174918.2	N/A	199675	109698610	NM_174918.2	NP_777578.2	CTCCGTACATGTGGGTGTCGCCATGTGTGCCCTGTCACTATCTGTGGCTG	+	19p13.2e	chr19:7414314-7414363	chr19:7508314-7508363	chr19:7443428-7443477
ILMN_1763207	1	0	0	5.9e-07	7.9e-09	-1.00957	Down	BATF3	basic leucine zipper ATF-like transcription factor 3	55509	NM_018664.1	N/A	55509	8924245	NM_018664.1	NP_061134.1	CTCAGCCCGACATCCAACAGGCGCCAAACTCACAGAGCCCTTGTGCAGAT	-	1q32.3c	chr1:183536645-183536694	chr1:185270022-185270071	chr1:185300890-185300939
ILMN_1763322	1	0	0	1.58e-06	2.69e-08	-1.09068	Down	CCR3	C-C motif chemokine receptor 3	1232	NM_178329.1	N/A	1232	30581169	NM_178329.1	NP_847899.1	GCCTTCCACACTCACCTCTAAAACAGTCCTTCAAACTTCCAGTGCAACAC	+	3p21.31i	chr3:46282781-46282830	chr3:46307777-46307826	chr3:46266286-46266335
ILMN_1763433	1	0	0	0.00054	3.3e-05	1.04137	Up	TRIM9	tripartite motif containing 9	114088	NM_015163.4	N/A	114088	46370050	NM_015163.4	NP_055978.3	ACTCTCCAATGAGACTCAATGGCTGGGCCGTGGTAGACTCATAGTTCCTC	-	14q22.1c	chr14:50511883-50511932	chr14:51442133-51442182	chr14:50975415-50975464
ILMN_1763638	1	0	0	0.0264	0.00347	-1.13663	Down	BCAR3	breast cancer anti-estrogen resistance 3	8412	NM_003567.2	N/A	8412	62243893	NM_003567.2	NP_003558.1	GCCCTCTCGCGTAAATTGGAACCTCCTCCTGTAAAGCAGGCAGAGCTTTG	-	1p22.1b	chr1:93800386-93800435	chr1:94027798-94027847	chr1:93562241-93562290
ILMN_1763793	1	0	0	0.00299	0.000255	1.16358	Up	PPM1L	protein phosphatase, Mg2+/Mn2+ dependent 1L	151742	NM_139245.2	N/A	151742	63003904	NM_139245.2	NP_640338.2	TCTCCCCTCCTGCTGCTGTAGAGTTTTCCCAAAGCAGTGTCCAGGAGAGA	+	3q26.1a	chr3:162271249-162271298	chr3:160788555-160788604	chr3:161070767-161070816
ILMN_1763837	1	0	0	2.94e-09	1.03e-11	1.08972	Up	ANPEP	alanyl aminopeptidase, membrane	290	NM_001150.1	N/A	290	4502094	NM_001150.1	NP_001141.1	CTCCAGCCCACGTTCTCTCTGCCTGTGAGCCAGTCTAGTTCCTGATGACC	-	15q26.1b	chr15:88129409-88129458	chr15:90328405-90328454	chr15:89785174-89785223
ILMN_1764321	1	0	0	0.00317	0.000274	-1.1881	Down	ACOT4	acyl-CoA thioesterase 4	122970	NM_152331.2	N/A	122970	63999751	NM_152331.2	NP_689544.2	TGCCTGGAAGCAAATTCTAGCCTTCTTCTGCAAACACCTGGGAGGTACCC	+	14q24.3a	chr14:73132036-73132085	chr14:74062283-74062332	chr14:73595579-73595628
ILMN_1764456	1	0	0	0.000375	2.11e-05	1.2641	Up	TECPR2	tectonin beta-propeller repeat containing 2	9895	NM_014844.2	N/A	9895	55956893	NM_014844.2	NP_055659.1	AGCTATTAAGAAGCACGTGTGTGCAGGAAGCGGAGGCGCAGGACCTCACC	+	14q32.31c	chr14:102038199-102038248	chr14:102968446-102968495	chr14:102502109-102502158
ILMN_1765274	1	0	0	4.78e-05	1.74e-06	1.30346	Up	CAPN11	calpain 11	11131	NM_007058.2	N/A	11131	45446753	NM_007058.2	NP_008989.1	GCCCGTTTCTTACCCTCCATGCTTGCTGTCCTGCTCACACCTACCTGCTG	+	6p21.1b	chr6:44259990-44260039	chr6:44152012-44152061	chr6:44184275-44184324
ILMN_1765954	1	0	0	0.0105	0.00115	-1.00188	Down	HSD17B3	hydroxysteroid 17-beta dehydrogenase 3	3293	NM_000197.1	N/A	3293	4557648	NM_000197.1	NP_000188.1	TGAAGCTCAACACCAAGGTCAGGTAGCCAGGCGGTGAGGAGTCCAGCACA	-	9q22.32b	chr9:98037539-98037588	chr9:98997718-98997767	chr9:96235436-96235485
ILMN_1766087	1	0	0	0.0355	0.00497	-1.85679	Down	OR2G6	olfactory receptor family 2 subfamily G member 6	391211	NM_001013355.1	N/A	391211	61656209	NM_001013355.1	NP_001013373.1	GGCCTGTGTGGATACGACTTTCAACGAGGCAGAACTCTTTGTGGCCAGTG	-	1q44f	chr1:219077668-219077717	chr1:221011045-221011094	chr1:220837703-220837752
ILMN_1766657	1	0	0	3.4e-13	1.47e-16	1.19279	Up	STOM	stomatin	2040	NM_004099.4	N/A	2040	38016910	NM_004099.4	NP_004090.4	TCACTTGGGAGGGACGCATAGAAGGAGCTCTAGGAACACAGTGCCAGTGC	-	9q33.2a	chr9:93719164-93719213	chr9:94679343-94679392	chr9:91917061-91917110
ILMN_1766736	1	0	0	4.66e-10	1.04e-12	3.137	Up	BPI	bactericidal/permeability-increasing protein	671	NM_001725.1	N/A	671	4502446	NM_001725.1	NP_001716.1	GGGCACCGGCTGCCTTTCCCCAGGGAATCCTCTCCAGATCTTAACCAAGA	+	20q11.23c	chr20:36399055-36399104	chr20:36965641-36965690	chr20:38337239-38337288
ILMN_1766896	1	0	0	0.000286	1.52e-05	2.01212	Up	ZDHHC19	zinc finger DHHC-type containing 19	131540	NM_001039617.1	N/A	131540	88900492	NM_001039617.1	NP_001034706.1	TTCCTGAGCCCTGAGTGGAAGCCTTTCTGTGCCTTGCCCTTTGCCCACTC	-	3q29f	chr3:193224111-193224160	chr3:191741417-191741466	chr3:192023628-192023677
ILMN_1767168	1	0	0	1.61e-05	4.64e-07	-1.4438	Down	CAMK4	calcium/calmodulin dependent protein kinase IV	814	NM_001744.3	N/A	814	27477118	NM_001744.3	NP_001735.1	CCTGCCAGAGTACTAAACAGCTTCCTTCAGATCTGGAAGCCAAACACCGG	+	5q22.1b	chr5:110848048-110848097	chr5:110820149-110820198	chr5:111484451-111484500
ILMN_1767193	1	0	0	0.000311	1.68e-05	1.18036	Up	CR1	complement component 3b/4b receptor 1 (Knops blood group)	1378	NM_000651.4	N/A	1378	86793108	NM_000651.4	NP_000642.3	GTATACTCTGGAAGGCAGTCCCTGGAGCCAGTGCCAGGCGGATGACAGAT	+	1q32.2a	chr1:205859954-205860003	chr1:207793331-207793380	chr1:207619986-207620035
ILMN_1767322	1	0	0	8.5e-05	3.52e-06	-1.04064	Down	EDAR	ectodysplasin A receptor	10913	NM_022336.2	N/A	10913	142372361	NM_022336.2	NP_071731.1	CAGTGTCAGCTCATGTTCCATTGGCTCTCCACCTGCCATTTTTAGGGAGC	-	2q13a	chr2:108877680-108877729	chr2:109511248-109511297	chr2:108894792-108894841
ILMN_1767960	1	0	0	2.28e-06	4.28e-08	1.23467	Up	NSUN7	NOP2/Sun RNA methyltransferase family member 7	79730	NM_024677.3	N/A	79730	34222276	NM_024677.3	NP_078953.2	CCCAAGTGCCAGGTGTGTGTAGCTCAGAGTTCCTTTTACAGTGAGGTGTC	+	4p14a	chr4:40133475-40133524	chr4:40438718-40438767	chr4:40436701-40436750
ILMN_1768469	1	0	0	2.62e-08	1.55e-10	1.77453	Up	TCN1	transcobalamin 1	6947	NM_001062.3	N/A	6947	133987572	NM_001062.3	NP_001053.2	TGAGTGGAGGCGAACCACTGAGCCAAGGAGCTGGTAGTTACGTTGTCCGC	-	11q12.1d	chr11:59377063-59377278	chr11:59620487-59620702	chr11:59853014-59853229
ILMN_1768973	1	0	0	8.21e-12	7.76e-15	1.05897	Up	HIST2H2AC	histone cluster 2, H2ac	8338	NM_003517.2	N/A	8338	27436923	NM_003517.2	NP_003508.1	CGCCCAGGGCGGCGTTTTGCCTAACATCCAGGCCGTTCTGTTACCAAAGA	+	1q21.2a	chr1:121239668-121239717	chr1:#Deleted in new	chr1:#Deleted in new
ILMN_1769606	1	0	0	5.72e-06	1.33e-07	1.28415	Up	PIWIL4	piwi like RNA-mediated gene silencing 4	143689	NM_152431.1	N/A	143689	22748904	NM_152431.1	NP_689644.1	ACAACTGGCCGGGCATAGTCAGTGTCCCAGCACCATGTCAGTATGCTCAC	+	11q21b	chr11:93993689-93993728	chr11:94354041-94354080	chr11:94620875-94620914
ILMN_1770576	1	0	0	0.000769	5.01e-05	-1.39575	Down	FAM177B	family with sequence similarity 177 member B	400823	NM_207468.2	N/A	400823	125346183	NM_207468.2	NP_997351.2	CTCCACCCCTGTGATACAAGTCCCATGAGTACTGACATTTGCACAGTAGC	+	1q41e	chr1:193598040-193598089	chr1:195331417-195331466	chr1:195362287-195362336
ILMN_1770927	1	0	0	0.000211	1.06e-05	1.23364	Up	KAZN	kazrin, periplakin interacting protein	23254	NM_001018000.2	N/A	23254	66864888	NM_001018000.2	NP_001018000.1	ACACCGAGCGACATCAACTCCCCTCGACACCGGACACACTCCCTCTGCAA	+	1p36.21b-p36.21a	chr1:15259335-15259384	chr1:15386748-15386797	chr1:15060252-15060301
ILMN_1771120	1	0	0	4.63e-05	1.67e-06	1.05903	Up	TMEM45B	transmembrane protein 45B	120224	NM_138788.3	N/A	120224	141802701	NM_138788.3	NP_620143.1	CAGGAGAGACATGCCTGTAGTTACATCCAGTGTGATGGGTGCTGAGAGGC	+	11q24.3b	chr11:129235042-129235091	chr11:129729832-129729881	chr11:129859937-129859986
ILMN_1771599	1	0	0	3.14e-10	6.28e-13	1.4409	Up	PLOD2	procollagen-lysine,2-oxoglutarate 5-dioxygenase 2	5352	NM_000935.2	N/A	5352	62739165	NM_000935.2	NP_000926.2	ACAAAGTTGTTGAGCCTTGCTTCTTCCGTTTTGCCCTTTGTCTCGCTCCT	-	3q24c	chr3:147270216-147270265	chr3:145787526-145787575	chr3:146069739-146069788
ILMN_1772058	1	0	0	0.0154	0.00182	-3.07266	Down	PANK2	pantothenate kinase 2	80025	NM_024960.3	N/A	80025	24430166	NM_024960.3	NP_079236.3	GCTGGCGGCCTCGACGGCAGCTGCGGAACTAGGCCGAGGGACAAAGGCTA	+	20p13b	chr20:3817500-3817549	chr20:3869500-3869549	chr20:3888853-3888902
ILMN_1772697	1	0	0	0.00137	0.000101	1.17947	Up	KREMEN1	kringle containing transmembrane protein 1	83999	NM_001039571.1	N/A	83999	89191857	NM_001039571.1	NP_001034660.1	CCAGGGACTTCGGGGGAAATCTGGAGCATTTTTTACAAGCCTTCCACTTC	+	22q12.1c	chr22:12502286-12502335	chr22:#Deleted in new	chr22:#Deleted in new
ILMN_1772789	1	0	0	0.0296	0.004	-1.67424	Down	FGF21	fibroblast growth factor 21	26291	NM_019113.2	N/A	26291	68215584	NM_019113.2	NP_061986.1	CGCTGCTGACCAGAGCCCCGAAAGTCTCCTGCAGCTGAAAGCCTTGAAGC	+	19q13.33a	chr19:53951518-53952021	chr19:49259706-49260209	chr19:48756449-48756952
ILMN_1774071	1	0	0	0.00614	0.000602	1.93541	Up	CD177	CD177 molecule	57126	NM_020406.2	N/A	57126	110735432	NM_020406.2	NP_065139.2	TGCCTCTCAGCATGAGGGAGGTGGGGCTGAGGGCCTGGAGTCTCTCACTT	+	19q13.31a	chr19:48558201-48558250	chr19:43866361-43866410	chr19:43362209-43362258
ILMN_1775175	1	0	0	0.0444	0.00655	-1.30307	Down	RPL3L	ribosomal protein L3 like	6123	NM_005061.2	N/A	6123	16579883	NM_005061.2	NP_005052.1	TCATTACGCTGAGAAAGTCCCTCCTGGTGCATCACAGTCGCCAAGCCGTG	-	16p13.3e	chr16:1935588-1935853	chr16:1995587-1995852	chr16:1945586-1945851
ILMN_1776213	1	0	0	5.6e-05	2.12e-06	-1.2766	Down	RGMB	repulsive guidance molecule family member b	285704	NM_001012761.1	N/A	285704	61676199	NM_001012761.1	NP_001012779.1	CCCCCCAACAGTGTGTCGAGTCTTTGCAAAGAAACCTTTAGATGTGGTTC	+	5q21.1a	chr5:93319749-93319798	chr5:93293993-93294042	chr5:93958288-93958337
ILMN_1776519	1	0	0	0.00716	0.000725	1.22347	Up	RAP1GAP	RAP1 GTPase activating protein	5909	NM_002885.1	N/A	5909	4506414	NM_002885.1	NP_002876.1	TGGCCCCAATACCCATTTTGGAAGCCCCTGTGGCCGTGTGGATGTCGGTA	-	1p36.12b	chr1:20166514-20166563	chr1:20293927-20293976	chr1:19967434-19967483
ILMN_1777477	1	0	0	0.000133	6.06e-06	1.29015	Up	C9orf106	chromosome 9 open reading frame 106	414318	NM_001012715.1	N/A	414318	60593051	NM_001012715.1	NP_001012733.1	CAGTACAGTGCTTGTCCCGGCAGCAGGAGCTTGGTTGGTGTTAGTCTGCT	+	9q34.11c	chr9:131126556-131126605	chr9:132086735-132086784	chr9:129324456-129324505
ILMN_1778831	1	0	0	0.00166	0.000127	1.52714	Up	NTSR1	neurotensin receptor 1 (high affinity)	4923	NM_002531.2	N/A	4923	110611242	NM_002531.2	NP_002522.2	ACAAACCCCGTGTATCTCTCAATAAAGGTGGCCGAAGGGCCTCGATGTGG	+	20q13.33d	chr20:58112083-58112132	chr20:58678688-58678737	chr20:60103633-60103682
ILMN_1779522	1	0	0	0.0131	0.0015	-1.15101	Down	ZNF347	zinc finger protein 347	84671	NM_032584.1	N/A	84671	14211906	NM_032584.1	NP_115973.1	GGATCTGTGGCTATTTTGCATCCTTAAGCACCTTTCGTGGTGCCTATCTG	-	19q13.41a-q13.41b	chr19:58334469-58334518	chr19:53642657-53642706	chr19:53139404-53139453
ILMN_1779558	1	0	0	5.65e-11	8.7e-14	1.63714	Up	GAS6	growth arrest specific 6	2621	NM_000820.1	N/A	2621	4557616	NM_000820.1	NP_000811.1	GCCATGCTGAGAGCTGGGCTTTCCTCTGTGACCATCCCGGCCTGTAACAT	+	13q34d	chr13:94908020-94908069	chr13:96110019-96110068	chr13:95457765-95457814
ILMN_1780368	1	0	0	3.67e-09	1.38e-11	-1.00764	Down	GPR18	G protein-coupled receptor 18	2841	NM_001098200.1	N/A	2841	148235348	NM_001098200.1	NP_001091670.1	CTGCTGGTGCAGGTGCTCGTCTGCTTTATGCCCTTCCACATCTGTTTCGC	-	13q32.3a	chr13:80501759-80501808	chr13:81603758-81603807	chr13:81029623-81029672
ILMN_1780465	1	0	0	1.3e-06	2.12e-08	1.82575	Up	CLEC5A	C-type lectin domain family 5 member A	23601	NM_013252.2	N/A	23601	31747574	NM_013252.2	NP_037384.1	CTAGGTCAGCCAACCCCCATCCAACCCTTAGACTCACGAACAAATCCACC	-	7q34e	chr7:140965592-140965641	chr7:141319123-141319172	chr7:141619323-141619372
ILMN_1781001	1	0	0	4.03e-05	1.41e-06	1.51077	Up	SOCS3	suppressor of cytokine signaling 3	9021	NM_003955.3	N/A	9021	45439351	NM_003955.3	NP_003946.3	CCATGGAGAGGGACCCAGCATAGGAAAGCCACATACTCAGCCTGGATGGG	-	17q25.3b	chr17:73865148-73865197	chr17:76353553-76353602	chr17:78357472-78357521
ILMN_1781060	1	0	0	0.00418	0.000381	1.2382	Up	SYN2	synapsin II	6854	NM_133625.3	N/A	6854	119672896	NM_133625.3	NP_598328.1	CTTAGGCTGCTGTGGTGGTGAAGCACCTTGAGTCTGCTGATATTCGGGAG	+	3p25.2a	chr3:12207666-12207715	chr3:12232666-12232715	chr3:12191166-12191215
ILMN_1781952	1	0	0	2.2e-07	2.25e-09	1.29577	Up	MGST1	microsomal glutathione S-transferase 1	4257	NM_020300.3	N/A	4257	22035632	NM_020300.3	NP_064696.1	AGTCCCTGCATTGCGCGCGACCCGGCGGCGGGACAGGCTTGCTGCTTCCT	+	12p12.3d	chr12:16391846-16391895	chr12:16500579-16500628	chr12:16347645-16347694
ILMN_1782429	1	0	0	0.00233	0.00019	1.23259	Up	TMEM56	transmembrane protein 56	148534	NM_152487.1	N/A	148534	22749022	NM_152487.1	NP_689700.1	TTCTGTTTGCAAAATCTTCCCTGAGTTCTGAACCCAGCACCATCAGTACC	+	1p21.3d	chr1:95431171-95431220	chr1:95658583-95658632	chr1:95193027-95193076
ILMN_1782558	1	0	0	0.0443	0.00654	3.83506	Up	XG	Xg blood group	7499	NM_175569.1	N/A	7499	28212219	NM_175569.1	NP_780778.1	CTTCAAAGAGAGAAGGTTGAAAGTGGAAAGCACTTGAAAGGGCTCCCCGG	+	Xp22.33c	chrX:675889-675938	chrX:755889-755938	chrX:795154-795203
ILMN_1782845	1	0	0	0.000487	2.92e-05	1.05265	Up	SPTB	spectrin beta, erythrocytic	6710	NM_000347.4	N/A	6710	67782318	NM_000347.4	NP_000338.3	AAGAACGCCAGATTGCAGAGAGACCCGCAGAGGAGACTGGGCCTCAAGAG	-	14q23.3a	chr14:64303773-64303813	chr14:65234020-65234060	chr14:64767302-64767342
ILMN_1783956	1	0	0	1.5e-10	2.61e-13	1.04595	Up	ATP8B4	ATPase phospholipid transporting 8B4 (putative)	79895	NM_024837.2	N/A	79895	50083276	NM_024837.2	NP_079113.2	CTGCCTATGGACGTTGTCTTTCCCTTACATGCCTGCCTACACTTAACCAG	-	15q21.2a	chr15:26981936-26981985	chr15:#Deleted in new	chr15:#Deleted in new
ILMN_1784110	1	0	0	0.0014	0.000103	1.3271	Up	CDK18	cyclin dependent kinase 18	5129	NM_212503.1	N/A	5129	47078232	NM_212503.1	NP_997668.1	CTGTATCCCCCAGGTCTCCTCAACACTGGGCTGATCCTGAATGGCACAGG	+	1q32.1g	chr1:176667126-176667175	chr1:178400503-178400552	chr1:178431368-178431417
ILMN_1785345	1	0	0	4.89e-08	3.32e-10	1.9076	Up	GPR84	G protein-coupled receptor 84	53831	NM_020370.1	N/A	53831	9966838	NM_020370.1	NP_065103.1	GCATCAACCCTGTGCTCTATGCAGCCATGAACCGCCAATTCCGCCAAGCA	-	12q13.13f	chr12:53042762-53042811	chr12:54756495-54756544	chr12:54362711-54362760
ILMN_1785413	1	0	0	0.00999	0.00108	2.23123	Up	ATP2C2	ATPase secretory pathway Ca2+ transporting 2	9914	NM_014861.2	N/A	9914	118498342	NM_014861.2	NP_055676.2	ATCATCTCGATCTGGTTGTGACTGTGGCCCCTGCCGTGTCTCCTCGTCAG	+	16q24.1a	chr16:83054868-83054917	chr16:84497367-84497416	chr16:84463761-84463810
ILMN_1785637	1	0	0	0.0419	0.0061	-1.65919	Down	GNAS	GNAS complex locus	2778	NM_080425.2	N/A	2778	117938758	NM_080425.2	NP_536350.2	CGCTCTCTCAAGGTCAAGAAGGTACCCCTGGCGGAGAAGCGCAGACAGAT	+	20q13.32a-q13.32b	chr20:56863609-56863658	chr20:57430214-57430263	chr20:58855159-58855208
ILMN_1785902	1	0	0	0.0103	0.00112	1.18253	Up	C1QC	complement C1q C chain	714	NM_172369.2	N/A	714	56786154	NM_172369.2	NP_758957.2	ATGGTGGGCATCCAGGGCTCTGACAGCGTCTTCTCCGGCTTCCTGCTCTT	+	1p36.12a	chr1:22846804-22846853	chr1:22974217-22974266	chr1:22647724-22647773
ILMN_1786810	1	0	0	0.000802	5.27e-05	-1.23174	Down	KIR2DL1	killer cell immunoglobulin like receptor, two Ig domains and long cytoplasmic tail 1	3802	NM_014218.2	N/A	3802	110611922	NM_014218.2	NP_055033.2	ACTTCAATGTAGTTTTCCATCCTTCAAATAAACATGTCTGCCCCCATGGT	+	19q13.42b	chr19:59987541-59987590	chr19:55295729-55295778	chr19:54784277-54784326
ILMN_1787988	1	0	0	0.0172	0.00208	1.03342	Up	UBE2D1	ubiquitin conjugating enzyme E2 D1	7321	NM_003338.3	N/A	7321	33149307	NM_003338.3	NP_003329.1	GCAGTAGCTGTAGAAGTATGTAAGAATATGTGATGGGTGTAGTCATTAGC	+	10q21.1e	chr10:54118914-54118963	chr10:54448908-54448957	chr10:52689148-52689197
ILMN_1788886	1	0	0	0.00154	0.000115	-1.07309	Down	TOX	thymocyte selection associated high mobility group box	9760	NM_014729.2	N/A	9760	51477724	NM_014729.2	NP_055544.1	TACTGGGAGGAGAATGAGCAGCTTTGACTTTGACAGGCGGTTTGTGCAGG	-	8q12.1c-q12.1d	chr8:55205495-55205544	chr8:55042942-55042991	chr8:54130382-54130431
ILMN_1789599	1	0	0	0.000228	1.16e-05	-1.28228	Down	NBL1	neuroblastoma 1, DAN family BMP antagonist	4681	NM_182744.1	N/A	4681	33519446	NM_182744.1	NP_877421.1	CCCATGAAGAAAGCCCCTCGTTGCCCAGCACTGTCTGCGTCTGCTCTTCT	+	1p36.13a	chr1:19857334-19857383	chr1:19984747-19984796	chr1:19658254-19658303
ILMN_1791623	1	0	0	0.0443	0.00653	1.12681	Up	LSP1	lymphocyte-specific protein 1	4046	NM_001013254.1	N/A	4046	61742790	NM_001013254.1	NP_001013272.1	GATGCAGCAGGCAGGGCCACCCACGAGCAGGGCGGGGCCCTAACCTCCGA	+	11p15.5b	chr11:1683230-1683279	chr11:1726654-1726703	chr11:1705424-1705473
ILMN_1791923	1	0	0	0.0374	0.0053	-1.90193	Down	ACSM4	acyl-CoA synthetase medium-chain family member 4	341392	NM_001080454.1	N/A	341392	122937306	NM_001080454.1	NP_001073923.1	CCAGCAGTTGTTGAATCGGCTGTTGTCAGTAGTCCAGATCAAATCCGCGG	+	12p13.31c	chr12:7289788-7289837	chr12:7398521-7398570	chr12:7245925-7245974
ILMN_1792455	1	0	0	4.79e-09	1.92e-11	1.14695	Up	TMEM158	transmembrane protein 158 (gene/pseudogene)	25907	NM_015444.2	N/A	25907	116805333	NM_015444.2	NP_056259.2	GAACCTTTTCCAAGTTGATCTATCCAGTGACGTGGCCTGGTGGGCGTTTC	-	3p21.31k	chr3:45241011-45241060	chr3:45266007-45266056	chr3:45224515-45224564
ILMN_1793451	1	0	0	0.00173	0.000133	-1.45106	Down	KIR2DL5B	killer cell immunoglobulin like receptor, two Ig domains and long cytoplasmic tail 5B	553128	NM_001018081.1	N/A	553128	66267726	NM_001018081.1	NP_001018091.1	TCCGCAGACACCTGCACATTCTGATTGGGACCTCAGTGGCTATCATCCTC	+	19p13.3	chr19:94756-94805	chr19:143756-143805	chr19:143756-143805
ILMN_1793841	1	0	0	0.0372	0.00525	-1.11622	Down	ZNF542P	zinc finger protein 542, pseudogene	147947	NR_003127.1	N/A	N/A	112734749	NR_003127.1	N/A	AAGCGCAGAAGATCAAGACCAGCCTGGGAAATATAGCAAGACCTTATCTC	+	19q13.43	chr19:61582445-61582494	chr19:56890633-56890682	chr19:56379264-56379313
ILMN_1795300	1	0	0	0.00888	0.000932	1.15206	Up	ARHGEF37	Rho guanine nucleotide exchange factor 37	389337	NM_001001669.2	N/A	389337	83715965	NM_001001669.2	NP_001001669.2	CCCTTGCCTCCTGTGATGGAGTGAGAACTCTTAAACCCCTCAGGCCCCAA	+	5q33.1b	chr5:144161058-144161107	chr5:144180865-144180914	chr5:144801302-144801351
ILMN_1796138	1	0	0	0.000159	7.55e-06	1.31019	Up	BMX	BMX non-receptor tyrosine kinase	660	NM_001721.4	N/A	660	42544180	NM_001721.4	NP_001712.1	ACAGGCTTTACCGGCCCCACCTGGCATCGGACACCATCTACCAGATCATG	+	Xp22.2	chrX:15477974-15478023	chrX:15568053-15568102	chrX:15549930-15549979
ILMN_1796316	1	0	0	3.8e-09	1.45e-11	2.09653	Up	MMP9	matrix metallopeptidase 9	4318	NM_004994.2	N/A	4318	74272286	NM_004994.2	NP_004985.2	GCTTCTACTGGCGCGTGAGTTCCCGGAGTGAGTTGAACCAGGTGGACCAA	+	20q13.12b	chr20:41386218-41386267	chr20:41952804-41952853	chr20:43324164-43324213
ILMN_1796409	1	0	0	2.83e-07	3.08e-09	1.7967	Up	C1QB	complement C1q B chain	713	NM_000491.3	N/A	713	87298827	NM_000491.3	NP_000482.3	CAGGCCACCGACAAGAACTCACTACTGGGCATGGAGGGTGCCAACAGCAT	+	1p36.12a	chr1:21232059-21232108	chr1:21359472-21359521	chr1:21032979-21033028
ILMN_1796423	1	0	0	9.89e-06	2.59e-07	-1.08714	Down	CLIC3	chloride intracellular channel 3	9022	NM_004669.2	N/A	9022	40288289	NM_004669.2	NP_004660.2	GCAGGAGAAAGAGTTCAAATACACGTGTCCGCACAGCGCCGAGATCCTGG	-	9q34.3e	chr9:109348270-109348319	chr9:110308449-110308498	chr9:107546168-107546217
ILMN_1796755	1	0	0	1.62e-06	2.78e-08	1.02592	Up	ITGB5	integrin subunit beta 5	3693	NM_002213.3	N/A	3693	34147573	NM_002213.3	NP_002204.2	AGAGAAGACCTTCTAGTGAGCCTGGGCCAGGAGCCCACAGTGCCTGTACA	-	3q21.2a	chr3:125965004-125965053	chr3:124482314-124482363	chr3:124763467-124763516
ILMN_1796976	1	0	0	1.33e-08	6.7e-11	1.219	Up	NLRC4	NLR family CARD domain containing 4	58484	NM_021209.3	N/A	58484	40788014	NM_021209.3	NP_067032.3	ATGAACGTGCTAGAACAGCTCACCGCACTGATGCTGCCCTGGGGCTGTGA	-	2p22.3e	chr2:32314083-32314132	chr2:32460579-32460628	chr2:32235510-32235559
ILMN_1797744	1	0	0	2.75e-05	8.83e-07	-1.37983	Down	TPPP3	tubulin polymerization promoting protein family member 3	51673	NM_015964.2	N/A	51673	56676376	NM_015964.2	NP_057048.2	AGTCTGTGCCTGTAGCCTCATGACCCCAACCCAGCCCCAGGCATGGCTAA	-	16q22.1b	chr16:53297037-53297086	chr16:54739536-54739585	chr16:54705624-54705673
ILMN_1797776	1	0	0	0.000165	7.93e-06	-1.39232	Down	PRSS23	protease, serine 23	11098	NM_007173.4	N/A	11098	122056696	NM_007173.4	NP_009104.1	AGAGGTTCACATGCCTGTCTGCACATTAAAAGCTCTGGGAAGACCTGTTG	+	11q14.2a	chr11:82811394-82811443	chr11:83133746-83133795	chr11:83422703-83422752
ILMN_1797950	1	0	0	1.8e-06	3.18e-08	-1.01912	Down	EXTL2	exostosin like glycosyltransferase 2	2135	NM_001439.2	N/A	2135	74271843	NM_001439.2	NP_001430.1	ATTAGCGTCTGTGTTTCACCCATTGTCTGTGTTTAGTCCTTGTTCACCAC	-	1p21.2a	chr1:101110914-101110963	chr1:101338326-101338375	chr1:100872770-100872819
ILMN_1797988	1	0	0	1.49e-05	4.26e-07	-1.25797	Down	KLRD1	killer cell lectin like receptor D1	3824	NM_002262.2	N/A	3824	7669497	NM_002262.2	NP_002253.1	CCACTCTGTGGAGGTTAATTTCTGGGACCTTAGGGATAATATGCCTTTCG	+	12p13.2c	chr12:10353263-10353312	chr12:10461996-10462045	chr12:10309397-10309446
ILMN_1798587	1	0	0	0.0131	0.0015	-1.63954	Down	ARHGEF7	Rho guanine nucleotide exchange factor 7	8874	NM_145735.1	N/A	8874	22027527	NM_145735.1	NP_663788.1	CCTGAAAAGACAGTTCTCCTGTGGCAGTGGCGATGTGGCATCCAGAGGGC	+	13q34b	chr13:92545571-92545620	chr13:93747570-93747619	chr13:93095317-93095366
ILMN_1798706	1	0	0	4.73e-14	1.07e-17	-1.1268	Down	GPR183	G protein-coupled receptor 183	1880	NM_004951.3	N/A	1880	50962860	NM_004951.3	NP_004942.1	CGGCAAGTCAGTGTATCGATTTCTAGTGCTGTGAAGTCAGCCCCTGAAGA	-	13q32.3a	chr13:80541757-80541806	chr13:81643756-81643805	chr13:81069621-81069670
ILMN_1799848	1	0	0	1.8e-07	1.76e-09	1.5775	Up	ANKRD22	ankyrin repeat domain 22	118932	NM_144590.2	N/A	118932	154091031	NM_144590.2	NP_653191.2	CCTCTGCTCTTGGAAGCCCGTGCAGACCCCACAATAAAGAATAAGCATGG	-	10q23.31b	chr10:90573017-90573061	chr10:90583037-90583081	chr10:88823280-88823324
ILMN_1800225	1	0	0	0.00362	0.000321	1.26882	Up	PPARG	peroxisome proliferator activated receptor gamma	5468	NM_015869.4	N/A	5468	116284371	NM_015869.4	NP_056953.2	CCTGAGCCACTGCCAACATTTCCCTTCTTCCAGTTGCACTATTCTGAGGG	+	3p25.2a-p25.1d	chr3:12450653-12450702	chr3:12475653-12475702	chr3:12434154-12434203
ILMN_1800958	1	0	0	7.45e-06	1.83e-07	-1.09313	Down	TMEM237	transmembrane protein 237	65062	NM_001044385.1	N/A	65062	113205074	NM_001044385.1	NP_001037850.1	CTCCAGCCATGGATTGTGGTGAATCTCGTGGTGGCTCTTCTGGTTGGATT	-	2q33.1f	chr2:202199040-202199089	chr2:202490795-202490844	chr2:201626072-201626121
ILMN_1801313	1	0	0	3.19e-08	1.95e-10	1.0266	Up	SIAH2	siah E3 ubiquitin protein ligase 2	6478	NM_005067.5	N/A	6478	55925659	NM_005067.5	NP_005058.3	GTGGGAAAGGGTCCAGATTTTAAAGGTGCTTTAAGGTTGCCCTCTGCCGA	-	3q25.1b	chr3:151941981-151942030	chr3:150459291-150459340	chr3:150741504-150741553
ILMN_1801516	1	0	0	0.03	0.00405	-1.20942	Down	GPC1	glypican 1	2817	NM_002081.1	N/A	2817	4504080	NM_002081.1	NP_002072.1	GGATCAGGAGCCCCCAACACAGGCAAGTCCACCCCATAATAACCCTGCCA	+	2q37.3e	chr2:233163180-233163229	chr2:233454936-233454985	chr2:232590226-232590275
ILMN_1803256	1	0	0	0.000124	5.58e-06	1.45825	Up	STOX2	storkhead box 2	56977	NM_020225.1	N/A	56977	55742729	NM_020225.1	NP_064610.1	GATGCGTGTTGCTCCCAGTCTGTGGTTAAACGGTGCCACAGAACTGATCC	+	4q35.1d	chr4:180693965-180694014	chr4:180456971-180457020	chr4:179535818-179535867
ILMN_1804005	1	0	0	0.0179	0.00218	2.49907	Up	FBP2	fructose-bisphosphatase 2	8789	NM_003837.2	N/A	8789	22907027	NM_003837.2	NP_003828.2	TACTGGACGTGAAGCCCGAGGCAATTCACCAGCGAGTCCCCCTCATTCTG	-	9q22.32a	chr9:66929937-66929986	chr9:67240117-67240166	chr9:63285145-63285194
ILMN_1804735	1	0	0	2.62e-06	5.08e-08	1.0108	Up	CBS	cystathionine-beta-synthase	875	NM_000071.1	N/A	875	4557414	NM_000071.1	NP_000062.1	CTCCCGTCTTCCTCCTCCCCTGGCAACTGCTGATCGACTTTGTGTCTCTG	-	21q22.3c	chr21:29891837-29891886	chr21:30969966-30970015	chr21:29597646-29597695
ILMN_1805098	1	0	0	0.000517	3.13e-05	1.16891	Up	PDE1B	phosphodiesterase 1B	5153	NM_000924.2	N/A	5153	24431942	NM_000924.2	NP_000915.1	CTTGCCCCAGGAAAGGCCAAAGTCCAGGTGACTGCCCTCCTTCTTTCTTG	+	12q13.2a	chr12:53259048-53259097	chr12:54972781-54972830	chr12:54578997-54579046
ILMN_1805910	1	0	0	0.039	0.00557	-1.18383	Down	MIER3	MIER family member 3	166968	NM_152622.3	N/A	166968	94721312	NM_152622.3	NP_689835.3	GTTTATCCTGAGGCAGTCGACTTGCAGAGGCACAGTCTACAAAGCCTAGG	-	5q11.2f	chr5:53189952-53190001	chr5:53154195-53154244	chr5:53858365-53858414
ILMN_1806056	1	0	0	1.46e-14	1.22e-18	3.68741	Up	CEACAM8	carcinoembryonic antigen related cell adhesion molecule 8	1088	NM_001816.2	N/A	1088	21314599	NM_001816.2	NP_001807.2	CGTGTCAACCCCAAATTTTTACGTATGAGATCCTTTAGTCCACCCAATGG	-	19q13.2c	chr19:47776394-47776443	chr19:43084554-43084603	chr19:42580402-42580451
ILMN_1806198	1	0	0	0.000108	4.73e-06	-1.01995	Down	VSIG1	V-set and immunoglobulin domain containing 1	340547	NM_182607.3	N/A	340547	52694673	NM_182607.3	NP_872413.1	TCACCCACATCTCACCTTGAAGAAACTTACAGGTAGACTTACCTTTTCAC	+	Xq22.3c	chrX:107208870-107208919	chrX:107322214-107322263	chrX:108078984-108079033
ILMN_1806502	1	0	0	0.000333	1.82e-05	-1.10692	Down	ZNF165	zinc finger protein 165	7718	NM_003447.2	N/A	7718	30181234	NM_003447.2	NP_003438.1	CCCTATGAATGCAGTGAGTGTGGAAGAGCCTTCAGTCAGAGCTCAAACCT	+	6p22.1b	chr6:28165132-28165181	chr6:28057153-28057202	chr6:28089375-28089424
ILMN_1808241	1	0	0	0.000448	2.64e-05	1.33755	Up	PNPLA1	patatin like phospholipase domain containing 1	285848	NM_173676.1	N/A	285848	27734926	NM_173676.1	NP_775947.1	GCCAGCATACAGTTAAGGGCCCTAGTCAATGTAGGCCTGCTTCTTATAGC	+	6p21.31a	chr6:36384188-36384237	chr6:36276210-36276259	chr6:36308433-36308482
ILMN_1808409	1	0	0	0.0115	0.00128	1.09886	Up	HIF3A	hypoxia inducible factor 3 alpha subunit	64344	NM_022462.3	N/A	64344	90421315	NM_022462.3	NP_071907.3	CTCTCAGAAGGACACCCCTAACCCTGGGGACAGCCTTGACACCCCTGGCC	+	19q13.32b	chr19:51515621-51515658	chr19:46823781-46823818	chr19:46320524-46320561
ILMN_1808455	1	0	0	0.041	0.00595	1.77417	Up	ZNF92	zinc finger protein 92	168374	NM_152626.2	N/A	168374	37537682	NM_152626.2	NP_689839.1	ATGTGAAAATAGAATTCTCTCTAGAGGAATGGCAATGCCTGGACACTGCG	+	7q11.21d	chr7:61141317-61141366	chr7:61137375-61137424	chr7:61154650-61154699
ILMN_1808597	1	0	0	0.0339	0.00469	-3.08744	Down	APLF	aprataxin and PNKP like factor	200558	NM_173545.1	N/A	200558	27734904	NM_173545.1	NP_775816.1	TGAACCTTGAAGGCAAGTAAAAGAAGCCAGACACAAAAGGCCACATACTG	+	2p14a	chr2:68660290-68660339	chr2:68806786-68806835	chr2:68579654-68579703
ILMN_1809601	1	0	0	0.0491	0.00745	1.45035	Up	WFIKKN1	WAP, follistatin/kazal, immunoglobulin, kunitz and netrin domain containing 1	117166	NM_053284.2	N/A	117166	51873056	NM_053284.2	NP_444514.1	TCGAGGACGTGCTCAAGGATGACAAGATGGGCCTCAAGTTCTTGGGCACC	+	16p13.3f	chr16:605049-605098	chr16:665048-665097	chr16:615048-615097
ILMN_1810374	1	0	0	1.63e-08	8.54e-11	-1.25369	Down	TMEM156	transmembrane protein 156	80008	NM_024943.1	N/A	80008	13376422	NM_024943.1	NP_079219.1	CGAATATCCCCGGGCAAGTTGGACCGAGCCCTTTGAAGAATACTCAGAAG	-	4p14c	chr4:38645610-38645658	chr4:38969215-38969263	chr4:38967594-38967642
ILMN_1810420	1	0	0	1.23e-10	2.03e-13	1.40589	Up	DYSF	dysferlin	8291	NM_003494.2	N/A	8291	19743938	NM_003494.2	NP_003485.1	GGGCCATCATCCTCTTCATCATCCTCTTCATCCTGCTGCTGTTCCTGGCC	+	2p13.3b	chr2:71763245-71763294	chr2:71909737-71909786	chr2:71682607-71682656
ILMN_1810712	1	0	0	1.03e-05	2.72e-07	1.09269	Up	ARHGEF12	Rho guanine nucleotide exchange factor 12	23365	NM_015313.1	N/A	23365	7662087	NM_015313.1	NP_056128.1	ACCTGTACCATTCCCACTTGCTCTTTGATAGCCACCTCCTAGGAATGGAG	+	11q23.3g	chr11:116301382-116301431	chr11:116796172-116796221	chr11:116925456-116925505
ILMN_1811110	1	0	0	1.12e-07	9.69e-10	1.80945	Up	TDRD9	tudor domain containing 9	122402	NM_153046.1	N/A	122402	42734387	NM_153046.1	NP_694591.1	CCAGGCTCCCTCCGCAGACTGACTTTCCTCTGTGTCTGGGTGTTACAGTC	+	14q32.33a	chr14:103588228-103588277	chr14:104518475-104518524	chr14:104052138-104052187
ILMN_1811387	1	0	0	0.000255	1.33e-05	1.29436	Up	TFF3	trefoil factor 3	7033	NM_003226.2	N/A	7033	48928026	NM_003226.2	NP_003217.2	GCCTGATGTCTTAACGAATAAAGGTCCCATGCTCCACCCGAGGACAGTTC	-	21q22.3b	chr21:29149455-29149504	chr21:30227584-30227633	chr21:28855262-28855311
ILMN_1811426	1	0	0	0.0279	0.00371	1.18997	Up	TMTC1	transmembrane and tetratricopeptide repeat containing 1	83857	NM_175861.2	N/A	83857	83415183	NM_175861.2	NP_787057.2	CCTTACCTGGGGCAAGTTAGCCATTGTCTCCCAGTCATGTTTACCACCCA	-	12p11.22a	chr12:29545629-29545678	chr12:29654362-29654411	chr12:29501429-29501478
ILMN_1811579	1	0	0	8.74e-08	6.87e-10	1.0467	Up	HOMER3	homer scaffolding protein 3	9454	NM_004838.2	N/A	9454	21361156	NM_004838.2	NP_004829.2	TGAGGCTGCGCCCTGAGCCGGGGCTGGTTTTCTATGAACGATTCCGGCCT	-	19p13.11b	chr19:18901218-18901267	chr19:19040218-19040267	chr19:18929409-18929458
ILMN_1811755	1	0	0	0.0107	0.00117	-1.0332	Down	ZKSCAN8	zinc finger with KRAB and SCAN domains 8	7745	NM_006298.2	N/A	7745	56699472	NM_006298.2	NP_006289.2	GGTGGTTCTTTCATAACTCTAATGCCATCCAACATAGCCCTGGGAGAGGC	+	6p22.1b	chr6:28232544-28232593	chr6:28124565-28124614	chr6:28156787-28156836
ILMN_1812091	1	0	0	0.0091	0.000959	1.77964	Up	FAM20A	family with sequence similarity 20 member A	54757	NM_017565.2	N/A	54757	42476034	NM_017565.2	NP_060035.1	GCTGGCAGAGTCCAGTTTCAGAAAATACGCCTGGAGCCAGAGCAGTCGAC	-	17q24.2c	chr17:61919299-61919348	chr17:64488837-64488886	chr17:66492719-66492768
ILMN_1812249	1	0	0	0.000207	1.03e-05	-1.01306	Down	C15orf54	chromosome 15 open reading frame 54	400360	NM_207445.1	N/A	400360	46409513	NM_207445.1	NP_997328.1	GGTATAAACCCGGAATTGGCTGTGGGGAGTTAGACAGGGAAAATGTCCAC	+	15q14d	chr15:16390283-16390332	chr15:#Deleted in new	chr15:#Deleted in new
ILMN_1812281	1	0	0	5.49e-07	7.07e-09	2.51965	Up	ARG1	arginase 1	383	NM_000045.2	N/A	383	10947138	NM_000045.2	NP_000036.2	GCCCCCATACATAGAGTGGGACTCTTGGAATCAGGAGACAAAGCTACCAC	+	6q23.2a	chr6:131947041-131947090	chr6:131905348-131905397	chr6:131584208-131584257
ILMN_1812433	1	0	0	2.08e-06	3.8e-08	3.18956	Up	HP	haptoglobin	3240	NM_005143.2	N/A	3240	51093872	NM_005143.2	NP_005134.1	GGCATTATGAAGGCAGCACAGTCCCCGAAAAGAAGACACCGAAGAGCCCT	+	16q22.3a	chr16:70652001-70652050	chr16:72094500-72094549	chr16:72060601-72060650
ILMN_1814583	1	0	0	0.000319	1.73e-05	2.24257	Up	CRISP3	cysteine rich secretory protein 3	10321	NM_006061.1	N/A	10321	5174674	NM_006061.1	NP_006052.1	GGGAATCCTGAGAAACAATCACAGACCACATGAGACTAAGGAGACATGTG	-	6p12.3b	chr6:49803316-49803365	chr6:49695357-49695406	chr6:49727644-49727693
ILMN_1814917	1	0	0	7.8e-07	1.12e-08	-1.06085	Down	TLE2	transducin like enhancer of split 2	7089	NM_003260.3	N/A	7089	34147648	NM_003260.3	NP_003251.2	GGACAGACATCCTAGCAGCCGCCTCCCAGCCCTGCCTAGGAACCGTACAT	-	19p13.3f	chr19:2948739-2948788	chr19:2997739-2997788	chr19:2997741-2997790
ILMN_1814985	1	0	0	5.64e-05	2.14e-06	1.34112	Up	PDLIM7	PDZ and LIM domain 7	9260	NM_005451.3	N/A	9260	42741673	NM_005451.3	NP_005442.2	GCGTTCCTTCCGCATCCTTGCCCACCTCACAGGCACCGAGTTCATGCAAG	-	5q35.3a	chr5:176850508-176850660	chr5:176917902-176918054	chr5:177490901-177491053
ILMN_1815319	1	0	0	2.59e-07	2.75e-09	1.06685	Up	CMTM4	CKLF like MARVEL transmembrane domain containing 4	146223	NM_181521.2	N/A	146223	82546839	NM_181521.2	NP_852662.1	GTCCCCGACAGCAGGCAAAGCCTCACATTGCCCTCAATTTTCCCCCTTTC	-	16q22.1a	chr16:52524488-52524537	chr16:53966987-53967036	chr16:53933075-53933124
ILMN_1815527	1	0	0	3.38e-05	1.13e-06	1.72161	Up	HBD	hemoglobin subunit delta	3045	NM_000519.3	N/A	3045	62865863	NM_000519.3	NP_000510.1	GGCTAATGCCCTGGCTCACAAGTACCATTGAGATCCTGGACTGTTTCCTG	-	11p15.4c	chr11:5210751-5210800	chr11:5254175-5254224	chr11:5232945-5232994
ILMN_1815758	1	0	0	0.00139	0.000102	1.07868	Up	GAB2	GRB2 associated binding protein 2	9846	NM_080491.1	N/A	9846	18105041	NM_080491.1	NP_536739.1	GTGGTGTGCACCGGCTGGCTGAGGAAATCGCCTCCCGAGAAGAAGTTGAG	-	11q14.1a	chr11:74289296-74289345	chr11:74611648-74611697	chr11:74900603-74900652
ILMN_1816603	1	0	0	3.46e-08	2.15e-10	1.111	Up	SLC8A1	solute carrier family 8 member A1	6546	N/A	Hs.31961	N/A	21754193	AK095013	N/A	CTGAGGTTATGTACAACCAACTCTCAGAATTCAGACTTCCTGCAGCTGCC	-	2p22.1	chr2:40178462-40178511	chr2:40324958-40325007	chr2:40097818-40097867
ILMN_1821936	1	0	0	0.0349	0.00487	1.76483	Up	LOC105372520	uncharacterized LOC105372520	105372520	N/A	Hs.548066	N/A	3016677	AA889798	N/A	GGGCTAGGTCCACATAGTTTTTAGCTAATACTAATTAATGCATAATGCAG	-	20p12.3	chr20:7949332-7949381	chr20:8001332-8001381	chr20:8020685-8020734
ILMN_1822384	1	0	0	0.0159	0.0019	1.41062	Up	TLR5	toll like receptor 5	7100	N/A	Hs.150756	N/A	19760807	BQ025528	N/A	AAGGCAGCATGTGAGAGAAAGTTCTTGGCTCACTAGGGCGAGACCTGGAG	+	1q41	chr1:221349774-221349823	chr1:223283151-223283200	chr1:223109809-223109858
ILMN_1823357	1	0	0	0.0191	0.00236	-1.4111	Down	LOC101927292	uncharacterized LOC101927292	101927292	N/A	Hs.129345	N/A	22902211	BC034605	N/A	AGTGGTGGAGCAGGGATTTGAACGGAGAGAAACGGAGGCCCAGAAAGCAG	+	12q13.12	chr12:48605412-48606153	chr12:50319145-50319886	chr12:49925362-49926103
ILMN_1837629	1	0	0	0.000194	9.59e-06	1.1751	Up	RNF130	ring finger protein 130	55819	N/A	Hs.484363	N/A	21732367	AL831873	N/A	CAAGTCTACGGAGATATATGGACAACAGATCCAGGTAGCCCAGTGGTTCC	-	5q35.3	chr5:179360007-179360056	chr5:179427401-179427450	chr5:180000401-180000450
ILMN_1844496	1	0	0	0.00401	0.000362	-1.18453	Down	CD1C	CD1c molecule	911	N/A	Hs.132448	N/A	5877803	AW024273	N/A	TATCCACCACCAGTTTAGAAGCTGTATGTGCCTGTCTCAACTCAGTACCC	-	1q23.1	chr1:156530768-156530817	chr1:158264144-158264193	chr1:158294354-158294403
ILMN_1847602	1	0	0	0.012	0.00134	-1.14688	Down	HAR1A	highly accelerated region 1A (non-protein coding)	768096	NR_003244.1	N/A	N/A	116089267	NR_003244.1	N/A	AACACACAGAGCGAGCCTTGAGCACCCAGGTTACCCCCAGGACCTCCAGT	+	20q13.33	chr20:61205898-61205947	chr20:61735453-61735502	chr20:63104101-63104150
ILMN_1851610	1	0	0	0.00297	0.000253	-1.4123	Down	LOC729860	uncharacterized LOC729860	729860	N/A	Hs.270778	N/A	34529263	AK123661	N/A	CTTGTCTCATTCCTTACAAGGATACTTTGCTCTCCGACACCTTAGCTCCC	-	11q25	chr11:133650566-133650615	chr11:134145356-134145405	chr11:134275462-134275511
ILMN_1855341	1	0	0	0.0356	0.00498	-1.70229	Down	LINC00572	long intergenic non-protein coding RNA 572	100861573	N/A	Hs.560514	N/A	15940738	BI829188	N/A	GAAGGAAGCATCACCGAAGAGAGTTGCGTTTCATTCGGATGGCCCTGGCC	-	13q12.3	chr13:29390371-29390857	chr13:30492371-30492857	chr13:29918234-29918720
ILMN_1858050	1	0	0	0.0478	0.0072	2.39975	Up	LOC101929607	uncharacterized LOC101929607	101929607	N/A	Hs.252565	N/A	5368954	AI803392	N/A	AAAAAAGTTGTAGAAAAGGCATTTTTCGGGCAATTTAAAAATTAATGTCT	-	3q13.12	chr3:108665220-108665269	chr3:107182530-107182579	chr3:107463683-107463732
ILMN_1878506	1	0	0	0.0247	0.0032	-1.39147	Down	LOC286087	uncharacterized LOC286087	286087	N/A	Hs.202475	N/A	21750100	AK091675	N/A	CCTGTTGGCGACTCATCACACTGGACTGACGGCACAAAGGTTCTTGGGAA	+	8p23.2	chr8:2136888-2136937	chr8:2149481-2149530	chr8:2201842-2201891
ILMN_1882512	1	0	0	0.00725	0.000735	-1.16478	Down	MIR3142HG	MIR3142 host gene	107075116	N/A	Hs.406790	N/A	9367848	AL389942	N/A	CGACACCAGAGATCGGTGTCTTCAGTCCTAGACTGATGGAGAAAATCCAG	+	5q33.3	chr5:159846401-159846450	chr5:159913823-159913872	chr5:160486816-160486865
ILMN_1890134	1	0	0	6.17e-06	1.46e-07	-1.32095	Down	TRAV20	T cell receptor alpha variable 20	28663	N/A	Hs.512090	N/A	19343616	BC025727	N/A	CGGTTTAAGAGGGCTGTTCTGGTATAGGCAAGATCCTGGGAAAGGCCCTG	+	14q11.2	chr14:21579049-21579098	chr14:22509209-22509258	chr14:22040963-22041012
ILMN_1903511	1	0	0	0.0481	0.00725	-1.13491	Down	CLYBL-AS2	CLYBL antisense RNA 2	100874063	N/A	Hs.382663	N/A	13994422	BG715243	N/A	ACAGGAAGGTCTGTCTAAATACCAGCATCCTCGGAAGGGCAGCTGTTCAG	-	13q32.3	chr13:99140869-99140918	chr13:100342868-100342917	chr13:99690614-99690663
ILMN_1908245	1	0	0	5.44e-06	1.25e-07	-1.15463	Down	MEF2C-AS1	MEF2C antisense RNA 1	101929423	N/A	Hs.575256	N/A	24131949	BU943130	N/A	GCAACATGACCCTGCCCTCACCAAGACTACAGGGAGTGATGGAGCATACA	+	5q14.3	chr5:88797550-88797599	chr5:88761794-88761843	chr5:89465977-89466026
ILMN_1912287	1	0	0	1.56e-08	8.16e-11	1.38131	Up	SUCNR1	succinate receptor 1	56670	N/A	Hs.133181	N/A	27826545	BX093329	N/A	GTGCCAGCTGCCATTGCACTGCCTCACATTTTCCTTTAGATGTTTGAGCA	+	3q25.1	chr3:153084777-153084826	chr3:151602087-151602136	chr3:151884299-151884348
ILMN_1912383	1	0	0	0.0347	0.00482	-1.05346	Down	LINC00594	long intergenic non-protein coding RNA 594	641314	N/A	Hs.525794	N/A	3917084	AI278850	N/A	ACTGCTGGAATAAACGATCGCCAAGGCCCCTTCCAGTCTGAGACGCTTGG	-	15q15.1	chr15:38451496-38451545	chr15:40664204-40664253	chr15:40372003-40372052
ILMN_1913060	1	0	0	1.25e-07	1.11e-09	-1.1555	Down	CMKLR1	chemerin chemokine-like receptor 1	1240	N/A	Hs.197143	N/A	34532879	AK126405	N/A	TGAGAGCTTCCCCTGAGGACTCTGCAAAACGAGGTGGTGTCTGGTTTGGA	-	12q23.3	chr12:107206209-107206258	chr12:108682079-108682128	chr12:108288302-108288351
ILMN_2047618	1	0	0	0.009	0.000947	1.42429	Up	KCNE1	potassium voltage-gated channel subfamily E regulatory subunit 1	3753	NM_000219.2	N/A	3753	60218914	NM_000219.2	NP_000210.2	AGGCAGAGGGAGATCCCTATGGCGTTAGTCTTCCCAGGCCTTAAAGGGCC	-	21q22.12a	chr21:21298160-21298209	chr21:22376289-22376338	chr21:21003972-21004021
ILMN_2047676	1	0	0	7.6e-07	1.09e-08	-1.19975	Down	OSGEPL1	O-sialoglycoprotein endopeptidase-like 1	64172	NM_022353.2	N/A	64172	116812635	NM_022353.2	NP_071748.2	CGTGCTGGCTTGGGCATTTTACATGACATAGAAGGCATCCGCTATGAACC	-	2q32.2a	chr2:190325626-190325675	chr2:190617381-190617430	chr2:189752655-189752704
ILMN_2048591	1	0	0	4.47e-07	5.48e-09	-1.23586	Down	LRRN3	leucine rich repeat neuronal 3	54674	NM_018334.3	N/A	54674	37059785	NM_018334.3	NP_060804.2	CTTTCGAGAGAGAAGTTTAAGCTTCACCAATGCTGCTCCTGACCAATGGA	+	7q31.1b	chr7:110552307-110552356	chr7:110765071-110765120	chr7:111125015-111125064
ILMN_2048607	1	0	0	2.74e-11	3.48e-14	1.13812	Up	ANKRD9	ankyrin repeat domain 9	122416	NM_152326.2	N/A	122416	50355986	NM_152326.2	NP_689539.1	ACTGGCAAAGGCTAGGCCCGGAGCACCCTAGGCGCTGGATTTTGGGACAA	-	14q32.31c	chr14:102042991-102043040	chr14:102973238-102973287	chr14:102506901-102506950
ILMN_2049184	1	0	0	5.53e-05	2.08e-06	-1.55575	Down	DNASE1L3	deoxyribonuclease 1 like 3	1776	NM_004944.2	N/A	1776	58331226	NM_004944.2	NP_004935.1	GCTTACAAGCTGACTGAAGAGGAGGCCCTGGATGTCAGCGACCACTTTCC	-	3p14.3a	chr3:58153545-58154133	chr3:58178505-58179093	chr3:58192778-58193366
ILMN_2051483	1	0	0	0.0132	0.00152	1.01649	Up	DPRXP4	divergent-paired related homeobox pseudogene 4	503645	NR_002221.1	N/A	N/A	60593078	NR_002221.1	N/A	GCAAAAACAAGAAACTCCACAACCGCCAATACCGGAGGGTGGAGTCACCA	+	17q11.2	chr17:25513322-25513371	chr17:28489196-28489245	chr17:30162178-30162227
ILMN_2054053	1	0	0	0.0354	0.00494	-1.12648	Down	TMEM67	transmembrane protein 67	91147	NM_153704.3	N/A	91147	42476194	NM_153704.3	NP_714915.2	CAGTCCCCATCATTTGTCTCTGTAGATTATTTTATAAACTGAGAGCTGCC	+	8q22.1b	chr8:90036564-90036613	chr8:89967448-89967497	chr8:88955219-88955268
ILMN_2059357	1	0	0	0.00105	7.27e-05	-1.00726	Down	KLRC2	killer cell lectin like receptor C2	3822	NM_002260.3	N/A	3822	75709168	NM_002260.3	NP_002251.2	GTGGTTGCCAATGTCTCAGGGAGGTTGAAATAGGAGATGACCACTAATTG	-	12p13.2c	chr12:10474629-10474678	chr12:10583362-10583411	chr12:10430763-10430812
ILMN_2059689	1	0	0	0.000662	4.2e-05	3.04272	Up	TMEM54	transmembrane protein 54	113452	NM_033504.2	N/A	113452	34147466	NM_033504.2	NP_277039.1	TCTGACCCTCTGAGAGATGATGTCCTGCCCAGGCCCGATGGCCACTAGGA	-	1p35.1b	chr1:33132956-33133005	chr1:33360369-33360418	chr1:32894768-32894817
ILMN_2062620	1	0	0	1.66e-06	2.88e-08	-1.15747	Down	NMT2	N-myristoyltransferase 2	9397	NM_004808.2	N/A	9397	109452600	NM_004808.2	NP_004799.1	CTGCAGCATTGCCAGTTGGAAACTTTGTCATGAGCTTACCTCACGGTGAC	-	10p13c	chr10:15058042-15058091	chr10:15018036-15018085	chr10:14976037-14976086
ILMN_2070044	1	0	0	9.31e-07	1.39e-08	-1.07721	Down	PPM1K	protein phosphatase, Mg2+/Mn2+ dependent 1K	152926	NM_152542.2	N/A	152926	31542532	NM_152542.2	NP_689755.2	GATCCCAACGAAGCAGCCCATGCGGTGACTGAACAGGCAATACAGTACGG	-	4q22.1b	chr4:89405176-89405212	chr4:89186152-89186188	chr4:88265000-88265036
ILMN_2073184	1	0	0	4.03e-07	4.84e-09	-1.1292	Down	S1PR5	sphingosine-1-phosphate receptor 5	53637	NM_030760.3	N/A	53637	46198302	NM_030760.3	NP_110387.1	CCAGCTAAGCCCAGACCCCGTGGATTCTAGATAGATTTTAGAGGCAGCAG	-	19p13.2b	chr19:10484758-10484807	chr19:10623758-10623807	chr19:10513082-10513131
ILMN_2074762	1	0	0	5.24e-05	1.95e-06	-1.49436	Down	FCRL6	Fc receptor like 6	343413	NM_001004310.1	N/A	343413	51972193	NM_001004310.1	NP_001004310.1	CCACGGAGGTGAATATGAGAAGCAGGACTCTCCAAGAACCCCTTAGCGAC	+	1q23.2b-q23.2c	chr1:158052005-158052054	chr1:159785381-159785430	chr1:159815591-159815640
ILMN_2076602	1	0	0	3.06e-06	6.13e-08	-1.06928	Down	ITM2A	integral membrane protein 2A	9452	NM_004867.3	N/A	9452	74316000	NM_004867.3	NP_004858.1	TGTGGAATGCACAAAATTGTGTAGGTGCTGAATGCTGTAAGGAGTTTAGG	-	Xq21.1b	chrX:72195141-72195190	chrX:72278416-72278465	chrX:73058577-73058626
ILMN_2085012	1	0	0	0.000185	9.08e-06	1.19401	Up	TMEM176B	transmembrane protein 176B	28959	NM_014020.2	N/A	28959	21361500	NM_014020.2	NP_054739.2	CCCAGCCCCTGAATGAGGAAGGATCAGAGAAGAGGCTACTGGGGGAGAAT	-	7q36.1c	chr7:150119606-150120087	chr7:150488673-150489154	chr7:150791585-150792066
ILMN_2086143	1	0	0	0.00872	0.000911	-1.13977	Down	CCR4	C-C motif chemokine receptor 4	1233	NM_005508.4	N/A	1233	48762930	NM_005508.4	NP_005499.1	CCTGAACTGATGGGTTTCTCCAGAGGGAATTGCAGAGTACTGGCTGATGG	+	3p22.3c	chr3:32971319-32971368	chr3:32996315-32996364	chr3:32954823-32954872
ILMN_2090004	1	0	0	4.58e-05	1.64e-06	1.11319	Up	AQP10	aquaporin 10	89872	NM_080429.2	N/A	89872	22538419	NM_080429.2	NP_536354.2	CCCTGCAGAGGATGCTCGTTTTGCAGAGAAGGCAGTGTTCCTCTATTCCC	+	1q21.3e	chr1:125661419-125661468	chr1:#Deleted in new	chr1:#Deleted in new
ILMN_2092850	1	0	0	6.4e-09	2.72e-11	1.2345	Up	HPSE	heparanase	10855	NM_006665.3	N/A	10855	94721346	NM_006665.3	NP_006656.2	GGGCACCAAGGTGTTAATGGCAAGCGTGCAAGGTTCAAAGAGAAGGAAGC	-	4q21.23a	chr4:79966154-79966203	chr4:79747130-79747179	chr4:78825976-78826025
ILMN_2094875	1	0	0	7.77e-08	5.87e-10	-1.00581	Down	ABCB1	ATP binding cassette subfamily B member 1	5243	NM_000927.3	N/A	5243	42741658	NM_000927.3	NP_000918.2	GGGTCTTACAGAACCATCTGGCTTCATTCTTCTTGGACTTGATCCTGCTG	-	7q21.12a-q21.12b	chr7:86464477-86464526	chr7:86626541-86626590	chr7:86997225-86997274
ILMN_2098013	1	0	0	4.31e-14	7.97e-18	1.50916	Up	CETP	cholesteryl ester transfer protein	1071	NM_000078.1	N/A	1071	4557442	NM_000078.1	NP_000069.1	TGGCTCCCAACTCCTCCCTATCCTAAAGGCCCACTGGCATTAAAGTGCTG	+	16q13b	chr16:42887062-42887111	chr16:#Deleted in new	chr16:#Deleted in new
ILMN_2099745	1	0	0	0.0412	0.00598	-1.4432	Down	TP53AIP1	tumor protein p53 regulated apoptosis inducing protein 1	63970	NM_022112.1	N/A	63970	11545826	NM_022112.1	NP_071395.1	CTTTCCTTCCTGGAGCCACAGTGCTTAGAGACAGGCCACTGGGGTCAGCA	-	11q24.3a	chr11:128310743-128310792	chr11:128805533-128805582	chr11:128935638-128935687
ILMN_2100357	1	0	0	0.00154	0.000115	1.24523	Up	SMPDL3A	sphingomyelin phosphodiesterase acid like 3A	10924	NM_006714.2	N/A	10924	34147321	NM_006714.2	NP_006705.1	GACAGCAGTGTAACATGTGATAAGACATGTAAGGCCTTTCAGATTTGTGC	+	6q22.31c-q22.31d	chr6:123172133-123172182	chr6:123130434-123130483	chr6:122809289-122809338
ILMN_2109489	1	0	0	5.69e-07	7.39e-09	-1.18655	Down	GZMB	granzyme B	3002	NM_004131.3	N/A	3002	32483414	NM_004131.3	NP_004122.1	ACAGGAAGCAAACTAAGCCCCCGCTGTAATGAAACACCTTCTCTGGAGCC	-	14q12a	chr14:5214936-5214985	chr14:#Deleted in new	chr14:#Deleted in new
ILMN_2113126	1	0	0	1.29e-09	3.76e-12	2.20359	Up	RNASE3	ribonuclease A family member 3	6037	NM_002935.2	N/A	6037	45243506	NM_002935.2	NP_002926.2	CGGAGTAGATTCCGGGTGCCTTTACTCCACTGTGACCTCATAAATCCAGG	+	14q11.2c	chr14:1481303-1481352	chr14:#Deleted in new	chr14:#Deleted in new
ILMN_2114720	1	0	0	1.31e-08	6.55e-11	2.27003	Up	SLPI	secretory leukocyte peptidase inhibitor	6590	NM_003064.2	N/A	6590	15834622	NM_003064.2	NP_003055.1	GGATCCTGTTGACACCCCAAACCCAACAAGGAGGAAGCCTGGGAAGTGCC	-	20q13.12b	chr20:43315183-43315655	chr20:43881769-43882241	chr20:45253128-45253600
ILMN_2115991	1	0	0	0.00315	0.000272	1.26233	Up	TNNT1	troponin T1, slow skeletal type	7138	NM_003283.3	N/A	7138	39930526	NM_003283.3	NP_003274.2	TAAGAAGCCTCTGGACATTGACTACATGGGGGAGGAACAGCTCCGGGCCC	-	19q13.42b	chr19:60340282-60340327	chr19:55648470-55648515	chr19:55137102-55137147
ILMN_2116877	1	0	0	2.83e-08	1.69e-10	3.78231	Up	OLFM4	olfactomedin 4	10562	NM_006418.3	N/A	10562	32313592	NM_006418.3	NP_006409.3	TGTTCAAGTCCTAGTCTATAGGATTGGCAGTTTAAATGCTTTACTCCCCC	+	13q21.1a	chr13:52524108-52524157	chr13:53626107-53626156	chr13:53051972-53052021
ILMN_2121189	1	0	0	0.0135	0.00156	-1.09926	Down	METTL18	methyltransferase like 18	92342	NM_033418.1	N/A	92342	15553096	NM_033418.1	NP_219486.1	CCTTAGACTGTTAAGTAAAAATGGACGTGTACTTTTGGCCAGCAAAGCAC	-	1q24.2c	chr1:140984223-140984272	chr1:#Deleted in new	chr1:#Deleted in new
ILMN_2124833	1	0	0	0.0139	0.00161	-1.25393	Down	TRAT1	T cell receptor associated transmembrane adaptor 1	50852	NM_016388.2	N/A	50852	54607136	NM_016388.2	NP_057472.2	CAAAAAGAGTTTAGGAATTCTACTAGCCAGAGATAGTCACTTGGAGAAAC	+	3q13.13a	chr3:110056019-110056068	chr3:108573329-108573378	chr3:108854482-108854531
ILMN_2126802	1	0	0	0.0275	0.00364	1.40622	Up	RPS27L	ribosomal protein S27 like	51065	NM_015920.3	N/A	51065	76563938	NM_015920.3	NP_057004.1	CTTGTCCTCCCAAGTAGCTGGGATTATAGGCACACACCACCATGCCTGGC	-	15q22.2b	chr15:40268889-40268938	chr15:42481597-42481646	chr15:42189399-42189448
ILMN_2127624	1	0	0	2.05e-05	6.22e-07	-1.12544	Down	UBE3D	ubiquitin protein ligase E3D	90025	NM_198920.1	N/A	90025	42734396	NM_198920.1	NP_944602.1	CCCAGGACTGTGAAGAAAGTCATAGTAGCAGGTTGAGGCAAGTGTAGAAG	-	6q14.1e	chr6:83659212-83659261	chr6:83602493-83602542	chr6:82892774-82892823
ILMN_2137084	1	0	0	0.000119	5.31e-06	-1.16997	Down	LIN9	lin-9 DREAM MuvB core complex component	286826	NM_173083.2	N/A	286826	32996736	NM_173083.2	NP_775106.2	GATTTGGCATGTCTTCCCATCAGTTCAGGTCAAAAGTGCATTGTTGTGAG	-	1q42.12c-q42.12d	chr1:196936667-196936716	chr1:198670044-198670093	chr1:198700915-198700964
ILMN_2141482	1	0	0	0.000822	5.42e-05	-1.16332	Down	SERPINF1	serpin family F member 1	5176	NM_002615.4	N/A	5176	54792142	NM_002615.4	NP_002606.3	CCCTAGAAGAAAACCCGAGGGACAGCAGATTCCACAGGACACGAAGGCTG	+	17p13.3d	chr17:1578157-1578206	chr17:1631407-1631456	chr17:1728113-1728162
ILMN_2144426	1	0	0	1.05e-11	1.04e-14	1.02009	Up	HIST2H2AA3	histone cluster 2, H2aa3	8337	NM_003516.2	N/A	8337	21328454	NM_003516.2	NP_003507.1	GGCCCGCGTCTCGAAGGGGCACCTGTGAACTCAAAAGGCTCTTTTCAGAG	+	1q21.2a	chr1:121205819-121205868	chr1:#Deleted in new	chr1:#Deleted in new
ILMN_2147345	1	0	0	0.00147	0.000109	1.06747	Up	BBOF1	basal body orientation factor 1	80127	NM_025057.1	N/A	80127	13376590	NM_025057.1	NP_079333.1	CAGGTCGCAGACACTCAAAACATCCTTCACCATGCAATTAATGTTTGTTG	+	14q24.3a	chr14:73602304-73602353	chr14:74532551-74532600	chr14:74065848-74065897
ILMN_2147424	1	0	0	2.22e-05	6.81e-07	1.74626	Up	SERPINB10	serpin family B member 10	5273	NM_005024.1	N/A	5273	4826901	NM_005024.1	NP_005015.1	TCAAGTCAACCCTGAGCAGTATGGGGATGAGTGATGCCTTCAGCCAAAGC	+	18q21.33b	chr18:58303313-58303362	chr18:60152333-60152382	chr18:62485100-62485149
ILMN_2152422	1	0	0	0.00574	0.000556	-1.42436	Down	SLC25A53	solute carrier family 25 member 53	401612	NM_001012755.1	N/A	401612	62988273	NM_001012755.1	NP_001012773.1	GACTTGGAATTGTGACTATCTTGTTTCACTCCACATTGCTTGTGAGACTC	-	Xq22.2b	chrX:103230889-103230938	chrX:103344233-103344282	chrX:104099549-104099598
ILMN_2155025	1	0	0	0.000135	6.18e-06	-1.02227	Down	ZNF681	zinc finger protein 681	148213	NM_138286.1	N/A	148213	19923077	NM_138286.1	NP_612143.1	ACCCTACCAATGTGAAAAATGTGGCAAAGCTTTTAACCAGTCCTCAAACC	-	19p12b	chr19:23718378-23718427	chr19:23926538-23926587	chr19:23743736-23743785
ILMN_2156965	1	0	0	0.0458	0.00682	1.41363	Up	SH2D4B	SH2 domain containing 4B	387694	NM_207372.1	N/A	387694	46409365	NM_207372.1	NP_997255.1	TGATTTTCAAGGTGTTGGAGGCAACTTCTGTTCCAAGAACTCCCAGCAGC	+	10q23.1a	chr10:76250125-76250174	chr10:76580119-76580168	chr10:74820361-74820410
ILMN_2165289	1	0	0	4.8e-14	1.28e-17	3.65751	Up	DEFA3	defensin alpha 3	1668	NM_005217.2	N/A	1668	12621916	NM_005217.2	NP_005208.1	CTTGCTATAGAAGACCTGGGACAGAGGACTGCTGTCTGCCCTCTCTGGTC	-	8p23.1f	chr8:6863175-6863224	chr8:6875765-6875814	chr8:7018243-7018292
ILMN_2175715	1	0	0	0.0398	0.00573	-1.18032	Down	KIR2DS3	killer cell immunoglobulin like receptor, two Ig domains and short cytoplasmic tail 3	3808	NM_012313.1	N/A	3808	6912473	NM_012313.1	NP_036445.1	ACCCCAGACACCTACACGTTCTGATTGGGACCTCAGTGGTCAAACTCCCT	+	19q13.4	chr19:111724-111773	chr19:160724-160773	chr19:160724-160773
ILMN_2176063	1	0	0	2.99e-09	1.08e-11	1.39741	Up	FCGR1A	Fc fragment of IgG receptor Ia	2209	NM_000566.2	N/A	2209	24431940	NM_000566.2	NP_000557.1	GCGAGGCTGCCACAGAGGATGGAAATGTCCTTAAGCGCAGCCCTGAGTTG	+	1q21.2a	chr1:148028453-148028502	chr1:149761829-149761878	chr1:149790273-149790322
ILMN_2179778	1	0	0	6.09e-05	2.33e-06	-1.34004	Down	PHLDB2	pleckstrin homology like domain family B member 2	90102	NM_145753.1	N/A	90102	21955171	NM_145753.1	NP_665696.1	GACTTTGTCAGCCTGACTGGGTACAATTCTTTTGTTAATTTGCAGTGTGG	+	3q13.2a	chr3:113177411-113177460	chr3:111694721-111694770	chr3:111975874-111975923
ILMN_2190842	1	0	0	1.49e-05	4.24e-07	-1.10825	Down	KIR3DL2	killer cell immunoglobulin like receptor, three Ig domains and long cytoplasmic tail 2	3812	NM_006737.1	N/A	3812	5803051	NM_006737.1	NP_006728.1	GCCACTGCCTGCTGCAGAGAAAACACACTCCTTTGCTTAGCCCACAAGGT	+	19q13.42b	chr19:60070150-60070199	chr19:55378338-55378387	chr19:54866883-54866932
ILMN_2193213	1	0	0	7.33e-14	2.11e-17	3.17466	Up	DEFA1	defensin alpha 1	1667	NM_004084.2	N/A	1667	12621915	NM_004084.2	NP_004075.1	TAGAAGACCTGGGACAGAGGACTGCTGTCTGCCCTCTCTGGTCACCCTGC	-	8p23.1f	chr8:6824960-6825009	chr8:6837550-6837599	chr8:6980028-6980077
ILMN_2193706	1	0	0	0.000969	6.63e-05	-1.10347	Down	HRK	harakiri, BCL2 interacting protein	8739	NM_003806.1	N/A	8739	4504492	NM_003806.1	NP_003797.1	AGCCCAGAGCTTGAAAGGCCGCGGTTGGCACTTCGAGAAGGAAGTGGAGA	-	12q24.22a	chr12:115783549-115783598	chr12:117299166-117299215	chr12:116861361-116861410
ILMN_2193936	1	0	0	0.022	0.00279	2.55406	Up	HRG	histidine rich glycoprotein	3273	NM_000412.2	N/A	3273	13518024	NM_000412.2	NP_000403.1	GGCCTGAGAAGAGAGATCAAATGGAAAGGAGAGGAAAGAACTCAGTGCTG	+	3q27.3a	chr3:187878509-187878558	chr3:186395815-186395864	chr3:186678026-186678075
ILMN_2196642	1	0	0	0.0469	0.00702	-3.40866	Down	AGBL4	ATP/GTP binding protein like 4	84871	NM_032785.1	N/A	84871	14249449	NM_032785.1	NP_116174.1	CTGAGCAGGTCGTGATACTGATGGACCTACCCTGCCTTGTTCTGTCCTCT	-	1p33c-p33b	chr1:48822223-48822272	chr1:49049636-49049685	chr1:48583964-48584013
ILMN_2197647	1	0	0	0.00189	0.000148	-1.01418	Down	MSX2P1	msh homeobox 2 pseudogene 1	55545	NR_002307.1	N/A	N/A	62955053	NR_002307.1	N/A	GCGGACTTCTCCAGCTCTCCGAACCTCACGGAGACTCAGGTCAAAATCTT	+	17q22	chr17:53589877-53589926	chr17:56234878-56234927	chr17:58157517-58157566
ILMN_2202368	1	0	0	0.0203	0.00254	-2.21353	Down	RBMY2EP	RNA binding motif protein, Y-linked, family 2, member E pseudogene	159125	NR_001574.1	N/A	N/A	37693508	NR_001574.1	N/A	GGTGGCTACGACGAAACCCGTGGTAGAGATCATTCTGATCGTACAAGTGG	-	Yq11.223	chrY:21967005-21967054	chrY:23557617-23557666	chrY:21395731-21395780
ILMN_2204876	1	0	0	1.53e-12	7.86e-16	1.00628	Up	FLVCR2	feline leukemia virus subgroup C cellular receptor family member 2	55640	NM_017791.1	N/A	55640	8923349	NM_017791.1	NP_060261.1	GTCCACGTTTTCGGCAGAAGTAGTGAGTCAGTGTGGAAGAGAGGTGAGGG	+	14q24.3b	chr14:75184054-75184103	chr14:76114301-76114350	chr14:75647958-75648007
ILMN_2210101	1	0	0	0.0281	0.00375	-3.30367	Down	ASB17	ankyrin repeat and SOCS box containing 17	127247	NM_080868.1	N/A	127247	27477048	NM_080868.1	NP_543144.1	GAGTAAGAGTAATGGTTGATCGTGAATTGGCTGACATCCATGAAGATGCC	-	1p31.1g	chr1:76160412-76160461	chr1:76387824-76387873	chr1:75922139-75922188
ILMN_2214232	1	0	0	0.000162	7.73e-06	1.26392	Up	AIM2	absent in melanoma 2	9447	NM_004833.1	N/A	9447	4757733	NM_004833.1	NP_004824.1	CCTAAGTGACAACACTGGGAAAATGGAAGTACTGGGGGTTAGAAACGAGG	-	1q23.1g-q23.2a	chr1:130390650-130390699	chr1:#Deleted in new	chr1:#Deleted in new
ILMN_2216008	1	0	0	0.0316	0.00431	-1.18705	Down	CDK15	cyclin dependent kinase 15	65061	NM_139158.1	N/A	65061	21040234	NM_139158.1	NP_631897.1	GCAAATGCTGGTGAAAAGAAAGGGCGAGATCACCAAGGTTCTTCCAGGGC	+	2q33.1f	chr2:202463849-202463896	chr2:202755604-202755651	chr2:201890881-201890928
ILMN_2223903	1	0	0	0.00472	0.00044	6.01482	Up	PPIC	peptidylprolyl isomerase C	5480	NM_000943.4	N/A	5480	45439319	NM_000943.4	NP_000934.1	CCGTCACCCTTTAGTTTGCTTGAACTTTAGTAAACCACCTGCTTAGGGAC	-	5q23.2a	chr5:117547387-117547436	chr5:117519488-117519537	chr5:118183793-118183842
ILMN_2225537	1	0	0	0.0291	0.00391	1.63411	Up	PTGR1	prostaglandin reductase 1	22949	NM_012212.2	N/A	22949	34222094	NM_012212.2	NP_036344.1	CGTCTACCGCTGGCAAGGAGATGCCCGCCAAAAAGCTCTGAAGGACTTGC	-	9q31.3b	chr9:83930809-83930858	chr9:84740989-84741038	chr9:82126074-82126123
ILMN_2227195	1	0	0	1.81e-06	3.2e-08	-1.03416	Down	CCDC65	coiled-coil domain containing 65	85478	NM_033124.2	N/A	85478	24475729	NM_033124.2	NP_149115.1	GACGAGCCCAGCTGCTAGATATCAATGGGAAGCTGCGGGAGATGCTGAAG	+	12q13.12a	chr12:47601302-47601351	chr12:49315035-49315084	chr12:48921252-48921301
ILMN_2230862	1	0	0	4.67e-08	3.12e-10	1.18499	Up	GYG1	glycogenin 1	2992	NM_004130.2	N/A	2992	20127456	NM_004130.2	NP_004121.2	CTGCAGAGCCTGGTTCAAAATCAGTCACTCCCTTCAGAAGCAGACATGGC	+	3q24f	chr3:150227723-150227772	chr3:148745033-148745082	chr3:149027246-149027295
ILMN_2232339	1	0	0	0.0453	0.00672	-2.0611	Down	SLC22A9	solute carrier family 22 member 9	114571	NM_080866.2	N/A	114571	42542385	NM_080866.2	NP_543142.2	CCAGGAGCTGACTGCCGATCAATGAGCCAGATGAAGGGAACAATCAGGAC	+	11q12.3b	chr11:62933917-62933966	chr11:63177341-63177390	chr11:63409869-63409918
ILMN_2234697	1	0	0	7.85e-05	3.18e-06	2.07024	Up	BEX1	brain expressed X-linked 1	55859	NM_018476.3	N/A	55859	68533248	NM_018476.3	NP_060946.3	CGGAAACAGACCCCTGCTTTCGAATTTACATGTTCATGATGTGCCCTTGT	-	Xq22.1e	chrX:102204403-102204452	chrX:102317747-102317796	chrX:103062819-103062868
ILMN_2240221	1	0	0	0.0105	0.00114	-1.04627	Down	SYTL2	synaptotagmin like 2	54843	NM_032943.2	N/A	54843	46255059	NM_032943.2	NP_116561.1	CTGCAGTGAAGGATGAGCTTCCACAGAGTCCTGGGCTAATCCATGGTCGG	-	11q14.1e	chr11:81742666-81742715	chr11:82065018-82065067	chr11:82353976-82354025
ILMN_2249018	1	0	0	9.05e-05	3.8e-06	-1.41605	Down	LRRC26	leucine rich repeat containing 26	389816	NM_001013653.1	N/A	389816	61966760	NM_001013653.1	NP_001013675.1	TGCCTTTGCCCTCCCTTTACACTGTCTGCCGGCGTCAACAAGCGACACAG	-	9q34.3e	chr9:139183038-139183087	chr9:140063217-140063266	chr9:137168765-137168814
ILMN_2260082	1	0	0	0.00203	0.000162	1.42596	Up	NAIP	NLR family apoptosis inhibitory protein	4671	NM_004536.2	N/A	4671	119393877	NM_004536.2	NP_004527.2	TGGTGCCGGCCTCACGAGACTCCCCATAGAAGACCACAAGAGGTTTCATC	-	5q13.2b	chr5:70344134-70344183	chr5:70308378-70308427	chr5:71012551-71012600
ILMN_2274240	1	0	0	0.0364	0.00512	1.11905	Up	GGT1	gamma-glutamyltransferase 1	2678	NM_013430.2	N/A	2678	73915091	NM_013430.2	NP_038347.2	GATTCTCCCAGAGATTGCCTGGAACACCAGCTCGGGTCCTCGCACACCAT	+	22q11.23b	chr22:7929409-7929458	chr22:#Deleted in new	chr22:#Deleted in new
ILMN_2274923	1	0	0	0.00032	1.74e-05	-1.01043	Down	MOCS2	molybdenum cofactor synthesis 2	4338	NM_176806.2	N/A	4338	35493763	NM_176806.2	NP_789776.1	TTGCGGCCGTGATTCGGTCCCGCTGTCCTAGGCGGGATGGTGCCGCTGTG	-	5q11.2b	chr5:52441303-52441352	chr5:52405546-52405595	chr5:53109716-53109765
ILMN_2278246	1	0	0	0.0132	0.00152	-1.27906	Down	PDE11A	phosphodiesterase 11A	50940	NM_016953.3	N/A	50940	116536084	NM_016953.3	NP_058649.3	GTCTGCCTTATGGTGGATGCTGACCGCTGCTCTCTTTTCCTGGTGGAAGG	-	2q31.2a-q31.2b	chr2:178644676-178644725	chr2:178936430-178936479	chr2:178071703-178071752
ILMN_2279844	1	0	0	1.96e-05	5.88e-07	-1.04925	Down	LCK	LCK proto-oncogene, Src family tyrosine kinase	3932	NM_005356.3	N/A	3932	112789545	NM_005356.3	NP_005347.3	TGAGACTGTCCAGGCAGCCAGGTTAGGCCAGGAGGACCATGTGAATGGGG	+	1p35.1b	chr1:30833139-30833188	chr1:31060552-31060601	chr1:30587705-30587754
ILMN_2291092	1	0	0	2.86e-05	9.29e-07	-1.63511	Down	FAM13A	family with sequence similarity 13 member A	10144	NM_014883.2	N/A	10144	56119109	NM_014883.2	NP_055698.2	ATCCAGGAGTGAGGGATCTATTCAGGCCCACAGAGTACTGCAACCAGAGC	-	4q22.1c	chr4:89991299-89991348	chr4:89772276-89772325	chr4:88851125-88851174
ILMN_2291455	1	0	0	1.88e-05	5.6e-07	-1.08653	Down	FAM102A	family with sequence similarity 102 member A	399665	NM_001035254.1	N/A	399665	78191786	NM_001035254.1	NP_001030331.1	CTTCCGTGTGTCTGTGCGCAAGGAGCTGAAAGGCGGGAAGGCTTATTCCA	-	9q34.11a	chr9:129755677-129755926	chr9:130715856-130716105	chr9:127953577-127953826
ILMN_2296677	1	0	0	0.00036	2.01e-05	1.77389	Up	C9orf72	chromosome 9 open reading frame 72	203228	NM_145005.3	N/A	203228	37039614	NM_145005.3	NP_659442.2	TAGGCTCATGATGGAGTATCAGAGGCATGAGTGTGTTTAACCTAAGAGCC	-	9p21.2a	chr9:27550698-27550747	chr9:27560698-27560747	chr9:27560700-27560749
ILMN_2299661	1	0	0	1.1e-06	1.71e-08	-1.02919	Down	TNFRSF25	TNF receptor superfamily member 25	8718	NM_001039664.1	N/A	8718	89142744	NM_001039664.1	NP_001034753.1	CGTAGCCCCAGGTGTGACTGTGCCGGTGACTTCCACAAGAAGATTGGTCT	-	1p36.31a	chr1:5673068-5673117	chr1:5750481-5750530	chr1:5690421-5690470
ILMN_2317555	1	0	0	0.00099	6.81e-05	-1.06502	Down	SPIN2B	spindlin family member 2B	474343	NM_001006682.1	N/A	474343	56682946	NM_001006682.1	NP_001006683.1	CATTCACTCGGCCGGTCGCCTGCTGACCCTCCTTCGCCACAGGCTCGTAG	-	Xp11.1b	chrX:54211110-54211159	chrX:54194385-54194434	chrX:54167952-54168001
ILMN_2318869	1	0	0	0.0289	0.00387	-1.52946	Down	UBE2V1	ubiquitin conjugating enzyme E2 V1	7335	NM_199144.1	N/A	7335	40806166	NM_199144.1	NP_954595.1	ACAATTTATGAAAACCGAATATACAGCCTTAAAATAGAATGTGGACCTAA	-	20q13.13e	chr20:45449294-45449343	chr20:46015887-46015936	chr20:47387143-47387192
ILMN_2321578	1	0	0	5.71e-12	4.34e-15	-1.13554	Down	P2RY10	purinergic receptor P2Y10	27334	NM_198333.1	N/A	27334	38327547	NM_198333.1	NP_938147.1	CCATCATTAGCAGTTGTCCCGTTGTCCGAATCGCACTGTATTTCCACCCT	+	Xq21.1b	chrX:71797589-71797638	chrX:71880864-71880913	chrX:72661014-72661063
ILMN_2324002	1	0	0	2.01e-05	6.06e-07	1.1605	Up	CALD1	caldesmon 1	800	NM_033157.2	N/A	800	44890234	NM_033157.2	NP_149347.1	GCAAGCGGAACCTCTGGGAAAAGCAATCTGTGGATAAGGTCACTTCCCCC	+	7q33b	chr7:134300622-134300671	chr7:134650082-134650131	chr7:134965331-134965380
ILMN_2329667	1	0	0	0.0207	0.0026	1.06573	Up	MYO7B	myosin VIIB	4648	NM_001080527.1	N/A	4648	122937511	NM_001080527.1	NP_001073996.1	TGGCAGCCGCCTGCTGTGCGAGACCTCCCTGGGCTATAAGATGGATGACC	+	2q14.3d-q14.3e	chr2:128110928-128111379	chr2:128394458-128394909	chr2:127636883-127637334
ILMN_2329914	1	0	0	0.00017	8.21e-06	-1.06491	Down	SPRY1	sprouty RTK signaling antagonist 1	10252	NM_005841.1	N/A	10252	40538725	NM_005841.1	NP_005832.1	ACTATGCTGCCTAAAGTGATCTTGGCTCCTTAATGGTCCTTTTGGCCCCT	+	4q28.1a	chr4:124543988-124544037	chr4:124324538-124324587	chr4:123403383-123403432
ILMN_2332440	1	0	0	0.0371	0.00524	1.10486	Up	KCNMB2	potassium calcium-activated channel subfamily M regulatory beta subunit 2	10242	NM_005832.3	N/A	10242	31317293	NM_005832.3	NP_005823.1	GCCTTTGTTCACATTGCTATTTACTTTTGTGTTTGGGGGAAAATACGAGG	+	3q26.32c	chr3:180044563-180044612	chr3:178561869-178561918	chr3:178844081-178844130
ILMN_2337386	1	0	0	1.53e-05	4.38e-07	-1.6171	Down	CCR9	C-C motif chemokine receptor 9	10803	NM_031200.1	N/A	10803	14043041	NM_031200.1	NP_112477.1	CCCTGCTCTTGAGCCTGATAACCCATGCCAGGTCTTATAGATTCCTGATC	+	3p21.31j-p21.31i	chr3:45918855-45918904	chr3:45943851-45943900	chr3:45902359-45902408
ILMN_2340643	1	0	0	0.00219	0.000176	1.38092	Up	INSC	inscuteable homolog (Drosophila)	387755	NM_001042536.1	N/A	387755	110227583	NM_001042536.1	NP_001036001.1	TCTTACTCTGCAGCAACATGGAGGAGAGTTTTGTGTAGTGAGTGTGGGCG	+	11p15.2a	chr11:15224125-15224174	chr11:15267549-15267598	chr11:15246003-15246052
ILMN_2340919	1	0	0	0.000542	3.32e-05	1.30361	Up	GRB10	growth factor receptor bound protein 10	2887	NM_005311.3	N/A	2887	48762678	NM_005311.3	NP_005302.3	GGCCTCGCGCTGGGCGGCTGGGAATTCCACCTGAGAACAAGTCCCGCAAA	-	7p12.2a	chr7:50664442-50664491	chr7:50696948-50696997	chr7:50629251-50629300
ILMN_2342250	1	0	0	0.00108	7.52e-05	-1.28573	Down	ZXDA	zinc finger, X-linked, duplicated A	7789	NM_007156.3	N/A	7789	56550125	NM_007156.3	NP_009087.1	ACTACTGACACCAGCCAAAGCGGAGTGGAGCGTACATCCTAACTCTGACT	-	Xp11.1b	chrX:57951292-57951341	chrX:57934567-57934616	chrX:57908133-57908182
ILMN_2342282	1	0	0	0.00219	0.000176	1.02794	Up	ARHGEF4	Rho guanine nucleotide exchange factor 4	50649	NM_032995.1	N/A	50649	15011980	NM_032995.1	NP_127462.1	TGTGTGGAGATGGCGCCCTGTCCTGCCAAGGGGCGCCAGGAGCAGAGCCA	+	2q21.1c	chr2:131521128-131521177	chr2:131804658-131804707	chr2:131047085-131047134
ILMN_2343618	1	0	0	1.29e-08	6.43e-11	-1.1702	Down	SAMD3	sterile alpha motif domain containing 3	154075	NM_001017373.2	N/A	154075	126032304	NM_001017373.2	NP_001017373.2	CCAGGCCGACATGACTAAGTATCTGGAAGGCTCACTGTACCCCAGCACCC	-	6q23.1a-q23.1b	chr6:130547012-130547311	chr6:130505319-130505618	chr6:130184174-130184473
ILMN_2347145	1	0	0	0.0144	0.00168	-1.29607	Down	DCN	decorin	1634	NM_133505.2	N/A	1634	47419923	NM_133505.2	NP_598012.1	CAGCCATCCACCTTCAGATGTGTCTACGTGCGCTCTGCCATTCAACTCGG	-	12q21.33c	chr12:88607616-88607665	chr12:90083485-90083534	chr12:89689708-89689757
ILMN_2349696	1	0	0	0.0085	0.000884	2.74263	Up	CNIH2	cornichon family AMPA receptor auxiliary protein 2	254263	NM_182553.1	N/A	254263	32698937	NM_182553.1	NP_872359.1	TTCAGAGCCCTCCCCCTTGGACTAGAGCGGCTGGGCAGAGCTCTAAACAG	+	11q13.1e	chr11:65807812-65807861	chr11:66051236-66051285	chr11:66283765-66283814
ILMN_2351548	1	0	0	0.0106	0.00116	-1.27706	Down	FAIM	Fas apoptotic inhibitory molecule	55179	NM_001033032.1	N/A	55179	74271889	NM_001033032.1	NP_001028204.1	GGTGCAATGGTAAAAAATTGGAGACAGCGGGTGAGTTTGTAGATGATGGG	+	3q22.3c	chr3:139830660-139834482	chr3:138347970-138351792	chr3:138629128-138632950
ILMN_2352131	1	0	0	4.56e-05	1.63e-06	-1.10789	Down	ERBB2	erb-b2 receptor tyrosine kinase 2	2064	NM_004448.2	N/A	2064	54792095	NM_004448.2	NP_004439.2	GAGACTGTCCCTGAAACCTAGTACTGCCCCCCATGAGGAAGGAACAGCAA	+	17q12c	chr17:33678425-33678474	chr17:36424930-36424979	chr17:38268954-38269003
ILMN_2353023	1	0	0	0.0289	0.00386	-1.12438	Down	GRAP	GRB2-related adaptor protein	10750	NM_006613.3	N/A	10750	50659102	NM_006613.3	NP_006604.1	TCAGCTTCCGCCGTGGCGACATCATTGAGGTCCTGGAGCGCCCAGACCCC	-	17p11.2e	chr17:18866071-18866120	chr17:18925346-18925395	chr17:19022033-19022082
ILMN_2357419	1	0	0	7.08e-06	1.73e-07	1.12565	Up	LILRA5	leukocyte immunoglobulin like receptor A5	353514	NM_021250.2	N/A	353514	32895366	NM_021250.2	NP_067073.1	TCCTGCAGGTATGGTCAGAACCCAGTGACCTCCTGGAGATTCCGGTCTCA	-	19q13.42a	chr19:59514496-59514545	chr19:54822684-54822733	chr19:54311414-54311463
ILMN_2363498	1	0	0	0.0499	0.00759	-1.02386	Down	LSR	lipolysis stimulated lipoprotein receptor	51599	NM_205835.2	N/A	51599	47777678	NM_205835.2	NP_991404.1	TCACCCCGCCGAGCACCGCCGAGTCAGGGAGCAGGTCTCCCACGAGTAAT	+	19q13.12a	chr19:32266705-32266754	chr19:#Deleted in new	chr19:#Deleted in new
ILMN_2367141	1	0	0	1.13e-05	3.04e-07	-1.12987	Down	TCF7	transcription factor 7 (T-cell specific, HMG-box)	6932	NM_201632.1	N/A	6932	42518077	NM_201632.1	NP_963963.1	GGCAGAGAAGGAGGCCAAGAAGCCAACCATCAAGAAGCCCCTCAATGCCT	+	5q31.1d	chr5:128663403-128663452	chr5:128635504-128635553	chr5:129299811-129299860
ILMN_2370336	1	0	0	2.97e-08	1.78e-10	1.57613	Up	MS4A4A	membrane spanning 4-domains A4A	51338	NM_148975.1	N/A	51338	23110994	NM_148975.1	NP_683876.1	TCCCTGGAACTCAATAACTCATTTCACTGGCTCTTTATCGAGAGTACTAG	+	11q12.2a	chr11:56422678-56422727	chr11:56666102-56666151	chr11:56898626-56898675
ILMN_2371079	1	0	0	0.00349	0.000306	-1.09377	Down	HTR3A	5-hydroxytryptamine receptor 3A	3359	NM_000869.2	N/A	3359	47519823	NM_000869.2	NP_000860.1	ACTCTCTACTACACAGGCCTGATAACTCTGTACGAGGCTTCTCTAACCCC	+	11q23.2a	chr11:109789630-109789679	chr11:110284420-110284469	chr11:110413696-110413745
ILMN_2371397	1	0	0	0.0227	0.00291	-1.00369	Down	SLC25A45	solute carrier family 25 member 45	283130	NM_001077241.1	N/A	283130	116235465	NM_001077241.1	NP_001070709.1	TCTTAAGGAGCTCTGAGACTCCACTTCTGAGAGTCCCTGCGGCCTCCCAC	-	11q13.1c	chr11:64899768-64899817	chr11:65143192-65143241	chr11:65375721-65375770
ILMN_2371911	1	0	0	0.0061	0.000596	1.10188	Up	MUC1	mucin 1, cell surface associated	4582	NM_001044390.1	N/A	4582	113206023	NM_001044390.1	NP_001037855.1	CCCACCAATTTCTCGGACACTTCTCAGTGTGTGGAAGCTCATGTGGGCCC	-	1q22a	chr1:126521690-126521739	chr1:#Deleted in new	chr1:#Deleted in new
ILMN_2374904	1	0	0	0.00108	7.55e-05	1.51536	Up	MS4A3	membrane spanning 4-domains A3	932	NM_001031666.1	N/A	932	73486650	NM_001031666.1	NP_001026836.1	TCTGGGTTCAAATTCTGAAACTGTCACTTATTACCTGTATGAACATGGGC	+	11q12.1d	chr11:56185581-56185630	chr11:56429005-56429054	chr11:56661529-56661578
ILMN_2375992	1	0	0	0.00438	0.000402	1.14325	Up	SPINT1	serine peptidase inhibitor, Kunitz type 1	6692	NM_003710.3	N/A	6692	74027263	NM_003710.3	NP_003701.1	AACTTTGGAACCAGACTCTTGCCTGTTTCCCAGGCCCACTGTGCCTCAGA	+	15q15.1b	chr15:38936535-38936584	chr15:41149243-41149292	chr15:40857045-40857094
ILMN_2376502	1	0	0	0.00433	0.000396	1.10925	Up	RHOBTB1	Rho related BTB domain containing 1	9886	NM_198225.1	N/A	9886	38201616	NM_198225.1	NP_937868.1	CTGGCAGTGGAAACACCAGATAGAAGATCTTAGGAGAGGCCCAGAAATGC	-	10q21.2a	chr10:56618836-56618885	chr10:56948830-56948879	chr10:55189070-55189119
ILMN_2376859	1	0	0	0.000215	1.08e-05	-1.24203	Down	PDGFD	platelet derived growth factor D	80310	NM_025208.4	N/A	80310	78190489	NM_025208.4	NP_079484.1	ACCAGTTTGGGTGACAGGGCTGGTAAAGTCCCAGTGTTAGATGAGTGACC	-	11q22.3a	chr11:99707799-99707848	chr11:100202589-100202638	chr11:100331857-100331906
ILMN_2378081	1	0	0	0.01	0.00109	-1.25324	Down	BCL7A	BCL tumor suppressor 7A	605	NM_001024808.1	N/A	605	67190735	NM_001024808.1	NP_001019979.1	TTCTCTGAAGTGCCTGAAGGTAGGAATGGGCCGGCGATTGGGACCAGCTG	+	12q24.31c	chr12:120983653-120983702	chr12:122499270-122499319	chr12:122061364-122061413
ILMN_2378696	1	0	0	0.00768	0.000783	-1.00052	Down	GFM2	G elongation factor mitochondrial 2	84340	NM_170681.1	N/A	84340	25306282	NM_170681.1	NP_733781.1	CTGCAGCTCGTAGAGCCGAACGGGAGGGAGAAAAGAAGCACAGACAAAAC	-	5q13.3a-q13.3b	chr5:74068470-74068519	chr5:74032714-74032763	chr5:74736889-74736938
ILMN_2380243	1	0	0	1.42e-05	3.99e-07	-1.17629	Down	SMAGP	small cell adhesion glycoprotein	57228	NM_001031628.1	N/A	57228	76496484	NM_001031628.1	NP_001026798.1	AACCTACAGAAGGTGAGCCCAGTGCCATCGTCCAGATGGAGAGTGACTTG	-	12q13.13b	chr12:49926027-49926076	chr12:51639760-51639809	chr12:51245976-51246025
ILMN_2384056	1	0	0	1.07e-05	2.84e-07	1.71019	Up	GPER1	G protein-coupled estrogen receptor 1	2852	NM_001039966.1	N/A	2852	91106713	NM_001039966.1	NP_001035055.1	GAGGCTGGTGACGTTCAGCCTTTGTCAATAAACCTGTCATGTGCGGATCC	+	7p22.3b	chr7:1187799-1187848	chr7:1221273-1221322	chr7:1181637-1181686
ILMN_2384140	1	0	0	7.54e-05	3.04e-06	-1.17111	Down	KLRC1	killer cell lectin like receptor C1	3821	NM_213657.1	N/A	3821	47717091	NM_213657.1	NP_998822.1	GCAAAGATTTACCATCAGCTCCAGAGAAGCTCATTGTTGGGATCCTGGGA	-	12p13.2c	chr12:10494402-10494447	chr12:10603135-10603180	chr12:10450536-10450581
ILMN_2386790	1	0	0	1.26e-06	2.02e-08	-1.46443	Down	KLRC3	killer cell lectin like receptor C3	3823	NM_002261.2	N/A	3823	75709174	NM_002261.2	NP_002252.2	GGGAAGAGAGTTTGCAGGCCTGTGCTTCAAAGAACTCTTCTAGTCTGCTT	-	12p13.2c	chr12:10462233-10462282	chr12:10570966-10571015	chr12:10418367-10418416
ILMN_2387712	1	0	0	0.000412	2.38e-05	-1.16735	Down	AK5	adenylate kinase 5	26289	NM_012093.2	N/A	26289	28144898	NM_012093.2	NP_036225.2	GGGCCCTTTCCAGGAGTTTGCAAACCTTGTCATACCCATATGCAAAACTG	+	1p31.1f-p31.1e	chr1:77797921-77797970	chr1:78025333-78025382	chr1:77559648-77559697
ILMN_2391051	1	0	0	1.14e-08	5.41e-11	1.40979	Up	FCGR1B	Fc fragment of IgG receptor Ib	2210	NM_001004340.1	N/A	2210	51972255	NM_001004340.1	NP_001004340.1	TTCTTGACAACTCTGCTCCTTTGGGGCTGGCTACTACTGCAGGTCTCCAG	-	1p11.2a	chr1:120731792-120737411	chr1:120930269-120935888	chr1:143874799-143880461
ILMN_2394210	1	0	0	1.87e-05	5.53e-07	1.85168	Up	SLC26A8	solute carrier family 26 member 8	116369	NM_138718.1	N/A	116369	20336284	NM_138718.1	NP_619732.1	GCAGCGTTACTGGCCTATGTATCATCCGTCTATGGCTTCCACCCAGTCTC	-	6p21.31b	chr6:36019743-36019792	chr6:35911765-35911814	chr6:35943988-35944037
ILMN_2402629	1	0	0	5.05e-10	1.16e-12	1.10725	Up	METTL9	methyltransferase like 9	51108	NM_001077180.1	N/A	51108	116014333	NM_001077180.1	NP_001070648.1	AGAAGTCATCAGATCAACACATTCACTCCAACACCTGGGTATAAAGGCGA	+	16p12.2a	chr16:21575541-21575590	chr16:21668040-21668089	chr16:21656719-21656768
ILMN_2408987	1	0	0	6.42e-12	5.14e-15	1.78729	Up	SMARCD3	SWI/SNF related, matrix associated, actin dependent regulator of chromatin, subfamily d, member 3	6604	NM_001003802.1	N/A	6604	51477703	NM_001003802.1	NP_001003802.1	CGGGACCTCAAGGTGATGACAGATGTAGCCGGCAACCCTGAAGAGGAGCG	-	7q36.1d	chr7:150567479-150567654	chr7:150936546-150936721	chr7:151239460-151239635
ILMN_2413615	1	0	0	0.000101	4.36e-06	-1.32726	Down	LLGL2	LLGL2, scribble cell polarity complex component	3993	NM_001015002.1	N/A	3993	62739162	NM_001015002.1	NP_001015002.1	ATGGTGGAGGCACTGCAGGAGCACCCTCGAGACCCCAACCAGATCCTGAT	+	17q25.1c	chr17:71070729-71070778	chr17:73559134-73559183	chr17:75563053-75563102
ILMN_2414254	1	0	0	0.00664	0.000662	-1.03799	Down	ZNF302	zinc finger protein 302	55900	NM_001012320.1	N/A	55900	59850750	NM_001012320.1	NP_001012320.1	TGTGGGAAAGACTATAGGCAATAGGAATCTCCTGCAAACTCCTACAGGAG	+	19q13.11c	chr19:31683525-31683574	chr19:#Deleted in new	chr19:#Deleted in new
ILMN_1651282	0	1	0	0.000141	2.05e-06	2.51777	Up	COL17A1	collagen type XVII alpha 1 chain	1308	NM_000494.3	N/A	1308	119829186	NM_000494.3	NP_000485.3	GCTGGGGACACAGCATCAGCTCAAGACGTCACCCTCCATTCTGCACTCAG	-	10q25.1a	chr10:105781170-105781219	chr10:105791180-105791229	chr10:104031422-104031471
ILMN_1651358	0	1	0	0.000173	2.71e-06	2.0875	Up	HBE1	hemoglobin subunit epsilon 1	3046	NM_005330.3	N/A	3046	28302129	NM_005330.3	NP_005321.1	ATTCTGGCTACTCACTTTGGCAAGGAGTTCACCCCTGAAGTGCAGGCTGC	-	11p15.4c	chr11:5246329-5246378	chr11:5289753-5289802	chr11:5268523-5268572
ILMN_1651429	0	1	0	0.00268	0.0001	-1.08467	Down	SELM	selenoprotein M	140606	NM_080430.2	N/A	140606	46370092	NM_080430.2	NP_536355.1	GAATACTTCTCTTGCTGAGAGCCGATGCCCGTCCCCGGGCCAGCAGGGAT	-	22q12.2c	chr22:14462639-14462688	chr22:16082639-16082688	chr22:15895275-15895324
ILMN_1652287	0	1	0	0.00313	0.000122	-1.20083	Down	NOG	noggin	9241	NM_005450.2	N/A	9241	38788425	NM_005450.2	NP_005441.1	GGATTCCCATCCAGTACCCCATCATTTCCGAGTGCAAGTGCTCGTGCTAG	+	17q22c	chr17:52027233-52027282	chr17:54672234-54672283	chr17:56594873-56594922
ILMN_1652996	0	1	0	0.0327	0.00264	-1.94917	Down	SMG1	SMG1, nonsense mediated mRNA decay associated PI3K related kinase	23049	NM_015092.3	N/A	23049	62243657	NM_015092.3	NP_055907.3	CGCTGATTGTTGAACAGATAAATACGAAACTGCCATCATCATTTGTAGAA	-	16p12.3b	chr16:18796011-18796056	chr16:18888510-18888555	chr16:18877188-18877233
ILMN_1653496	0	1	0	0.000825	2.17e-05	1.24928	Up	GLUL	glutamate-ammonia ligase	2752	NM_001033056.1	N/A	2752	74271825	NM_001033056.1	NP_001028228.1	CACTGGAGTGATGTTGCTGACCAGCCGTTTCCTGTACCTCTCTAAGTTGG	-	1q25.3c	chr1:153588205-153588254	chr1:155321581-155321630	chr1:155351790-155351839
ILMN_1655766	0	1	0	0.000101	1.33e-06	1.99864	Up	ANKRD34B	ankyrin repeat domain 34B	340120	NM_001004441.1	N/A	340120	52138746	NM_001004441.1	NP_001004441.1	CACGTACAACTTTCTTTGCCTTCCAAGTAGAGGTGATCCTAACAATTGGC	-	5q14.1e	chr5:79888649-79888698	chr5:79852893-79852942	chr5:80557074-80557123
ILMN_1655987	0	1	0	4.69e-06	2.14e-08	1.27056	Up	STAB1	stabilin 1	23166	NM_015136.2	N/A	23166	61743977	NM_015136.2	NP_055951.2	TTCTCACCGTGGCAAGAAGGGACCAACCCCACCCTGGTCTCTGTCCCCAA	+	3p21.1d	chr3:52533180-52533229	chr3:52558140-52558189	chr3:52524124-52524173
ILMN_1656011	0	1	0	0.0109	0.00062	-1.01164	Down	RGS1	regulator of G-protein signaling 1	5996	NM_002922.3	N/A	5996	56682943	NM_002922.3	NP_002913.3	GCTCTGTATTAGAAAGCCCCTCAGAACTGGGAAGGCCAGGTAACTCTAGT	+	1q31.2b	chr1:163785004-163785053	chr1:165518380-165518429	chr1:165549143-165549192
ILMN_1656057	0	1	0	0.0115	0.000663	1.20936	Up	PLAU	plasminogen activator, urokinase	5328	NM_002658.2	N/A	5328	53729348	NM_002658.2	NP_002649.1	GTGGTCTTTCTGGAGAGGTTATAGGTCACTCCTGGGGCCTCTTGGGTCCC	+	10q22.2a	chr10:75346964-75347013	chr10:75676958-75677007	chr10:73917200-73917249
ILMN_1656373	0	1	0	0.0295	0.0023	-1.03053	Down	BNC2	basonuclin 2	54796	NM_017637.5	N/A	54796	94721326	NM_017637.5	NP_060107.3	TGTCTAGGAGCTTTATCTTTTCACCTCCTTCAGAGGATGCTATGGGGTCC	-	9p22.3a-p22.2b	chr9:16406696-16406745	chr9:16416696-16416745	chr9:16416698-16416747
ILMN_1657050	0	1	0	1.23e-06	3.44e-09	-1.06946	Down	ARSK	arylsulfatase family member K	153642	NM_198150.1	N/A	153642	39930576	NM_198150.1	NP_937793.1	GAGCATGTACGAGGCTAGTGCACATGTTCCGCTTTTGATGATGGGACCAG	+	5q15c	chr5:94952970-94953019	chr5:94927214-94927263	chr5:95591510-95591559
ILMN_1658094	0	1	0	0.0177	0.00117	-1.59786	Down	ZNF365	zinc finger protein 365	22891	NM_014951.2	N/A	22891	148596971	NM_014951.2	NP_055766.2	CTTTGTCCACATGGGCCGTTGACCTTAGAGTTAAGGCGGTTGCTTTTTTG	+	10q21.2b	chr10:58153713-58153762	chr10:58483707-58483756	chr10:56723947-56723996
ILMN_1658143	0	1	0	0.00802	0.000413	-1.12893	Down	RFC3	replication factor C subunit 3	5983	NM_002915.3	N/A	5983	108773785	NM_002915.3	NP_002906.1	GTCAGTCAGCAAACTCCACAAAGGCTCCTTGAAGTTCGTGGAAGGCTGTA	+	13q13.2a	chr13:33303469-33307311	chr13:34405469-34409311	chr13:33831332-33835174
ILMN_1659985	0	1	0	0.0264	0.00197	1.59656	Up	RSPH9	radial spoke head 9 homolog	221421	NM_152732.3	N/A	221421	142388930	NM_152732.3	NP_689945.2	GCTAAAGAATAAGACCTTGCTTGAGAAGGCTGACCTGGACCCCTCCCTGG	+	6p21.1c	chr6:43732353-43732402	chr6:43624375-43624424	chr6:43656638-43656687
ILMN_1661695	0	1	0	2.83e-08	1.64e-11	1.31421	Up	IRAK3	interleukin 1 receptor associated kinase 3	11213	NM_007199.1	N/A	11213	6005791	NM_007199.1	NP_009130.1	GTCCTCTCCATCATCCTCAGTGTGAGTCCTCAGAGCCTCCATCTGCCAAG	+	12q14.3b	chr12:64928545-64928594	chr12:66642278-66642327	chr12:66248498-66248547
ILMN_1664047	0	1	0	8.87e-07	2.34e-09	2.44325	Up	CACNA1E	calcium voltage-gated channel subunit alpha1 E	777	NM_000721.2	N/A	777	53832004	NM_000721.2	NP_000712.2	CACTGCAGATGCGGTCACCTGACTGACCACCTGGGTTTTCTATTACCAGT	+	1q25.3b	chr1:153002160-153002209	chr1:154735536-154735585	chr1:154763060-154763109
ILMN_1664176	0	1	0	0.00941	0.000509	-1.02479	Down	FBLN5	fibulin 5	10516	NM_006329.2	N/A	10516	19743802	NM_006329.2	NP_006320.2	AGAATGAGAGCGACACAGACGTTAGGCATTTCCTGCTGAACGTTTCCCCG	-	14q32.12a	chr14:91406198-91406247	chr14:92336445-92336494	chr14:91870101-91870150
ILMN_1665319	0	1	0	0.00657	0.00032	-4.76701	Down	NRTN	neurturin	4902	NM_004558.2	N/A	4902	46255055	NM_004558.2	NP_004549.1	TACGAGGACGAGGTGTCCTTCCTGGACGCGCACAGCCGCTACCACACGGT	+	19p13.3b	chr19:5779098-5779147	chr19:5828098-5828147	chr19:5828087-5828136
ILMN_1666109	0	1	0	0.023	0.00165	-1.47041	Down	MB	myoglobin	4151	NM_005368.2	N/A	4151	44955876	NM_005368.2	NP_005359.1	CTGGGAACCGGGAGTGGCCCTTGGCTCACTGTGTTCTGCATGGTTTGGAT	-	22q12.3c	chr22:18963591-18963640	chr22:20633591-20633640	chr22:18363289-18363338
ILMN_1666420	0	1	0	0.0405	0.00355	-1.03465	Down	ZNF679	zinc finger protein 679	168417	NM_153363.1	N/A	168417	23503306	NM_153363.1	NP_699194.1	GAGGAATGTGGCAAAGCTTTTACCTGGTCCTCAACCCTTACTAAACATAG	+	7q11.21c	chr7:63364174-63364223	chr7:63726739-63726788	chr7:64266361-64266410
ILMN_1666733	0	1	0	5.91e-05	6.3e-07	-1.63522	Down	CXCL8	C-X-C motif chemokine ligand 8	3576	NM_000584.2	N/A	3576	28610153	NM_000584.2	NP_000575.1	CCCTAGTCTGCTAGCCAGGATCCACAAGTCCTTGTTCCACTGTGCCTTGG	+	4q13.3d	chr4:70420132-70420181	chr4:70385543-70385592	chr4:69519825-69519874
ILMN_1668460	0	1	0	8.64e-07	2.23e-09	2.46677	Up	PRTN3	proteinase 3	5657	NM_002777.3	N/A	5657	71361687	NM_002777.3	NP_002768.3	CCTTCGTGATCTGGGGATGTGCCACCCGCCTTTTCCCTGACTTCTTCACG	+	19p13.3i	chr19:798851-798900	chr19:847851-847900	chr19:847851-847900
ILMN_1669005	0	1	0	0.0311	0.00248	-3.06084	Down	CD8B	CD8b molecule	926	NM_172101.2	N/A	926	90421317	NM_172101.2	NP_742099.1	AGATTACATCCACTGGAGAAATGTTCCAGAATGGACTACTGAATATACAG	-	2p11.2e	chr2:86902955-86903004	chr2:87049444-87049493	chr2:86822321-86822370
ILMN_1669174	0	1	0	0.0283	0.00217	-1.061	Down	IL4	interleukin 4	3565	NM_172348.1	N/A	3565	27477091	NM_172348.1	NP_758858.1	GCACAGCAGTTCCACAGGCACAAGCAGCTGATCCGATTCCTGAAACGGCT	+	5q31.1b	chr5:127207804-127207853	chr5:127179905-127179954	chr5:127844213-127844262
ILMN_1669321	0	1	0	0.00235	8.53e-05	-1.09056	Down	MATK	megakaryocyte-associated tyrosine kinase	4145	NM_139355.2	N/A	4145	111159469	NM_139355.2	NP_647612.1	GTTTCCTGGCGGGCATTTCACGGCTGTGATTCTGCTGAGGAACTTCCCCG	-	19p13.3e	chr19:3736062-3736111	chr19:3785062-3785111	chr19:3785064-3785113
ILMN_1670091	0	1	0	0.0483	0.00448	-3.17304	Down	BPIFB6	BPI fold containing family B member 6	128859	NM_174897.1	N/A	128859	28372524	NM_174897.1	NP_777557.1	GGCTGAGCTGGACATAGTAGAGAATGCCCTGATGCTGGACTTGAAGCTGG	+	20q11.21c	chr20:31094813-31095509	chr20:31631152-31631848	chr20:33043346-33044042
ILMN_1670302	0	1	0	1.25e-09	1.29e-13	1.37171	Up	HK3	hexokinase 3	3101	NM_002115.1	N/A	3101	4504394	NM_002115.1	NP_002106.1	TCACCGCTGTTGCCTGCCGCCTTGCGCAGTTGACTCGTGTCTGAGGAAAC	-	5q35.2d	chr5:176240674-176240723	chr5:176308068-176308117	chr5:176881067-176881116
ILMN_1671142	0	1	0	0.000172	2.67e-06	-1.15685	Down	GPR68	G protein-coupled receptor 68	8111	NM_003485.3	N/A	8111	74316010	NM_003485.3	NP_003476.2	GGCCACACAGCCAAGAAGAGCCCATGCAACTCAGTCCAGGATTTTACTGG	-	14q32.12a	chr14:90768860-90768909	chr14:91699107-91699156	chr14:91232763-91232812
ILMN_1671928	0	1	0	0.000174	2.73e-06	1.07986	Up	PROS1	protein S (alpha)	5627	NM_000313.1	N/A	5627	4506116	NM_000313.1	NP_000304.1	GGAGGTAAGATTGCCACGTGCCTGCTGGTACTGTGATGCATTTCAAGTGG	-	3q11.2a	chr3:90954789-90954838	chr3:#Deleted in new	chr3:#Deleted in new
ILMN_1672124	0	1	0	3.53e-08	2.33e-11	1.28261	Up	FAM198B	family with sequence similarity 198 member B	51313	NM_016613.4	N/A	51313	32526910	NM_016613.4	NP_057697.2	GGCTGTGCTCGCCCCCTGGACAGTTGAGCTTTGGATTATCTTCCTCTTCA	-	4q32.1d	chr4:159266296-159266345	chr4:159046846-159046895	chr4:158125694-158125743
ILMN_1674390	0	1	0	0.0069	0.000338	-1.36667	Down	PRKAR1B	protein kinase cAMP-dependent type I regulatory subunit beta	5575	NM_002735.1	N/A	5575	38257138	NM_002735.1	NP_002726.1	GGCCAAGGCCATCTCCAAGAACGTGCTCTTCGCTCACCTGGATGACAACG	-	7p22.3c	chr7:775985-776034	chr7:809459-809508	chr7:769822-769871
ILMN_1674574	0	1	0	0.000286	5.27e-06	1.27393	Up	VNN1	vanin 1	8876	NM_004666.1	N/A	8876	4759311	NM_004666.1	NP_004657.1	GGCAGCCCTGGCAAATGAATCAAAGACCCATTCCTGTTCCTCTCCCCACC	-	6q23.2b	chr6:133045136-133045185	chr6:133003443-133003492	chr6:132682304-132682353
ILMN_1674620	0	1	0	0.00273	0.000103	-1.70568	Down	SGCE	sarcoglycan epsilon	8910	NM_001099400.1	N/A	8910	150378534	NM_001099400.1	NP_001092870.1	GAGATAGCATGGCCCCTGTCAACGCTTCCTGTGTTCCACCCTGTGACTGG	-	7q21.3b	chr7:93557308-93557357	chr7:93719372-93719421	chr7:94090060-94090109
ILMN_1675062	0	1	0	1.95e-07	2.82e-10	1.64619	Up	MYL9	myosin light chain 9	10398	NM_006097.3	N/A	10398	31563522	NM_006097.3	NP_006088.2	CGTGTATCCCCACACAAATGCAAGCTCACCAAGGTCCCCTCTCAGTCCCC	+	20q11.23a	chr20:31914639-31914688	chr20:32450978-32451027	chr20:33863172-33863221
ILMN_1675190	0	1	0	0.00169	5.61e-05	2.40818	Up	RETN	resistin	56729	NM_020415.2	N/A	56729	13435379	NM_020415.2	NP_065148.1	TATTTAGGGCAATAAGCAGCATTGGCCTGGAGTGCCAGAGCGTCACCTCC	+	19p13.2e	chr19:7404506-7404555	chr19:7498506-7498555	chr19:7433620-7433669
ILMN_1675597	0	1	0	0.0281	0.00216	1.06208	Up	SLC22A1	solute carrier family 22 member 1	6580	NM_003057.2	N/A	6580	23510408	NM_003057.2	NP_003048.1	GGATAATCACCCCCTTCATAGTCTTCAGGCTGAGGGAGGTCTGGCAAGCC	+	6q25.3f	chr6:160495864-160495913	chr6:160575874-160575923	chr6:160154842-160154891
ILMN_1676278	0	1	0	0.00522	0.000237	1.02525	Up	ABCC2	ATP binding cassette subfamily C member 2	1244	NM_000392.1	N/A	1244	4557480	NM_000392.1	NP_000383.1	CGGCAGCCCTGAAGAACTGCTACAAATCCCTGGACCCTTTTACTTTATGG	+	10q24.2c	chr10:101601291-101601340	chr10:101611301-101611350	chr10:99851544-99851593
ILMN_1677108	0	1	0	0.0152	0.000948	1.3429	Up	CAPN13	calpain 13	92291	NM_144575.2	N/A	92291	41152100	NM_144575.2	NP_653176.2	CCCTCGGGTGCTATGGGTGACACAAGAGCTGTCCACTGGGTGTTTGCAGA	-	2p23.1b-p23.1a	chr2:30799216-30799265	chr2:30945712-30945761	chr2:30722846-30722895
ILMN_1677628	0	1	0	0.00365	0.00015	1.18488	Up	ZNF268	zinc finger protein 268	10795	NM_003415.1	N/A	10795	23308728	NM_003415.1	NP_003406.1	TGCCTTTGCCTCTCCATGACGCAATTCCTGTGCGACATACGTAGCGGCCG	+	12q24.33d	chr12:130536962-130537011	chr12:131971009-131971058	chr12:131486464-131486513
ILMN_1677920	0	1	0	0.0446	0.00402	1.43768	Up	LTF	lactotransferrin	4057	NM_002343.2	N/A	4057	54607119	NM_002343.2	NP_002334.2	CAAATGTGCCTTCTCCTCCCAGGAACCGTACTTCAGCTACTCTGGTGCCT	-	3p21.31i	chr3:46471792-46471841	chr3:46496788-46496837	chr3:46455298-46455347
ILMN_1678690	0	1	0	1.02e-05	5.89e-08	1.46025	Up	UPB1	beta-ureidopropionase 1	51733	NM_016327.2	N/A	51733	56550123	NM_016327.2	NP_057411.1	GAAATTCTGCCTGAGGACAGCAGCCCAGTGCTTGGCGAGAGTTCCTGACA	+	22q11.23b	chr22:7872051-7872100	chr22:#Deleted in new	chr22:#Deleted in new
ILMN_1679357	0	1	0	1.52e-06	4.46e-09	3.41396	Up	DEFA1B	defensin alpha 1B	728358	NM_001042500.1	N/A	728358	124248515	NM_001042500.1	NP_001035965.1	CCCTGCAGGCCCAGGCTGAGCCACTCCAGGCAAGAGCTGATGAGGTTGCT	-	8p23.1f	chr8:6842593-6842642	chr8:6855183-6855232	chr8:6997661-6997710
ILMN_1679501	0	1	0	0.00879	0.000466	-1.03841	Down	CSNK2A1	casein kinase 2 alpha 1	1457	NM_177559.2	N/A	1457	47419901	NM_177559.2	NP_808227.1	CAAGGCTTGTCAAGCAGTGTGCTCATCACATGGTAAATCATGCAGCGTGG	-	20p13f	chr20:456637-456686	chr20:508637-508686	chr20:527993-528042
ILMN_1679532	0	1	0	0.00982	0.00054	-2.05482	Down	GRM3	glutamate metabotropic receptor 3	2913	NM_000840.2	N/A	2913	46358416	NM_000840.2	NP_000831.2	GCGGGAAGTCCTCGACTCCACCACCTCATCTCTGTGATTGTGAATTGCAG	+	7q21.11g-q21.12a	chr7:86331571-86331620	chr7:86493635-86493684	chr7:86864319-86864368
ILMN_1679837	0	1	0	0.00155	4.95e-05	-1.00479	Down	SGPP1	sphingosine-1-phosphate phosphatase 1	81537	NM_030791.2	N/A	81537	40254975	NM_030791.2	NP_110418.1	TGGGCCCCCCATTACTGTGACTCTGTTTGGAAAAGCCATATTGCGGATCC	-	14q23.2b	chr14:63222793-63222842	chr14:64153040-64153089	chr14:63686322-63686371
ILMN_1680056	0	1	0	0.00167	5.51e-05	-1.29449	Down	KIR3DL2	killer cell immunoglobulin like receptor, three Ig domains and long cytoplasmic tail 2	3812	XM_001125802.1	N/A	727787	113428392	XM_001125802.1	XP_001125802.1	GCCTTCACCCACAGAACCAAGCTCCAAATCTGGTGAGACCTCCTACAAGC	+	19q13.42	chr19:60028314-60028566	chr19:55336502-55336754	chr19:54825047-54825299
ILMN_1680094	0	1	0	0.000436	9.29e-06	-1.19134	Down	HEMGN	hemogen	55363	NM_018437.3	N/A	55363	37574621	NM_018437.3	NP_060907.2	GCTGATCTGGCAGGATGCTCTCTTCAAGCATATCCAAAACCAGATGTGCC	-	9q22.33b	chr9:70293867-70293916	chr9:71104047-71104096	chr9:68489131-68489180
ILMN_1680225	0	1	0	0.0486	0.00452	-2.29606	Down	OR2L2	olfactory receptor family 2 subfamily L member 2	26246	NM_001004686.2	N/A	26246	85662708	NM_001004686.2	NP_001004686.1	CTATGTTGACGCTAGCCTGCACAGACACTTGGGTCTATGAGAGCACAGTG	+	1q44e	chr1:218585831-218585880	chr1:220519208-220519257	chr1:220345866-220345915
ILMN_1680424	0	1	0	6.5e-06	3.4e-08	2.38806	Up	CTSG	cathepsin G	1511	NM_001911.2	N/A	1511	23110953	NM_001911.2	NP_001902.1	CACAGGCCAGCTCCACAGTGTTGCCAGAGCCTTAATAAACGTCCACAGAG	-	14q12a	chr14:5157579-5157628	chr14:#Deleted in new	chr14:#Deleted in new
ILMN_1681160	0	1	0	0.0174	0.00115	-1.04128	Down	CCT6P1	chaperonin containing TCP1 subunit 6 pseudogene 1	643253	NR_003110.2	N/A	N/A	119709841	NR_003110.2	N/A	GTCCTAATCATTGGAGAGCTGCTGAAACAGGCAGATCTCTACATTTCTGA	+	7q11.21	chr7:64557118-64557167	chr7:64919683-64919732	chr7:65454770-65454819
ILMN_1681168	0	1	0	0.0188	0.00126	-1.91853	Down	KLF14	Kruppel like factor 14	136259	NM_138693.1	N/A	136259	20162553	NM_138693.1	NP_619638.1	GTTGCCTCAAGACAGCCCCCAGGAACTGATAAGAAGGGATGAACTCCCGT	-	7q32.2b	chr7:130068156-130068205	chr7:130417616-130417665	chr7:130732789-130732838
ILMN_1681979	0	1	0	0.0399	0.00346	-1.09889	Down	KDM4B	lysine demethylase 4B	23030	NM_015015.1	N/A	23030	45504379	NM_015015.1	NP_055830.1	CGGCGTGCGCGGCCCGGTCCGGGAGCAGCGGCGCGCTCTCCCCCGCCCTC	+	19p13.3c	chr19:4920186-4920235	chr19:4969186-4969235	chr19:4969175-4969224
ILMN_1683986	0	1	0	0.0468	0.0043	-1.14398	Down	TCF7	transcription factor 7 (T-cell specific, HMG-box)	6932	NM_003202.2	N/A	6932	42518079	NM_003202.2	NP_003193.2	GGAACACGCTGCGCAGAGACTCTTCCCGGACAAACTTCCAGAGCCCCTGG	+	5q31.1d	chr5:128635995-128636044	chr5:128608096-128608145	chr5:129272403-129272452
ILMN_1687301	0	1	0	2.97e-08	1.84e-11	1.07174	Up	VCAN	versican	1462	NM_004385.2	N/A	1462	21361115	NM_004385.2	NP_004376.2	CAGCCATAGGTGCAGTTTGCTTCTACATGATGCTAAAGGCTGCGAATGGG	+	5q14.3a	chr5:82912585-82912634	chr5:82876829-82876878	chr5:83581010-83581059
ILMN_1687353	0	1	0	0.017	0.0011	-1.03654	Down	CDK10	cyclin dependent kinase 10	8558	NM_052988.2	N/A	8558	32528265	NM_052988.2	NP_443714.2	AGGCCCTGTCCCTAGATGGCACTTGGTGACACACACTCCCCTCTCTGCTG	+	16q24.3b	chr16:88287254-88287303	chr16:89759753-89759802	chr16:89693345-89693394
ILMN_1687757	0	1	0	0.00018	2.85e-06	-1.26204	Down	AKR1C4	aldo-keto reductase family 1, member C4	1109	NM_001818.2	N/A	1109	24497584	NM_001818.2	NP_001809.2	TTATACAATAATGAGGAGCAGGTTGGACTGGCCATCCGAAGCAAGATTGC	+	10p15.1c	chr10:5177299-5177348	chr10:5187299-5187348	chr10:5145107-5145156
ILMN_1688423	0	1	0	3.99e-06	1.68e-08	-1.61122	Down	FCER1A	Fc fragment of IgE receptor Ia	2205	NM_002001.2	N/A	2205	31317229	NM_002001.2	NP_001992.1	GAACCAGGAAAGGCTTCAGACTTCTGAACCCACATCCTAAGCCAAACCCC	+	1q23.2a	chr1:130634672-130634721	chr1:#Deleted in new	chr1:#Deleted in new
ILMN_1688580	0	1	0	1.41e-05	9.11e-08	1.77319	Up	CAMP	cathelicidin antimicrobial peptide	820	NM_004345.3	N/A	820	39753969	NM_004345.3	NP_004336.2	AGAGTCCTAGTGTGTGCCCTACCCTGGCTCAGGCTTCTGGGCTCTGAGAA	+	3p21.31f	chr3:48241909-48241958	chr3:48266905-48266954	chr3:48225415-48225464
ILMN_1690223	0	1	0	0.00115	3.31e-05	-1.5174	Down	CNTNAP2	contactin associated protein-like 2	26047	NM_014141.4	N/A	26047	89213248	NM_014141.4	NP_054860.1	TTTTCAGTGAGCGTGGTGACTGCAGAGGTTAGTGCTGTGAAAAGCTGGGC	+	7q35c-q36.1a	chr7:147456148-147456197	chr7:147825215-147825264	chr7:148128123-148128172
ILMN_1691334	0	1	0	1.71e-06	5.55e-09	1.01232	Up	NME8	NME/NM23 family member 8	51314	NM_016616.3	N/A	51314	148839371	NM_016616.3	NP_057700.3	CAGACCCAGAAGAAGCAAAATTACTTTCCCCTGACTCCATCCGAGCCCAG	+	7p14.1e	chr7:37974443-37974492	chr7:38007918-38007967	chr7:37968316-37968365
ILMN_1691719	0	1	0	0.0309	0.00247	3.3276	Up	GGN	gametogenetin	199720	NM_152657.3	N/A	199720	33286435	NM_152657.3	NP_689870.3	ATGGTCCTCGCGAACGAGCTACAGCTACCGTGCCTGACAGCAGTGGTGGA	-	19q13.2a	chr19:43568055-43568104	chr19:38876215-38876264	chr19:38385575-38385624
ILMN_1692223	0	1	0	1.95e-07	2.87e-10	1.69161	Up	LCN2	lipocalin 2	3934	NM_005564.3	N/A	3934	108936956	NM_005564.3	NP_005555.2	CCACATCGTCTTCCCTGTCCCAATCGACCAGTGTATCGACGGCTGAGTGC	+	9q34.11b	chr9:129954359-129955223	chr9:130914538-130915402	chr9:128152259-128153123
ILMN_1692225	0	1	0	3.65e-07	6.61e-10	1.10534	Up	DOK3	docking protein 3	79930	NM_024872.1	N/A	79930	13376307	NM_024872.1	NP_079148.1	GCAGGTTTCAAGGCCAAGCTGGTGACCCTGCTGAGTCGTGAGCGGAGGAA	-	5q35.3a	chr5:176863617-176863666	chr5:176931011-176931060	chr5:177504010-177504059
ILMN_1693494	0	1	0	4.28e-05	3.99e-07	1.04942	Up	CMTM1	CKLF like MARVEL transmembrane domain containing 1	113540	NM_181270.2	N/A	113540	148743788	NM_181270.2	NP_851787.1	CACCCCCGAGCTCGCATGCTGTCACCCATTCCAGCCTAAATGTGACCATA	+	16q21e	chr16:52488885-52488934	chr16:53931384-53931433	chr16:53897472-53897521
ILMN_1693771	0	1	0	0.00118	3.44e-05	1.41194	Up	ASPH	aspartate beta-hydroxylase	444	NM_004318.2	N/A	444	14589865	NM_004318.2	NP_004309.2	TAGGAATCTATGATGCTGATGGTGATGGAGATTTTGATGTGGATGATGCC	-	8q12.3a	chr8:58082469-58082518	chr8:57919915-57919964	chr8:57007356-57007405
ILMN_1693986	0	1	0	0.00121	3.58e-05	-1.32114	Down	WHAMMP3	WAS protein homolog associated with actin, golgi membranes and microtubules pseudogene 3	339005	NR_003521.1	N/A	N/A	145699125	NR_003521.1	N/A	ACGGGCTGGAGAAGCTGTCGTCTCTATTCAAGATATCACAGTGAATTATT	-	15q11.2	chr15:20752956-20753005	chr15:23201515-23201564	chr15:22671532-22671581
ILMN_1694432	0	1	0	0.000374	7.49e-06	-1.11539	Down	CRIP2	cysteine rich protein 2	1397	NM_001312.2	N/A	1397	31542322	NM_001312.2	NP_001303.1	CCACCTGCCAGTGTTATTTATGCTCCCTTCGTGGGTGATGGCCACGCCCT	+	14q32.33c	chr14:105017359-105017408	chr14:105946314-105946363	chr14:105479977-105480026
ILMN_1694548	0	1	0	0.000213	3.58e-06	1.53805	Up	ANXA3	annexin A3	306	NM_005139.2	N/A	306	96304463	NM_005139.2	NP_005130.1	GGTGGAGATGACTGAACCAAGAAGATAATCTCCAAAGGTCCACGATGGGC	+	4q21.21a	chr4:79750279-79750328	chr4:79531255-79531304	chr4:78610101-78610150
ILMN_1694840	0	1	0	0.0464	0.00424	1.38579	Up	MATN2	matrilin 2	4147	NM_002380.3	N/A	4147	62548859	NM_002380.3	NP_002371.3	CTGTGGACACAACTTGCTTCTGCCTCATCCTGCCTTAGTGTGCAATCTCA	+	8q22.1e-q22.2a	chr8:94251943-94251992	chr8:94182767-94182816	chr8:93170538-93170587
ILMN_1694966	0	1	0	2.67e-10	1.1e-14	1.48515	Up	ASGR2	asialoglycoprotein receptor 2	433	NM_080914.1	N/A	433	18426876	NM_080914.1	NP_550436.1	TGACCCCAGCACACCTCTGGCTAACCCATACCCCACACCTGCCCAGCTCT	-	17p13.1d	chr17:6945571-6945620	chr17:7004847-7004896	chr17:7101528-7101577
ILMN_1695003	0	1	0	0.00645	0.000311	2.09093	Up	PCSK2	proprotein convertase subtilisin/kexin type 2	5126	NM_002594.2	N/A	5126	20336243	NM_002594.2	NP_002585.2	GGCCAGTGGAAATTCAGGTGAAAATGTTCATCAATTCCCATTGCATCACC	+	20p12.1a	chr20:17412728-17412777	chr20:17464728-17464777	chr20:17484083-17484132
ILMN_1695157	0	1	0	0.000649	1.6e-05	1.17457	Up	CA4	carbonic anhydrase 4	762	NM_000717.2	N/A	762	9951925	NM_000717.2	NP_000708.1	CAGCCTCTCTGTTGCCTCAGCTCTCCAAGTTCCAGGCTTCCGGTCCTTAG	+	17q23.1a	chr17:55591584-55591633	chr17:58236802-58236851	chr17:60159441-60159490
ILMN_1695530	0	1	0	0.0022	7.85e-05	1.01095	Up	MS4A3	membrane spanning 4-domains A3	932	NM_006138.4	N/A	932	73486648	NM_006138.4	NP_006129.4	AGGCTCAGGGATTTTATTTCAGTGAACTGCTGGAACTCACACATGCCCTG	+	11q12.1d	chr11:59594827-59594876	chr11:59838251-59838300	chr11:60070778-60070827
ILMN_1696584	0	1	0	0.00593	0.000279	1.12138	Up	ORM1	orosomucoid 1	5004	NM_000607.1	N/A	5004	9257231	NM_000607.1	NP_000598.1	ACGTGGGAGGCCAAGAGCATTTCGCTCACTTGCTGATCCTCAGGGACACC	+	9q32d	chr9:116126890-116126937	chr9:117087069-117087116	chr9:114324789-114324836
ILMN_1697412	0	1	0	0.0403	0.00351	2.16115	Up	RHBG	Rh family B glycoprotein (gene/pseudogene)	57127	NM_020407.2	N/A	57127	116812633	NM_020407.2	NP_065140.2	TCCTCCAGCTGCAAGAAGGGAGCCATGAGCCAGAAGGAGGCCCCTTTCCA	+	1q22d	chr1:127714874-127714923	chr1:#Deleted in new	chr1:#Deleted in new
ILMN_1697729	0	1	0	0.029	0.00225	-1.04603	Down	MAP2K6	mitogen-activated protein kinase kinase 6	5608	NM_002758.3	N/A	5608	90577186	NM_002758.3	NP_002749.2	TGCTGCATCGGTCAAGAGAAACTCCACTTGCATGAAGATTGCACGCCTGC	+	17q24.3a	chr17:62796613-62796662	chr17:65366151-65366200	chr17:67370035-67370084
ILMN_1697925	0	1	0	5.14e-07	1.06e-09	1.08773	Up	APOBR	apolipoprotein B receptor	55911	NM_018690.2	N/A	55911	119220597	NM_018690.2	NP_061160.2	CTGTGGACACATCCTCTCCACCCTCTGGGCCTCAGTGTCTTGATGTATCA	+	16p11.2e	chr16:28417416-28417465	chr16:28509915-28509964	chr16:28498594-28498643
ILMN_1698139	0	1	0	6.39e-05	7.03e-07	-1.23455	Down	TCEA1	transcription elongation factor A1	6917	NM_006756.2	N/A	6917	45439353	NM_006756.2	NP_006747.1	AAGAAAGAACCTGCAATTACATCGCAGAACAGCCCTGAGGCAAGAGAAGA	-	8q11.23d	chr8:50365254-50365303	chr8:50202701-50202750	chr8:49290142-49290191
ILMN_1699829	0	1	0	0.0208	0.00144	-1.0517	Down	CTGF	connective tissue growth factor	1490	NM_001901.1	N/A	1490	4503122	NM_001901.1	NP_001892.1	CAGTGTCCTTGGCAGGCTGATTTCTAGGTAGGAAATGTGGTAGCTCACGC	-	6q23.2b	chr6:132311203-132311252	chr6:132269510-132269559	chr6:131948370-131948419
ILMN_1701237	0	1	0	3.22e-08	2.05e-11	-1.2451	Down	SH2D1B	SH2 domain containing 1B	117157	NM_053282.4	N/A	117157	55742889	NM_053282.4	NP_444512.2	CATGCCACATCCATGTTCTTGGGTCATCTTTTTTGCCCTTTCATGGAGTC	-	1q23.3b	chr1:133610317-133610366	chr1:#Deleted in new	chr1:#Deleted in new
ILMN_1701603	0	1	0	0.000275	4.95e-06	1.22494	Up	ALPL	alkaline phosphatase, liver/bone/kidney	249	NM_000478.3	N/A	249	116734716	NM_000478.3	NP_000469.3	TCACACTCCTGGGCTCTGAACACACACGCCAGCTCCTCTCTGAAGCGACT	+	1p36.12b	chr1:20148518-20148567	chr1:20275931-20275980	chr1:19949438-19949487
ILMN_1702120	0	1	0	0.000544	1.25e-05	1.08276	Up	NDUFAF3	NADH:ubiquinone oxidoreductase complex assembly factor 3	25915	NM_199074.1	N/A	25915	41327786	NM_199074.1	NP_951056.1	GCTCTCCCACGTCTACACCCATCACCTCCAGCCTGAGGGCGCAACTGAGA	+	3p21.31d	chr3:49032930-49032979	chr3:49057926-49057975	chr3:49020493-49020542
ILMN_1702127	0	1	0	0.00709	0.000352	-1.26613	Down	SPRR2G	small proline rich protein 2G	6706	NM_001014291.2	N/A	6706	83627725	NM_001014291.2	NP_001014313.1	ATCCAGTGGCTCTTCTTACTCCCAGGACTCCATCATCTTCCCTTCAGCTG	-	1q21.3c	chr1:124485371-124485420	chr1:#Deleted in new	chr1:#Deleted in new
ILMN_1702609	0	1	0	0.0042	0.000179	1.16474	Up	B3GNT5	UDP-GlcNAc:betaGal beta-1,3-N-acetylglucosaminyltransferase 5	84002	NM_032047.4	N/A	84002	93204850	NM_032047.4	NP_114436.1	CTTGGAAGTGTTTAAGGTTGCCATTGGTTGAAAACATAAGTGTCTCTGGC	+	3q27.1a	chr3:184473283-184473332	chr3:182990589-182990638	chr3:183272801-183272850
ILMN_1702973	0	1	0	0.022	0.00156	-1.44352	Down	EVA1A	eva-1 homolog A, regulator of programmed cell death	84141	NM_032181.1	N/A	84141	14149864	NM_032181.1	NP_115557.1	CTTGTGTTGCAAGGGCAACCTCGTCCATTTTAACTGGCACCTCAGGGATT	-	2p12i	chr2:75573323-75573372	chr2:75719815-75719864	chr2:75492689-75492738
ILMN_1704000	0	1	0	0.0451	0.00409	-2.47724	Down	IL36A	interleukin 36, alpha	27179	NM_014440.1	N/A	27179	7657091	NM_014440.1	NP_055255.1	CGCTCATAGCAGTCCCGAGGAAGGACCGTATGTCTCCAGTCACTATTGCC	+	2q13d	chr2:113480097-113480135	chr2:113763626-113763664	chr2:113006049-113006087
ILMN_1704063	0	1	0	1.47e-05	9.65e-08	1.07911	Up	KCNH3	potassium voltage-gated channel subfamily H member 3	23416	NM_012284.1	N/A	23416	38569492	NM_012284.1	NP_036416.1	GACAAGGAAGAGCTTTGCCATCCCCTGCATGTGCCCCTGCCTCTACCTGT	+	12q13.12c	chr12:48238260-48238309	chr12:49951993-49952042	chr12:49558210-49558259
ILMN_1704870	0	1	0	3.92e-07	7.27e-10	1.54745	Up	PGLYRP1	peptidoglycan recognition protein 1	8993	NM_005091.1	N/A	8993	4827035	NM_005091.1	NP_005082.1	GCGTACACTCTCTCCAGGCAACCAGCTCTACCACCTCATCCAGAATTGGC	-	19q13.32a	chr19:51214355-51214404	chr19:46522515-46522564	chr19:46019257-46019306
ILMN_1705107	0	1	0	0.00263	9.79e-05	1.26954	Up	SDCBP2	syndecan binding protein 2	27111	NM_015685.4	N/A	27111	134152697	NM_015685.4	NP_056500.2	GAGGCTCAGGCAGGGCCCACAGGCAGCCGATTCTCTTGTGCTGATTTAAA	-	20p13e	chr20:1238838-1238887	chr20:1290838-1290887	chr20:1310194-1310243
ILMN_1705183	0	1	0	0.00041	8.49e-06	3.05249	Up	MPO	myeloperoxidase	4353	NM_000250.1	N/A	4353	4557758	NM_000250.1	NP_000241.1	CCTGGGTTCCAATCCTGGCTCTGTGGCTTGCTAGCTATGTGACCTTGAGC	-	17q22d	chr17:53702640-53702689	chr17:56347641-56347690	chr17:58270280-58270329
ILMN_1705297	0	1	0	0.00551	0.000254	-1.06622	Down	MYBPH	myosin binding protein H	4608	NM_004997.2	N/A	4608	55956913	NM_004997.2	NP_004988.2	GGCCAGACTAACTGGGCTCAAGGGGTGCTGGAAGGCGCAGAGATTGGAGT	-	1q32.1e	chr1:174302129-174302178	chr1:176035506-176035555	chr1:176066370-176066419
ILMN_1705769	0	1	0	0.000241	4.18e-06	-1.51833	Down	IL7	interleukin 7	3574	NM_000880.2	N/A	3574	28610152	NM_000880.2	NP_000871.1	GGCCAGGTTAAAGGAAGAAAACCAGCTGCCCTGGGTGAAGCCCAACCAAC	-	8q21.12a	chr8:79811274-79811319	chr8:79648719-79648764	chr8:78736484-78736529
ILMN_1706268	0	1	0	0.000574	1.34e-05	-1.01713	Down	PTGDR	prostaglandin D2 receptor	5729	NM_000953.2	N/A	5729	38505191	NM_000953.2	NP_000944.1	GTGGAGGAAACGCAGCTGCAACTGAAGCGGAGACTCTAAACCCAGCTTGC	+	14q22.1d	chr14:51812612-51812661	chr14:52742862-52742911	chr14:52276144-52276193
ILMN_1706635	0	1	0	5.14e-07	1.06e-09	3.64945	Up	ELANE	elastase, neutrophil expressed	1991	NM_001972.2	N/A	1991	58530849	NM_001972.2	NP_001963.1	GTCACCTCAGCTGCCCACACCCACACTCTCCAGCATCTGGCACAATAAAC	+	19p13.3i	chr19:807179-807228	chr19:856179-856228	chr19:856179-856228
ILMN_1707077	0	1	0	1.25e-09	1.28e-13	1.05092	Up	SORT1	sortilin 1	6272	NM_002959.4	N/A	6272	52352810	NM_002959.4	NP_002950.3	GGTCCCCATGTGCCTGTTGTTCAGCCCTCTCTCTTGTTCCCTTTCTGAGC	-	1p13.3b	chr1:109654053-109654102	chr1:109852530-109852579	chr1:109309908-109309957
ILMN_1707979	0	1	0	0.00254	9.4e-05	1.13467	Up	CARD17	caspase recruitment domain family member 17	440068	NM_001007232.1	N/A	440068	55925611	NM_001007232.1	NP_001007233.1	GCTGGGACTCTCAGCAGGTCCAACATCTGGAAATCACCTTACTACACAAG	-	11q22.3b	chr11:104475326-104476466	chr11:104970116-104971256	chr11:105099389-105100529
ILMN_1708110	0	1	0	2.77e-06	1.06e-08	1.29915	Up	TMEM144	transmembrane protein 144	55314	NM_018342.3	N/A	55314	141801688	NM_018342.3	NP_060812.2	TTGTAGATTGGAGAACACCATGTAAGAGCTACTAAGCTCACCACCTTCCC	+	4q32.1d-q32.1e	chr4:159395657-159395706	chr4:159176207-159176256	chr4:158255055-158255104
ILMN_1708588	0	1	0	0.0218	0.00154	-9.83815	Down	ADCY5	adenylate cyclase 5	111	NM_183357.1	N/A	111	34486091	NM_183357.1	NP_899200.1	ACTTCCTCAATGGAGGGCCCCCGCTCAGTTAGCAGCTGTTGGCCAATGGT	-	3q21.1b	chr3:124486127-124486176	chr3:123003437-123003486	chr3:123284590-123284639
ILMN_1708934	0	1	0	2.3e-05	1.77e-07	1.12445	Up	ADM	adrenomedullin	133	NM_001124.1	N/A	133	4501944	NM_001124.1	NP_001115.1	GTCTCAGCGAGGTGTAAAGTTGTTCGCCGCGTGGAATGTGAGTGTGTTTG	+	11p15.4a	chr11:10285345-10285394	chr11:10328769-10328818	chr11:10307222-10307271
ILMN_1709233	0	1	0	1.82e-07	2.45e-10	1.28967	Up	F5	coagulation factor V	2153	NM_000130.4	N/A	2153	119395710	NM_000130.4	NP_000121.2	TCTTGGTGGGGAGATTACTGGGAACCCTTCCGTGCCCGTCTGAATGCCCA	-	1q24.2b	chr1:140710366-140710415	chr1:#Deleted in new	chr1:#Deleted in new
ILMN_1709659	0	1	0	0.0419	0.00371	2.20008	Up	TMEM151A	transmembrane protein 151A	256472	NM_153266.2	N/A	256472	34222205	NM_153266.2	NP_694998.1	CACAGCCTCTTGGATGATGTCCTTGCTCCACCACGCAGGCCCTTGCTTCT	+	11q13.1e	chr11:65820504-65820553	chr11:66063928-66063977	chr11:66296457-66296506
ILMN_1710303	0	1	0	0.0362	0.00304	-1.08798	Down	TTC25	tetratricopeptide repeat domain 25	83538	NM_031421.2	N/A	83538	134152711	NM_031421.2	NP_113609.1	GCCATCGGTAGAGATGAGGATCAGGAAGCTGGTGTTCAGAGGGATCATGG	+	17q21.2b	chr17:37371029-37371078	chr17:40117503-40117552	chr17:41965485-41965534
ILMN_1711030	0	1	0	7.01e-05	8.01e-07	1.43548	Up	OPLAH	5-oxoprolinase (ATP-hydrolysing)	26873	NM_017570.2	N/A	26873	117168246	NM_017570.2	NP_060040.1	TCTATGAGTATCGCCGGGCCCAGGAGGCCGTGTGAGGATCCCGCAATAAA	-	8q24.3g	chr8:145178200-145178249	chr8:145106212-145106261	chr8:144051311-144051360
ILMN_1711514	0	1	0	0.00229	8.25e-05	-1.00907	Down	COCH	cochlin	1690	NM_004086.1	N/A	1690	4758021	NM_004086.1	NP_004077.1	CAACAGCCATTTAGGCAAATAAGCACTCCTTTAAAGCCGCTGCCTTCTGG	+	14q12e	chr14:11476237-11476286	chr14:#Deleted in new	chr14:#Deleted in new
ILMN_1712522	0	1	0	5.18e-06	2.48e-08	2.99543	Up	CEACAM6	carcinoembryonic antigen related cell adhesion molecule 6	4680	NM_002483.3	N/A	4680	40255012	NM_002483.3	NP_002474.3	CTAGGTGAGCGCATTGAGCCAGTGGTGCTAAATGCTACATACTCCAACTG	+	19q13.2c	chr19:46967587-46967636	chr19:42275747-42275796	chr19:41771842-41771891
ILMN_1712684	0	1	0	1.77e-05	1.25e-07	1.00173	Up	FAM20C	family with sequence similarity 20 member C	56975	NM_020223.2	N/A	56975	116174741	NM_020223.2	NP_064608.2	CTCAAGGCCAAGCTCACCCCTCAAGTGCTCTCACACTCGGGACCTAATTC	+	7p22.3d	chr7:N/A	chr7:N/A	chr7:N/A
ILMN_1713124	0	1	0	5.16e-06	2.46e-08	-1.14929	Down	AKR1C3	aldo-keto reductase family 1, member C3	8644	NM_003739.4	N/A	8644	24497582	NM_003739.4	NP_003730.4	GCCGGTGACTGGACATATCACCTCTACTTAAATCCGTCCTGTTTAGCGAC	+	10p15.1c	chr10:5083500-5083549	chr10:5093500-5093549	chr10:5051308-5051357
ILMN_1713638	0	1	0	0.0197	0.00134	-1.17494	Down	NIPAL4	NIPA like domain containing 4	348938	NM_001099287.1	N/A	348938	149944535	NM_001099287.1	NP_001092757.1	GGGCCTCCCCTGTGTGACTCTACCTGCACTCTGTGTTTATATCCTGTGCC	+	5q33.3b	chr5:151989739-151989788	chr5:152009546-152009595	chr5:152629986-152630035
ILMN_1714650	0	1	0	0.000289	5.34e-06	1.01892	Up	RASGRP4	RAS guanyl releasing protein 4	115727	NM_170604.2	N/A	115727	133930779	NM_170604.2	NP_733749.1	CAGAGGCATCCGCCTTCCCATCCACACTGCCTTTAGTGGTACGTCCGTCA	-	19q13.2a	chr19:43592375-43592424	chr19:38900535-38900584	chr19:38409895-38409944
ILMN_1715417	0	1	0	4.88e-06	2.27e-08	1.09917	Up	SELP	selectin P	6403	NM_003005.2	N/A	6403	6031196	NM_003005.2	NP_002996.1	TGGATGGCACCAGAGGCTGCAGAAGGCCAAGAATCAAGCTAGAAGGCCAC	-	1q24.2b	chr1:167824803-167824852	chr1:169558179-169558228	chr1:169588941-169588990
ILMN_1715963	0	1	0	0.000297	5.52e-06	-1.29517	Down	FBXO7	F-box protein 7	25793	NM_001033024.1	N/A	25793	74229028	NM_001033024.1	NP_001028196.1	AGGCGACGGGAAGCGCGGGTGGTCGGCTGGGGTCCGGCTCCTGGAGAACA	+	22q12.3a	chr22:31201300-31201349	chr22:32871300-32871349	chr22:32475313-32475362
ILMN_1716089	0	1	0	0.022	0.00155	1.81873	Up	KANK2	KN motif and ankyrin repeat domains 2	25959	NM_015493.4	N/A	25959	58374128	NM_015493.4	NP_056308.2	ACGCGCGCTGCCCTTTCGAGGCCAGTGAGCTCAGCCTCCAAGGCTTTAAA	-	19p13.2b	chr19:11136606-11136655	chr19:11275606-11275655	chr19:11164930-11164979
ILMN_1716733	0	1	0	0.0121	0.000701	-1.56551	Down	MYOM2	myomesin 2	9172	NM_003970.1	N/A	9172	4505314	NM_003970.1	NP_003961.1	ATTTTCACGGGTGTGGGCACATGGGTGTGGCACCTGGACGTGTGCAGCAT	+	8p23.3a	chr8:2080589-2080638	chr8:2093182-2093231	chr8:2145258-2145307
ILMN_1718303	0	1	0	0.0266	0.002	1.30195	Up	NECTIN2	nectin cell adhesion molecule 2	5819	NM_002856.2	N/A	5819	112789534	NM_002856.2	NP_002847.1	CTGGACGGCTCCCTCATCTCACGGCGGGCAGTTTATGTGTGACCTGGACA	+	19q13.32a	chr19:50073676-50073725	chr19:45381836-45381885	chr19:44878579-44878628
ILMN_1718671	0	1	0	0.0473	0.00436	2.16989	Up	GJB6	gap junction protein beta 6	10804	NM_006783.2	N/A	10804	40254836	NM_006783.2	NP_006774.2	GCTGCGTCATAAGGAGACTTCTGTCTTCTCCAGAAGGCAATACCAACCTG	-	13q12.11b	chr13:1602248-1602297	chr13:#Deleted in new	chr13:#Deleted in new
ILMN_1719664	0	1	0	0.0426	0.00379	-7.02555	Down	PTPN21	protein tyrosine phosphatase, non-receptor type 21	11099	NM_007039.3	N/A	11099	150418004	NM_007039.3	NP_008970.2	GCAGTCTGAATGGCGGCACGCTGAAGGAAACGTGCGAAGCACAGGCTGAA	-	14q31.3d	chr14:88004057-88004106	chr14:88934304-88934353	chr14:88467960-88468009
ILMN_1720452	0	1	0	0.0115	0.000659	1.42954	Up	LONRF3	LON peptidase N-terminal domain and ring finger 3	79836	NM_001031855.1	N/A	79836	73747839	NM_001031855.1	NP_001027026.1	GGACAGACTGAATGGTATTCGACGAGTCCTGGCCTTCATATCCCGAAACC	+	Xq24b	chrX:107644701-107644750	chrX:107758045-107758094	chrX:108514815-108514864
ILMN_1721495	0	1	0	0.0417	0.00368	-1.19075	Down	ADAMTSL2	ADAMTS like 2	9719	NM_014694.2	N/A	9719	41281449	NM_014694.2	NP_055509.2	CTCGGCCCCCGCCCCTGCAGTCAGCGTCAGTGCTCATCTACGTTAATAAA	+	9q34.2a	chr9:105940583-105940632	chr9:106900762-106900811	chr9:104138481-104138530
ILMN_1721888	0	1	0	2.91e-06	1.12e-08	1.45738	Up	ITGA2B	integrin subunit alpha 2b	3674	NM_000419.2	N/A	3674	6006009	NM_000419.2	NP_000410.1	TCTGGATCAGTTTGTGCTGCAGTCGCACGCATGGTTCAACGTGTCCTCCC	-	17q21.31c	chr17:39807599-39807648	chr17:42452073-42452122	chr17:44374705-44374754
ILMN_1722158	0	1	0	0.00175	5.87e-05	1.29255	Up	CASP5	caspase 5	838	NM_004347.1	N/A	838	4757913	NM_004347.1	NP_004338.1	GTTCCACAGGCTAAAGCCCAGATGCCCACCATAGAACGAGCAACCTTGAC	-	11q22.3b	chr11:104371710-104371759	chr11:104866500-104866549	chr11:104995773-104995822
ILMN_1723035	0	1	0	2.36e-05	1.84e-07	2.35392	Up	OLR1	oxidized low density lipoprotein receptor 1	4973	NM_002543.3	N/A	4973	119392084	NM_002543.3	NP_002534.1	CCCTCAAAGTGTCACAATGCTCCTCCTGATGACTCCTCCCCAGAAAACCA	-	12p13.2c	chr12:10202439-10202488	chr12:10311172-10311221	chr12:10158573-10158622
ILMN_1723944	0	1	0	1.4e-05	8.99e-08	-1.17509	Down	TARP	TCR gamma alternate reading frame protein	445347	NM_001003806.1	N/A	445347	51702237	NM_001003806.1	NP_001003806.1	AAAGAAGAGCAACACGATTCTGGGATCCCAGGAGGGGAACACCATGAAGA	-	7p14.1e	chr7:38255507-38255556	chr7:38288982-38289031	chr7:38249381-38249430
ILMN_1724059	0	1	0	0.00329	0.000131	1.07549	Up	GAS2L1	growth arrest specific 2 like 1	10634	NM_152236.1	N/A	10634	23065525	NM_152236.1	NP_689422.1	ATGCCCTGCACTCAGTCACCCCGAGGGCTGAGCCAGATTCCTGGATGTGA	+	22q12.2a	chr22:12672677-12672726	chr22:#Deleted in new	chr22:#Deleted in new
ILMN_1724191	0	1	0	0.000466	1.01e-05	-1.13393	Down	LCLAT1	lysocardiolipin acyltransferase 1	253558	NM_182551.3	N/A	253558	50659060	NM_182551.3	NP_872357.2	GTGGTGCTTCTGAACCCATGGTCAATTAACGAGGCAGTTTCTAGCTACTG	+	2p23.1b	chr2:30536007-30536056	chr2:30682503-30682552	chr2:30459637-30459686
ILMN_1725692	0	1	0	0.0254	0.00189	-1.33083	Down	SLC25A30	solute carrier family 25 member 30	253512	NM_001010875.1	N/A	253512	58197561	NM_001010875.1	NP_001010875.1	TCAGAGAGTGCTTCGAGATGGCAGATGTTCTGGCTACACAGGAACCCTGG	-	13q14.12a	chr13:26771319-26771368	chr13:27873319-27873368	chr13:27299182-27299231
ILMN_1727539	0	1	0	0.0472	0.00435	1.23278	Up	PGA3	pepsinogen 3, group I (pepsinogen A)	643834	NM_001079807.1	N/A	643834	119372297	NM_001079807.1	NP_001073275.1	GTGGCTTAAGCCTAAGTCTCTTCAGCCACCTCCCAGGAAGATCTGGCCTC	+	11q12.2b	chr11:60736742-60736791	chr11:60980166-60980215	chr11:61212694-61212743
ILMN_1729287	0	1	0	0.00117	3.41e-05	-1.38647	Down	NMUR1	neuromedin U receptor 1	10316	NM_006056.3	N/A	10316	142348529	NM_006056.3	NP_006047.2	GCTCCCTGCCGAGAAAGTGGAGGACGTGGTACAGGGTTGCAGATGTTTAG	-	2q37.1b	chr2:232096493-232096542	chr2:232388249-232388298	chr2:231523538-231523587
ILMN_1730454	0	1	0	0.0105	0.000588	1.044	Up	FOLR3	folate receptor 3	2352	NM_000804.2	N/A	2352	9257219	NM_000804.2	NP_000795.2	GCCCCGTCTCGTGGGATTATTGATTCCTGATCCAAGAAGGGTCCTCTGGG	+	11q13.4a	chr11:71528494-71528543	chr11:71850846-71850895	chr11:72139802-72139851
ILMN_1730628	0	1	0	9.26e-06	5.32e-08	1.22282	Up	RNASE2	ribonuclease A family member 2	6036	NM_002934.2	N/A	6036	45243468	NM_002934.2	NP_002925.1	GGAAGCCAGGTGCCTTTAATCCACTGTAACCTCACAACTCCAAGTCCACA	+	14q11.2c	chr14:1545347-1545396	chr14:#Deleted in new	chr14:#Deleted in new
ILMN_1730740	0	1	0	0.00226	8.12e-05	1.19111	Up	VSIG8	V-set and immunoglobulin domain containing 8	391123	NM_001013661.1	N/A	391123	61966776	NM_001013661.1	NP_001013683.1	CTGTCTGGACGAATTGTTCTGTGTGTGAGGTCTGAGCTCTGAGGCAGCAG	-	1q23.2c	chr1:131180821-131180870	chr1:#Deleted in new	chr1:#Deleted in new
ILMN_1730867	0	1	0	6.88e-05	7.81e-07	2.34749	Up	AZU1	azurocidin 1	566	NM_001700.3	N/A	566	28416954	NM_001700.3	NP_001691.1	AACGTGACTGTGACCCCCGAGGACCAGTGTCGCCCCAACAACGTGTGCAC	+	19p13.3i	chr19:781858-781907	chr19:830858-830907	chr19:830858-830907
ILMN_1731233	0	1	0	0.0013	3.92e-05	-1.20996	Down	GZMH	granzyme H	2999	NM_033423.3	N/A	2999	141801761	NM_033423.3	NP_219491.1	GAAGCGCCTCTAACAGCAGGCATGAGACTAACCTTCCTCTGGGCCTGACC	-	14q12a	chr14:24145612-24145661	chr14:25075772-25075821	chr14:24606566-24606615
ILMN_1731370	0	1	0	0.0434	0.00389	-1.32113	Down	C9orf84	chromosome 9 open reading frame 84	158401	NM_173521.2	N/A	158401	75677386	NM_173521.2	NP_775792.2	ACACCCCTGCACACAGGCCATTTAAATGAGTCTCCATCACAGTCTGACCC	-	9q31.3b	chr9:113488581-113488630	chr9:114448760-114448809	chr9:111686480-111686529
ILMN_1731503	0	1	0	0.000151	2.24e-06	1.00158	Up	MARCO	macrophage receptor with collagenous structure	8685	NM_006770.3	N/A	8685	56237031	NM_006770.3	NP_006761.1	TCTGGCTGGATAATGTTCAGTGTCGGGGCACGGAGAGTACCCTGTGGAGC	+	2q14.2b	chr2:112076618-112076667	chr2:112360147-112360196	chr2:111602570-111602619
ILMN_1731610	0	1	0	0.000569	1.32e-05	-1.15349	Down	ABLIM1	actin binding LIM protein 1	3983	NM_006720.3	N/A	3983	51173716	NM_006720.3	NP_006711.3	AGTCTGTCGGGCTGAGGTCTGGCATCTACAAAGCCTCTTGGCCGTGTTCT	-	10q25.3a	chr10:116276485-116276534	chr10:116286495-116286544	chr10:114526736-114526785
ILMN_1733245	0	1	0	0.00096	2.64e-05	-1.33076	Down	KIR3DL1	killer cell immunoglobulin like receptor, three Ig domains and long cytoplasmic tail 1	3811	NM_013289.2	N/A	3811	134268643	NM_013289.2	NP_037421.2	AGTAGTTGGCCTTCACCCACAGAACCAAGCTCCAAATCTGGTAACCCCAG	+	19q13.42b	chr19:60028306-60028347	chr19:55336494-55336535	chr19:54825039-54825080
ILMN_1733318	0	1	0	0.000771	1.98e-05	-1.25096	Down	TEX9	testis expressed 9	374618	NM_198524.1	N/A	374618	38348355	NM_198524.1	NP_940926.1	GACTGCAAAAACAGGCTGCAAGTAGTCAAAGTGCCACAGAGGTTCGCTTG	+	15q21.3c	chr15:33527530-33527579	chr15:35740238-35740287	chr15:35448037-35448086
ILMN_1733324	0	1	0	0.000489	1.07e-05	1.00211	Up	ITGB3	integrin subunit beta 3	3690	NM_000212.2	N/A	3690	47078291	NM_000212.2	NP_000203.2	CCAAGAAGTCCTTAGAAATAGTGGCAGGGAACAGGTGTGGAAGCTCATGC	+	17q21.32a	chr17:42744795-42744844	chr17:45389796-45389845	chr17:47312430-47312479
ILMN_1735689	0	1	0	0.00712	0.000354	-4.33897	Down	SNORD64	small nucleolar RNA, C/D box 64	347686	NR_001294.1	N/A	N/A	30089682	NR_001294.1	N/A	GGATTTGTGATGAGCTGTGTTTACTGAGCATGATGAAGTAAAGCTCAACG	+	15q11.2	chr15:3366167-3366216	chr15:#Deleted in new	chr15:#Deleted in new
ILMN_1735737	0	1	0	7.66e-05	9.15e-07	1.89865	Up	SLC11A1	solute carrier family 11 member 1	6556	NM_000578.2	N/A	6556	40254427	NM_000578.2	NP_000569.2	ACCTTCTGGGTTCAAGCGATTCTCTTTATTCAGCCCCGGGAGTGGCGCGC	+	2q35e	chr2:218968524-218968573	chr2:219260280-219260329	chr2:218395557-218395606
ILMN_1735996	0	1	0	0.0214	0.00149	-1.15564	Down	NOX4	NADPH oxidase 4	50507	NM_016931.2	N/A	50507	20149638	NM_016931.2	NP_058627.1	TGAGGAGCTGAACTTGCTCAATCTAAGGCTGATTGTCGTGTTCCTCTTTA	-	11q14.3a	chr11:85296688-85296737	chr11:85619040-85619089	chr11:85907997-85908046
ILMN_1736828	0	1	0	0.00121	3.57e-05	-1.37135	Down	CHST10	carbohydrate sulfotransferase 10	9486	NM_004854.3	N/A	9486	50428923	NM_004854.3	NP_004845.1	AAGCCGCAGCGACCATTTCAGATACCGTCCACAGCCAGGACCGCTGAGAA	-	2q11.2d	chr2:94773267-94773316	chr2:95409540-95409589	chr2:94743795-94743844
ILMN_1736929	0	1	0	0.000627	1.51e-05	1.28172	Up	PLB1	phospholipase B1	151056	NM_153021.3	N/A	151056	76096365	NM_153021.3	NP_694566.3	CAAGCCACGACCAACCAGAGCCCAAACTGCCTGCCACCACGAGCATATCC	+	2p23.2b	chr2:28608192-28608241	chr2:28754688-28754737	chr2:28531821-28531870
ILMN_1737252	0	1	0	0.0341	0.00279	1.162	Up	NRG1	neuregulin 1	3084	NM_013962.2	N/A	3084	116006966	NM_013962.2	NP_039256.2	CTACATCCACCACTGGGACAAGCCATCTTGTAAAATGTGCGGAGAAGGAG	+	8p12d	chr8:31130873-31130922	chr8:31011331-31011380	chr8:31153815-31153864
ILMN_1737627	0	1	0	6.73e-05	7.57e-07	1.38623	Up	MAPK14	mitogen-activated protein kinase 14	1432	NM_001315.1	N/A	1432	4503068	NM_001315.1	NP_001306.1	CCAGCTTCAGCAGATTATGCGTCTGACAGGAACACCCCCCGCTTATCTCA	+	6p21.31b	chr6:36175950-36175999	chr6:36067972-36068021	chr6:36100195-36100244
ILMN_1737631	0	1	0	0.00233	8.43e-05	1.27119	Up	PAQR6	progestin and adipoQ receptor family member 6	79957	NM_024897.2	N/A	79957	24432010	NM_024897.2	NP_079173.2	GGCCTACCCTGAATGCTTCTTGCTAACCAGGCCGAGAGGCCACACACTTG	-	1q22d	chr1:127574576-127574625	chr1:#Deleted in new	chr1:#Deleted in new
ILMN_1738116	0	1	0	0.00432	0.000186	2.05861	Up	TMEM119	transmembrane protein 119	338773	NM_181724.1	N/A	338773	32171198	NM_181724.1	NP_859075.1	GTCTGGCAGCCTGTGTCCACAATATTCGTCAGTCCTCGACAGGGAGCCTG	-	12q24.11a	chr12:106048117-106048166	chr12:107523987-107524036	chr12:107130209-107130258
ILMN_1738220	0	1	0	6.16e-05	6.69e-07	1.25725	Up	TREML3P	triggering receptor expressed on myeloid cells like 3, pseudogene	340206	XM_929970.2	N/A	340206	113417508	XM_929970.2	XP_935063.2	CCAGGATGCCTCACATTTTCCCTGTTTGTTAGTGGTCTACCCGAGAGTCC	-	6p21.1g	chr6:41284426-41284475	chr6:41176448-41176497	chr6:41208710-41208759
ILMN_1738438	0	1	0	5.05e-05	5.08e-07	1.06204	Up	MAST4	microtubule associated serine/threonine kinase family member 4	375449	NM_198828.2	N/A	375449	148727304	NM_198828.2	NP_942123.1	GGTCAAACGCCCTGTGTGTCCAAATGCTGGGAGAACATCACCCCTTGGAT	+	5q12.3c	chr5:66318027-66318068	chr5:66282271-66282312	chr5:66986443-66986484
ILMN_1738549	0	1	0	0.00657	0.000319	-1.40563	Down	VPREB1	pre-B lymphocyte 1	7441	NM_007128.2	N/A	7441	18379350	NM_007128.2	NP_009059.1	GCCACTCAGCATCTCCTGGTCCTGCAGTGTTGCTGTAAATCCCCATTGGA	+	22q11.22a	chr22:5558276-5558325	chr22:#Deleted in new	chr22:#Deleted in new
ILMN_1738552	0	1	0	0.00113	3.25e-05	1.34997	Up	SLC1A3	solute carrier family 1 member 3	6507	NM_004172.3	N/A	6507	34222301	NM_004172.3	NP_004163.2	TATGGAAAGGTCCTGTGGGGAGCCCATCATCTCGCCAAGCCATCACAGGC	+	5p13.2b	chr5:36724057-36724106	chr5:36688300-36688349	chr5:36688198-36688247
ILMN_1738793	0	1	0	0.0155	0.000978	-1.36062	Down	ZNF71	zinc finger protein 71	58491	NM_021216.3	N/A	58491	34147502	NM_021216.3	NP_067039.1	AAGGGTGCTAATCCCAGTCACAAGGGCCCTGACCTCATGACCTCCCAAAG	+	19q13.43a	chr19:61827031-61827080	chr19:57135219-57135268	chr19:56623851-56623900
ILMN_1739161	0	1	0	0.00527	0.000241	-1.11061	Down	PLPP1	phospholipid phosphatase 1	8611	NM_003711.2	N/A	8611	29171735	NM_003711.2	NP_003702.2	CAAGGCATACCCCCTTCCAACGAGGAGTATTCTGTAATGATGAGTCCATC	-	5q11.2e	chr5:51744441-51744490	chr5:51708684-51708733	chr5:52412850-52412899
ILMN_1739214	0	1	0	0.0261	0.00195	-2.6977	Down	TMPRSS5	transmembrane protease, serine 5	80975	NM_030770.1	N/A	80975	13540534	NM_030770.1	NP_110397.1	TAGGTGGGCTAAGTGCCTCCCTAGAGGACTCCATGGCTGAGAGGCTCCTG	-	11q23.2a	chr11:109486844-109486893	chr11:109981634-109981683	chr11:110110909-110110958
ILMN_1739235	0	1	0	0.000406	8.37e-06	1.48143	Up	OMG	oligodendrocyte myelin glycoprotein	4974	NM_002544.3	N/A	4974	52426786	NM_002544.3	NP_002535.3	GGCTGTCTGAGGGTCTGCATTTTCTGAAACTAATGAAAGCACTCCTCCCT	-	17q11.2d	chr17:26646113-26646162	chr17:29621987-29622036	chr17:31294969-31295018
ILMN_1739582	0	1	0	0.000791	2.04e-05	1.26268	Up	HOXA9	homeobox A9	3205	NM_152739.3	N/A	3205	84043950	NM_152739.3	NP_689952.1	CCGCCATTGGGCTACTGTAGATTTGTATCCTTGATGAATCTGGGGTTTCC	-	7p15.2a	chr7:27253349-27253398	chr7:27286824-27286873	chr7:27247205-27247254
ILMN_1740298	0	1	0	0.000187	2.99e-06	1.03605	Up	SIGLEC5	sialic acid binding Ig like lectin 5	8778	NM_003830.1	N/A	8778	4502658	NM_003830.1	NP_003821.1	AGCAAGTGAGGATTTGCCCAGAGTTCAGTCCTGGCTGGAGGAGCCACAGC	-	19q13.33d	chr19:56807237-56807286	chr19:52115425-52115474	chr19:51612172-51612221
ILMN_1740407	0	1	0	0.00928	0.000501	-1.75311	Down	CHSY3	chondroitin sulfate synthase 3	337876	NM_175856.4	N/A	337876	74271902	NM_175856.4	NP_787052.3	TGAGGAGTTTTGTTCCACAAGCAACCGGTACTGGCTACCCTGGTCTTATG	+	5q23.3c	chr5:124713402-124713451	chr5:124685503-124685552	chr5:125349810-125349859
ILMN_1740572	0	1	0	3.15e-05	2.63e-07	2.02566	Up	TCN2	transcobalamin 2	6948	NM_000355.2	N/A	6948	21071009	NM_000355.2	NP_000346.2	CTGCAGGTCTCCCATGAAGGCCACCCCATGGTCTGATGGGCATGAAGCAT	+	22q12.2b	chr22:13985254-13985303	chr22:#Deleted in new	chr22:#Deleted in new
ILMN_1741017	0	1	0	0.028	0.00214	-1.01155	Down	PIP4K2B	phosphatidylinositol-5-phosphate 4-kinase type 2 beta	8396	NM_003559.4	N/A	8396	117938278	NM_003559.4	NP_003550.1	GGGTTCTACGGTTGCCAGAGAAGCGAGCGACAAGGAGAAGGCCAAGGACT	-	17q12c	chr17:34188112-34188152	chr17:36934586-36934626	chr17:38778333-38778373
ILMN_1741705	0	1	0	0.0201	0.00137	-1.53427	Down	CLRN1	clarin 1	7401	NM_174878.2	N/A	7401	37622908	NM_174878.2	NP_777367.1	AGGGTATTTTTCCTCCCGTGCCTGAGTCCCAATTACATTCACGACAGTAC	-	3q25.1b	chr3:152127610-152127659	chr3:150644920-150644969	chr3:150927133-150927182
ILMN_1742330	0	1	0	0.0461	0.00421	2.92605	Up	PLXNB1	plexin B1	5364	NM_002673.3	N/A	5364	41152087	NM_002673.3	NP_002664.2	AGAGTTGAACGCCTCTCCTAGGCCACTACAAACTGACCCCTCAGCAGGGC	-	3p21.31e	chr3:48420387-48420436	chr3:48445383-48445432	chr3:48403976-48404025
ILMN_1743034	0	1	0	8.13e-07	2.01e-09	1.31348	Up	KIF1B	kinesin family member 1B	23095	NM_183416.2	N/A	23095	41393558	NM_183416.2	NP_904325.2	GCCCAGGTTGGAAATGGAGCAGGCCAAAACTCCCAGGCTGATCAGTAATG	+	1p36.22c	chr1:9521779-9521828	chr1:9599192-9599241	chr1:9539133-9539182
ILMN_1744035	0	1	0	0.0281	0.00215	-1.29579	Down	PPP6R2	protein phosphatase 6 regulatory subunit 2	9701	XM_946090.1	N/A	9701	89059403	XM_946090.1	XP_951183.1	ACTAGAGAGATTGTGGTTCCCAAAGAGCAGCCTCCAGGCCTGATGCCTCC	+	22q13.33b	chr22:49222704-49222753	chr22:50875838-50875887	chr22:50437409-50437458
ILMN_1747207	0	1	0	0.0344	0.00284	1.74936	Up	EYA1	EYA transcriptional coactivator and phosphatase 1	2138	NM_000503.3	N/A	2138	26667213	NM_000503.3	NP_000494.2	TGAGAGCCCCCGCGCGTACCCATCCAGGAGCAAAACTATGTCAGGAATGG	-	8q13.3b-q13.3c	chr8:72436501-72436550	chr8:72273947-72273996	chr8:71361712-71361761
ILMN_1748915	0	1	0	4.32e-06	1.92e-08	1.38354	Up	S100A12	S100 calcium binding protein A12	6283	NM_005621.1	N/A	6283	5032058	NM_005621.1	NP_005612.1	TCCAAGGCCTGGATGCTAATCAAGATGAACAGGTCGACTTTCAAGAATTC	-	1q21.3c	chr1:124709770-124709819	chr1:#Deleted in new	chr1:#Deleted in new
ILMN_1753347	0	1	0	1.33e-05	8.32e-08	2.29856	Up	DEFA4	defensin alpha 4	1669	NM_001925.1	N/A	1669	4503302	NM_001925.1	NP_001916.1	TGCTCTTCAGGTTTCAGGCTCAACAAGGGGCATGGTCTGCTCTTGCAGAT	-	8p23.1f	chr8:6781041-6781676	chr8:6793631-6794266	chr8:6936109-6936744
ILMN_1754440	0	1	0	0.0226	0.00161	-1.54878	Down	ADCY8	adenylate cyclase 8	114	NM_001115.1	N/A	114	4557256	NM_001115.1	NP_001106.1	GACTTGTCCAGTCCCTCAATAGGCAAAGGCAGAAGCAGCTACTCAATGAG	-	8q24.22a	chr8:131861930-131861979	chr8:131792748-131792797	chr8:130780502-130780551
ILMN_1756992	0	1	0	8.63e-08	8.01e-11	1.23769	Up	MUC1	mucin 1, cell surface associated	4582	NM_001044391.1	N/A	4582	113206025	NM_001044391.1	NP_001037856.1	TAGCGGGGATCCTGAACTGGACTGAATAAAACGTGGTCTCCCACTGCGCC	-	1q22a	chr1:126521571-126521620	chr1:#Deleted in new	chr1:#Deleted in new
ILMN_1758619	0	1	0	0.0113	0.000645	-1.24694	Down	SAG	S-antigen visual arrestin	6295	NM_000541.3	N/A	6295	116008177	NM_000541.3	NP_000532.2	CAGGATGCCGGAAAATGACCTGTAGTTACCAGTGCAACGAGCAAAGCCCC	+	2q37.1d	chr2:226056365-226056414	chr2:226348121-226348170	chr2:225483405-225483454
ILMN_1761324	0	1	0	0.00105	2.97e-05	1.00119	Up	MITF	melanogenesis associated transcription factor	4286	NM_198159.1	N/A	4286	38156698	NM_198159.1	NP_937802.1	TGTTCTCACTTTCCAGCAGTGGAAGGACGGGAAGCGGGAGCCATGCAGTC	+	3p14.1a	chr3:69871397-69871446	chr3:69788707-69788756	chr3:69739556-69739605
ILMN_1761566	0	1	0	0.0012	3.53e-05	1.35718	Up	CYSTM1	cysteine rich transmembrane module containing 1	84418	NM_032412.3	N/A	84418	110227863	NM_032412.3	NP_115788.1	GCCACCTCTGACAGGTGTGCCTGCCCCCATCTCTTCTGATTGCTGTTAAC	+	5q31.3a	chr5:134768314-134768363	chr5:134740415-134740464	chr5:135404725-135404774
ILMN_1761851	0	1	0	0.048	0.00444	1.5204	Up	CACNA1A	calcium voltage-gated channel subunit alpha1 A	773	NM_000068.3	N/A	773	148536843	NM_000068.3	NP_000059.3	CTCCAGGAAGGGCCTGCACGAACCCTACAGCGAGAGTGACGATGATTGGT	-	19p13.13b-p13.13a	chr19:13179131-13179180	chr19:13318131-13318180	chr19:13207317-13207366
ILMN_1761945	0	1	0	6.5e-07	1.46e-09	-1.42542	Down	FGFBP2	fibroblast growth factor binding protein 2	83888	NM_031950.2	N/A	83888	31543022	NM_031950.2	NP_114156.1	GCGCCTTTCTCATCAGCTTCTTCCGAGGGTGACAGGTGAAAGACCCCTAC	-	4p15.32d	chr4:15573161-15573210	chr4:15964063-15964112	chr4:15962440-15962489
ILMN_1762294	0	1	0	5.33e-06	2.62e-08	1.44072	Up	ADAMTSL4	ADAMTS like 4	54507	NM_025008.3	N/A	54507	83281434	NM_025008.3	NP_079284.2	GGGTAACCACGCCCAGGACACCTCAGCCTTTCCAGCATAGCTCAATAAAC	+	1q21.2b-q21.2c	chr1:148797785-148797834	chr1:150531161-150531210	chr1:150558685-150558734
ILMN_1762409	0	1	0	0.03	0.00236	-1.61197	Down	PDCL2	phosducin like 2	132954	NM_152401.2	N/A	132954	51944949	NM_152401.2	NP_689614.2	GGTGAAACCATTTGAAAAGATGACTCTTGCACAGCTAAAGGAAGCTGAAG	-	4q12d	chr4:56141788-56141836	chr4:56447031-56447079	chr4:55580864-55580912
ILMN_1762713	0	1	0	0.000175	2.75e-06	1.74236	Up	MCEMP1	mast cell expressed membrane protein 1	199675	NM_174918.2	N/A	199675	109698610	NM_174918.2	NP_777578.2	CTCCGTACATGTGGGTGTCGCCATGTGTGCCCTGTCACTATCTGTGGCTG	+	19p13.2e	chr19:7414314-7414363	chr19:7508314-7508363	chr19:7443428-7443477
ILMN_1763127	0	1	0	0.0433	0.00388	-1.10475	Down	ACKR2	atypical chemokine receptor 2	1238	NM_001296.3	N/A	1238	37577160	NM_001296.3	NP_001287.2	ACTTTCTATATGCGGCCGGAACAGGGTGGTTGACATCAGTTTTCTTCAGG	+	3p22.1a	chr3:42883689-42883738	chr3:42908685-42908734	chr3:42867193-42867242
ILMN_1763322	0	1	0	0.000209	3.48e-06	-1.11124	Down	CCR3	C-C motif chemokine receptor 3	1232	NM_178329.1	N/A	1232	30581169	NM_178329.1	NP_847899.1	GCCTTCCACACTCACCTCTAAAACAGTCCTTCAAACTTCCAGTGCAACAC	+	3p21.31i	chr3:46282781-46282830	chr3:46307777-46307826	chr3:46266286-46266335
ILMN_1763433	0	1	0	0.0245	0.00179	1.01812	Up	TRIM9	tripartite motif containing 9	114088	NM_015163.4	N/A	114088	46370050	NM_015163.4	NP_055978.3	ACTCTCCAATGAGACTCAATGGCTGGGCCGTGGTAGACTCATAGTTCCTC	-	14q22.1c	chr14:50511883-50511932	chr14:51442133-51442182	chr14:50975415-50975464
ILMN_1763837	0	1	0	8.86e-06	5.06e-08	1.04968	Up	ANPEP	alanyl aminopeptidase, membrane	290	NM_001150.1	N/A	290	4502094	NM_001150.1	NP_001141.1	CTCCAGCCCACGTTCTCTCTGCCTGTGAGCCAGTCTAGTTCCTGATGACC	-	15q26.1b	chr15:88129409-88129458	chr15:90328405-90328454	chr15:89785174-89785223
ILMN_1764456	0	1	0	0.000323	6.17e-06	1.41477	Up	TECPR2	tectonin beta-propeller repeat containing 2	9895	NM_014844.2	N/A	9895	55956893	NM_014844.2	NP_055659.1	AGCTATTAAGAAGCACGTGTGTGCAGGAAGCGGAGGCGCAGGACCTCACC	+	14q32.31c	chr14:102038199-102038248	chr14:102968446-102968495	chr14:102502109-102502158
ILMN_1765184	0	1	0	0.0104	0.000577	-1.19738	Down	MBNL3	muscleblind like splicing regulator 3	55796	NM_018388.2	N/A	55796	19387843	NM_018388.2	NP_060858.2	CTGGGAAAGATGGTTGTAGTTGTCTTTAGCTTCGGTTCAACTGAGTTTCG	-	Xq26.2a	chrX:131339952-131340001	chrX:131512271-131512320	chrX:132378243-132378292
ILMN_1765274	0	1	0	0.0293	0.00228	1.06367	Up	CAPN11	calpain 11	11131	NM_007058.2	N/A	11131	45446753	NM_007058.2	NP_008989.1	GCCCGTTTCTTACCCTCCATGCTTGCTGTCCTGCTCACACCTACCTGCTG	+	6p21.1b	chr6:44259990-44260039	chr6:44152012-44152061	chr6:44184275-44184324
ILMN_1765773	0	1	0	0.00131	3.95e-05	-1.04876	Down	DTHD1	death domain containing 1	401124	XM_940851.1	N/A	401124	88979705	XM_940851.1	XP_945944.1	CGCTTCCAACTTTCACCGACAAACTTCGCCTCCTGGCTCGACATCTCCGC	+	4p14f	chr4:36021693-36021742	chr4:36345298-36345347	chr4:36343676-36343725
ILMN_1765954	0	1	0	0.00693	0.000341	-1.43222	Down	HSD17B3	hydroxysteroid 17-beta dehydrogenase 3	3293	NM_000197.1	N/A	3293	4557648	NM_000197.1	NP_000188.1	TGAAGCTCAACACCAAGGTCAGGTAGCCAGGCGGTGAGGAGTCCAGCACA	-	9q22.32b	chr9:98037539-98037588	chr9:98997718-98997767	chr9:96235436-96235485
ILMN_1766736	0	1	0	3.94e-05	3.55e-07	2.4249	Up	BPI	bactericidal/permeability-increasing protein	671	NM_001725.1	N/A	671	4502446	NM_001725.1	NP_001716.1	GGGCACCGGCTGCCTTTCCCCAGGGAATCCTCTCCAGATCTTAACCAAGA	+	20q11.23c	chr20:36399055-36399104	chr20:36965641-36965690	chr20:38337239-38337288
ILMN_1766896	0	1	0	0.000795	2.05e-05	2.37334	Up	ZDHHC19	zinc finger DHHC-type containing 19	131540	NM_001039617.1	N/A	131540	88900492	NM_001039617.1	NP_001034706.1	TTCCTGAGCCCTGAGTGGAAGCCTTTCTGTGCCTTGCCCTTTGCCCACTC	-	3q29f	chr3:193224111-193224160	chr3:191741417-191741466	chr3:192023628-192023677
ILMN_1766974	0	1	0	0.00344	0.000139	-1.09819	Down	ZNF107	zinc finger protein 107	51427	NM_001013746.1	N/A	51427	62243639	NM_001013746.1	NP_001013768.1	GCACTAGAGGAAAACCATGAAGCAGTTGCTCAAATGTTGTTCAACACCAG	+	7q11.21c	chr7:60552082-60552131	chr7:#Deleted in new	chr7:#Deleted in new
ILMN_1767168	0	1	0	0.000247	4.31e-06	-1.54595	Down	CAMK4	calcium/calmodulin dependent protein kinase IV	814	NM_001744.3	N/A	814	27477118	NM_001744.3	NP_001735.1	CCTGCCAGAGTACTAAACAGCTTCCTTCAGATCTGGAAGCCAAACACCGG	+	5q22.1b	chr5:110848048-110848097	chr5:110820149-110820198	chr5:111484451-111484500
ILMN_1767193	0	1	0	0.00943	0.000512	1.22651	Up	CR1	complement component 3b/4b receptor 1 (Knops blood group)	1378	NM_000651.4	N/A	1378	86793108	NM_000651.4	NP_000642.3	GTATACTCTGGAAGGCAGTCCCTGGAGCCAGTGCCAGGCGGATGACAGAT	+	1q32.2a	chr1:205859954-205860003	chr1:207793331-207793380	chr1:207619986-207620035
ILMN_1767960	0	1	0	0.000487	1.07e-05	1.23373	Up	NSUN7	NOP2/Sun RNA methyltransferase family member 7	79730	NM_024677.3	N/A	79730	34222276	NM_024677.3	NP_078953.2	CCCAAGTGCCAGGTGTGTGTAGCTCAGAGTTCCTTTTACAGTGAGGTGTC	+	4p14a	chr4:40133475-40133524	chr4:40438718-40438767	chr4:40436701-40436750
ILMN_1768469	0	1	0	6.16e-05	6.68e-07	1.34362	Up	TCN1	transcobalamin 1	6947	NM_001062.3	N/A	6947	133987572	NM_001062.3	NP_001053.2	TGAGTGGAGGCGAACCACTGAGCCAAGGAGCTGGTAGTTACGTTGTCCGC	-	11q12.1d	chr11:59377063-59377278	chr11:59620487-59620702	chr11:59853014-59853229
ILMN_1770576	0	1	0	0.017	0.0011	-1.33913	Down	FAM177B	family with sequence similarity 177 member B	400823	NM_207468.2	N/A	400823	125346183	NM_207468.2	NP_997351.2	CTCCACCCCTGTGATACAAGTCCCATGAGTACTGACATTTGCACAGTAGC	+	1q41e	chr1:193598040-193598089	chr1:195331417-195331466	chr1:195362287-195362336
ILMN_1771599	0	1	0	3.56e-06	1.45e-08	1.32956	Up	PLOD2	procollagen-lysine,2-oxoglutarate 5-dioxygenase 2	5352	NM_000935.2	N/A	5352	62739165	NM_000935.2	NP_000926.2	ACAAAGTTGTTGAGCCTTGCTTCTTCCGTTTTGCCCTTTGTCTCGCTCCT	-	3q24c	chr3:147270216-147270265	chr3:145787526-145787575	chr3:146069739-146069788
ILMN_1771688	0	1	0	0.0121	0.000704	2.68351	Up	RAB7B	RAB7B, member RAS oncogene family	338382	NM_177403.3	N/A	338382	38490536	NM_177403.3	NP_796377.2	GCGCCCTCATGGGAATGGCATTTTGCATATCACACAGGCTGTCCTGGGAG	+	1q32.1	chr15:60819185-60819204	chr15:63031893-63031912	chr15:62739694-62739713
ILMN_1772058	0	1	0	0.0349	0.0029	-2.65221	Down	PANK2	pantothenate kinase 2	80025	NM_024960.3	N/A	80025	24430166	NM_024960.3	NP_079236.3	GCTGGCGGCCTCGACGGCAGCTGCGGAACTAGGCCGAGGGACAAAGGCTA	+	20p13b	chr20:3817500-3817549	chr20:3869500-3869549	chr20:3888853-3888902
ILMN_1772697	0	1	0	0.0123	0.000723	1.1842	Up	KREMEN1	kringle containing transmembrane protein 1	83999	NM_001039571.1	N/A	83999	89191857	NM_001039571.1	NP_001034660.1	CCAGGGACTTCGGGGGAAATCTGGAGCATTTTTTACAAGCCTTCCACTTC	+	22q12.1c	chr22:12502286-12502335	chr22:#Deleted in new	chr22:#Deleted in new
ILMN_1774071	0	1	0	0.027	0.00204	2.11041	Up	CD177	CD177 molecule	57126	NM_020406.2	N/A	57126	110735432	NM_020406.2	NP_065139.2	TGCCTCTCAGCATGAGGGAGGTGGGGCTGAGGGCCTGGAGTCTCTCACTT	+	19q13.31a	chr19:48558201-48558250	chr19:43866361-43866410	chr19:43362209-43362258
ILMN_1775405	0	1	0	0.000569	1.32e-05	-1.13759	Down	ARL4A	ADP ribosylation factor like GTPase 4A	10124	NM_005738.3	N/A	10124	81295811	NM_005738.3	NP_005729.1	GCTAAGCTGGAAGGGTGCTTATCCCTGCGTAGAAACGCCTGCCAATGCTT	+	7p21.3a	chr7:12778409-12778458	chr7:12811884-12811933	chr7:12772259-12772308
ILMN_1776213	0	1	0	0.0112	0.00064	-1.19212	Down	RGMB	repulsive guidance molecule family member b	285704	NM_001012761.1	N/A	285704	61676199	NM_001012761.1	NP_001012779.1	CCCCCCAACAGTGTGTCGAGTCTTTGCAAAGAAACCTTTAGATGTGGTTC	+	5q21.1a	chr5:93319749-93319798	chr5:93293993-93294042	chr5:93958288-93958337
ILMN_1777477	0	1	0	0.000173	2.71e-06	1.49358	Up	C9orf106	chromosome 9 open reading frame 106	414318	NM_001012715.1	N/A	414318	60593051	NM_001012715.1	NP_001012733.1	CAGTACAGTGCTTGTCCCGGCAGCAGGAGCTTGGTTGGTGTTAGTCTGCT	+	9q34.11c	chr9:131126556-131126605	chr9:132086735-132086784	chr9:129324456-129324505
ILMN_1778831	0	1	0	0.0179	0.00119	1.56412	Up	NTSR1	neurotensin receptor 1 (high affinity)	4923	NM_002531.2	N/A	4923	110611242	NM_002531.2	NP_002522.2	ACAAACCCCGTGTATCTCTCAATAAAGGTGGCCGAAGGGCCTCGATGTGG	+	20q13.33d	chr20:58112083-58112132	chr20:58678688-58678737	chr20:60103633-60103682
ILMN_1779522	0	1	0	0.0347	0.00287	-1.42078	Down	ZNF347	zinc finger protein 347	84671	NM_032584.1	N/A	84671	14211906	NM_032584.1	NP_115973.1	GGATCTGTGGCTATTTTGCATCCTTAAGCACCTTTCGTGGTGCCTATCTG	-	19q13.41a-q13.41b	chr19:58334469-58334518	chr19:53642657-53642706	chr19:53139404-53139453
ILMN_1779524	0	1	0	0.0174	0.00114	-2.54013	Down	CREB3L3	cAMP responsive element binding protein 3 like 3	84699	NM_032607.1	N/A	84699	14211948	NM_032607.1	NP_115996.1	CCCTGGTCTTTGGAGCAGCCACGGCCCACAATCACCCCCCTTTTCTAAGA	+	19p13.3e	chr19:4123969-4124018	chr19:4172969-4173018	chr19:4172972-4173021
ILMN_1779558	0	1	0	7.63e-09	1.84e-12	1.98222	Up	GAS6	growth arrest specific 6	2621	NM_000820.1	N/A	2621	4557616	NM_000820.1	NP_000811.1	GCCATGCTGAGAGCTGGGCTTTCCTCTGTGACCATCCCGGCCTGTAACAT	+	13q34d	chr13:94908020-94908069	chr13:96110019-96110068	chr13:95457765-95457814
ILMN_1780460	0	1	0	0.0421	0.00373	-1.13236	Down	CARNMT1	carnosine N-methyltransferase 1	138199	NM_152420.1	N/A	138199	22748888	NM_152420.1	NP_689633.1	GTGATGACAGGACACAACCTCAAATCAGTGGTGCCTTCTTATTCCTAACG	-	9q21.13b	chr9:47425606-47425655	chr9:#Deleted in new	chr9:#Deleted in new
ILMN_1780465	0	1	0	0.0025	9.19e-05	1.49765	Up	CLEC5A	C-type lectin domain family 5 member A	23601	NM_013252.2	N/A	23601	31747574	NM_013252.2	NP_037384.1	CTAGGTCAGCCAACCCCCATCCAACCCTTAGACTCACGAACAAATCCACC	-	7q34e	chr7:140965592-140965641	chr7:141319123-141319172	chr7:141619323-141619372
ILMN_1781001	0	1	0	0.00048	1.05e-05	1.72314	Up	SOCS3	suppressor of cytokine signaling 3	9021	NM_003955.3	N/A	9021	45439351	NM_003955.3	NP_003946.3	CCATGGAGAGGGACCCAGCATAGGAAAGCCACATACTCAGCCTGGATGGG	-	17q25.3b	chr17:73865148-73865197	chr17:76353553-76353602	chr17:78357472-78357521
ILMN_1781060	0	1	0	0.0482	0.00447	1.27453	Up	SYN2	synapsin II	6854	NM_133625.3	N/A	6854	119672896	NM_133625.3	NP_598328.1	CTTAGGCTGCTGTGGTGGTGAAGCACCTTGAGTCTGCTGATATTCGGGAG	+	3p25.2a	chr3:12207666-12207715	chr3:12232666-12232715	chr3:12191166-12191215
ILMN_1781400	0	1	0	0.0288	0.00223	-3.61124	Down	SLC7A2	solute carrier family 7 member 2	6542	NM_001008539.2	N/A	6542	134304857	NM_001008539.2	NP_001008539.2	GTGCCACGTGTCTCACCAAGACCCAGTTGGGAAAGAGCGTCATATTGCCA	+	8p22b	chr8:15972225-15972274	chr8:15927854-15927903	chr8:16070345-16070394
ILMN_1781669	0	1	0	0.0221	0.00156	-3.20191	Down	PTH	parathyroid hormone	5741	NM_000315.2	N/A	5741	39995098	NM_000315.2	NP_000306.1	ACTCGATGGAGAGAGTAGAATGGCTGCGTAAGAAGCTGCAGGATGTGCAC	-	11p15.2c	chr11:13470686-13470735	chr11:13514110-13514159	chr11:13492563-13492612
ILMN_1781952	0	1	0	0.00302	0.000117	1.06931	Up	MGST1	microsomal glutathione S-transferase 1	4257	NM_020300.3	N/A	4257	22035632	NM_020300.3	NP_064696.1	AGTCCCTGCATTGCGCGCGACCCGGCGGCGGGACAGGCTTGCTGCTTCCT	+	12p12.3d	chr12:16391846-16391895	chr12:16500579-16500628	chr12:16347645-16347694
ILMN_1784110	0	1	0	0.025	0.00184	1.41954	Up	CDK18	cyclin dependent kinase 18	5129	NM_212503.1	N/A	5129	47078232	NM_212503.1	NP_997668.1	CTGTATCCCCCAGGTCTCCTCAACACTGGGCTGATCCTGAATGGCACAGG	+	1q32.1g	chr1:176667126-176667175	chr1:178400503-178400552	chr1:178431368-178431417
ILMN_1784627	0	1	0	0.0151	0.000945	-1.32702	Down	CDC42BPA	CDC42 binding protein kinase alpha	8476	NM_003607.3	N/A	8476	113204433	NM_003607.3	NP_003598.2	ACAGAAACTTGCTCGCCATGTCCGAGATAAGGAAGAAGAGGTGGACCTGG	-	1q42.13a	chr1:197816981-197817030	chr1:199550358-199550407	chr1:199581230-199581279
ILMN_1785345	0	1	0	1.52e-05	1.01e-07	1.82542	Up	GPR84	G protein-coupled receptor 84	53831	NM_020370.1	N/A	53831	9966838	NM_020370.1	NP_065103.1	GCATCAACCCTGTGCTCTATGCAGCCATGAACCGCCAATTCCGCCAAGCA	-	12q13.13f	chr12:53042762-53042811	chr12:54756495-54756544	chr12:54362711-54362760
ILMN_1785902	0	1	0	0.0498	0.00465	1.19275	Up	C1QC	complement C1q C chain	714	NM_172369.2	N/A	714	56786154	NM_172369.2	NP_758957.2	ATGGTGGGCATCCAGGGCTCTGACAGCGTCTTCTCCGGCTTCCTGCTCTT	+	1p36.12a	chr1:22846804-22846853	chr1:22974217-22974266	chr1:22647724-22647773
ILMN_1785914	0	1	0	0.0301	0.00239	-1.71287	Down	CDC6	cell division cycle 6	990	NM_001254.3	N/A	990	51944959	NM_001254.3	NP_001245.1	CCTTCCTAGGCTGTCCCACAGTCTTTGCTGCCCTTAGATGAAGCCACTTG	+	17q21.2a	chr17:34252405-34252454	chr17:36998879-36998928	chr17:38842626-38842675
ILMN_1786810	0	1	0	0.00829	0.000431	-1.14664	Down	KIR2DL1	killer cell immunoglobulin like receptor, two Ig domains and long cytoplasmic tail 1	3802	NM_014218.2	N/A	3802	110611922	NM_014218.2	NP_055033.2	ACTTCAATGTAGTTTTCCATCCTTCAAATAAACATGTCTGCCCCCATGGT	+	19q13.42b	chr19:59987541-59987590	chr19:55295729-55295778	chr19:54784277-54784326
ILMN_1787186	0	1	0	0.000494	1.09e-05	-1.27554	Down	NOV	nephroblastoma overexpressed	4856	NM_002514.2	N/A	4856	19923725	NM_002514.2	NP_002505.1	TGAGGCCCAAAGCACTTGCTTACATCCTCTGATAGCTGTTTCAAATGTGC	+	8q24.12b	chr8:115756717-115756766	chr8:115687541-115687590	chr8:114675312-114675361
ILMN_1789691	0	1	0	0.000997	2.78e-05	-4.94018	Down	XKR7	XK related 7	343702	NM_001011718.1	N/A	343702	58743322	NM_001011718.1	NP_001011718.1	GCAGGTGAGGTTTTAGCACAGTTATCAGAGGAACTGATCCAGAAGCAGGC	+	20q11.21b	chr20:27374941-27374990	chr20:#Deleted in new	chr20:#Deleted in new
ILMN_1791467	0	1	0	0.0176	0.00116	1.06435	Up	PLIN5	perilipin 5	440503	NM_001013706.1	N/A	440503	61966858	NM_001013706.1	NP_001013728.1	CTAAGGGCATATAGGGCTTTTAGACTTGAGGTCCCAAACTGGTGGCCCCC	-	19p13.3d	chr19:4479825-4479874	chr19:4528825-4528874	chr19:4528813-4528862
ILMN_1791511	0	1	0	0.00965	0.000528	1.06131	Up	TMEM176A	transmembrane protein 176A	55365	NM_018487.2	N/A	55365	32484986	NM_018487.2	NP_060957.2	AGCAGCACTTGCCCATTCCTTACACCCCTTCCCCATCCTGCTCCGCTTCA	+	7q36.1c	chr7:149831395-149831444	chr7:150200462-150200511	chr7:150503374-150503423
ILMN_1793012	0	1	0	0.00135	4.12e-05	-1.183	Down	COA1	cytochrome c oxidase assembly factor 1 homolog	55744	NM_018224.1	N/A	55744	8922676	NM_018224.1	NP_060694.1	GGAAACCATGGAGGCCAGAAGGAAGTGAGACAAGTTCTTTTAGTGCCAGA	-	7p13e	chr7:43637664-43637713	chr7:43671139-43671188	chr7:43631540-43631589
ILMN_1793451	0	1	0	0.00931	0.000502	-1.62934	Down	KIR2DL5B	killer cell immunoglobulin like receptor, two Ig domains and long cytoplasmic tail 5B	553128	NM_001018081.1	N/A	553128	66267726	NM_001018081.1	NP_001018091.1	TCCGCAGACACCTGCACATTCTGATTGGGACCTCAGTGGCTATCATCCTC	+	19p13.3	chr19:94756-94805	chr19:143756-143805	chr19:143756-143805
ILMN_1793578	0	1	0	0.00204	7.12e-05	-1.03278	Down	ZFP37	ZFP37 zinc finger protein	7539	NM_003408.1	N/A	7539	4507962	NM_003408.1	NP_003399.1	ACTTCATGGTGGTTGCCATTGGGCAGAGGAGTATAGGACTGGGGTCTAGG	-	9q32b	chr9:85402290-85402339	chr9:86212470-86212519	chr9:83597555-83597604
ILMN_1795204	0	1	0	0.00568	0.000265	-2.73676	Down	ADAM3A	ADAM metallopeptidase domain 3A (pseudogene)	1587	NR_001569.1	N/A	N/A	35215293	NR_001569.1	N/A	CCTGGTTATGCTCCTCCAGATTGTGAGCCAGCAATGTCATCACCAGGAGG	-	8p11.22	chr8:39442554-39442603	chr8:39323397-39323446	chr8:39465878-39465927
ILMN_1795275	0	1	0	0.0234	0.00169	-1.28826	Down	USP53	ubiquitin specific peptidase 53	54532	NM_019050.2	N/A	54532	148539599	NM_019050.2	NP_061923.2	GGCAACACACCAAACTGTCCATCCAGCTCCTCAACTAACGATTTTCAGGC	+	4q26f	chr4:120433569-120433618	chr4:120214121-120214170	chr4:119292966-119293015
ILMN_1795300	0	1	0	0.0251	0.00185	1.20404	Up	ARHGEF37	Rho guanine nucleotide exchange factor 37	389337	NM_001001669.2	N/A	389337	83715965	NM_001001669.2	NP_001001669.2	CCCTTGCCTCCTGTGATGGAGTGAGAACTCTTAAACCCCTCAGGCCCCAA	+	5q33.1b	chr5:144161058-144161107	chr5:144180865-144180914	chr5:144801302-144801351
ILMN_1796138	0	1	0	7.48e-05	8.78e-07	1.22075	Up	BMX	BMX non-receptor tyrosine kinase	660	NM_001721.4	N/A	660	42544180	NM_001721.4	NP_001712.1	ACAGGCTTTACCGGCCCCACCTGGCATCGGACACCATCTACCAGATCATG	+	Xp22.2	chrX:15477974-15478023	chrX:15568053-15568102	chrX:15549930-15549979
ILMN_1796316	0	1	0	2.29e-05	1.76e-07	1.71632	Up	MMP9	matrix metallopeptidase 9	4318	NM_004994.2	N/A	4318	74272286	NM_004994.2	NP_004985.2	GCTTCTACTGGCGCGTGAGTTCCCGGAGTGAGTTGAACCAGGTGGACCAA	+	20q13.12b	chr20:41386218-41386267	chr20:41952804-41952853	chr20:43324164-43324213
ILMN_1796326	0	1	0	0.0411	0.00362	-3.63986	Down	TTTY9A	testis-specific transcript, Y-linked 9A (non-protein coding)	83864	NR_001530.1	N/A	N/A	32563533	NR_001530.1	N/A	AATTTTCAGATGCGGACAAGCTAACTTCTAAGGATTATGAGTAATTCGAC	+	Yq11.222	chrY:19353009-19353058	chrY:20893621-20893670	chrY:18731735-18731784
ILMN_1796409	0	1	0	5.38e-06	2.65e-08	1.91207	Up	C1QB	complement C1q B chain	713	NM_000491.3	N/A	713	87298827	NM_000491.3	NP_000482.3	CAGGCCACCGACAAGAACTCACTACTGGGCATGGAGGGTGCCAACAGCAT	+	1p36.12a	chr1:21232059-21232108	chr1:21359472-21359521	chr1:21032979-21033028
ILMN_1796423	0	1	0	1.84e-05	1.3e-07	-1.04205	Down	CLIC3	chloride intracellular channel 3	9022	NM_004669.2	N/A	9022	40288289	NM_004669.2	NP_004660.2	GCAGGAGAAAGAGTTCAAATACACGTGTCCGCACAGCGCCGAGATCCTGG	-	9q34.3e	chr9:109348270-109348319	chr9:110308449-110308498	chr9:107546168-107546217
ILMN_1796976	0	1	0	1.63e-06	5.05e-09	1.30036	Up	NLRC4	NLR family CARD domain containing 4	58484	NM_021209.3	N/A	58484	40788014	NM_021209.3	NP_067032.3	ATGAACGTGCTAGAACAGCTCACCGCACTGATGCTGCCCTGGGGCTGTGA	-	2p22.3e	chr2:32314083-32314132	chr2:32460579-32460628	chr2:32235510-32235559
ILMN_1797776	0	1	0	0.000206	3.41e-06	-1.44101	Down	PRSS23	protease, serine 23	11098	NM_007173.4	N/A	11098	122056696	NM_007173.4	NP_009104.1	AGAGGTTCACATGCCTGTCTGCACATTAAAAGCTCTGGGAAGACCTGTTG	+	11q14.2a	chr11:82811394-82811443	chr11:83133746-83133795	chr11:83422703-83422752
ILMN_1797988	0	1	0	2.96e-05	2.42e-07	-1.48718	Down	KLRD1	killer cell lectin like receptor D1	3824	NM_002262.2	N/A	3824	7669497	NM_002262.2	NP_002253.1	CCACTCTGTGGAGGTTAATTTCTGGGACCTTAGGGATAATATGCCTTTCG	+	12p13.2c	chr12:10353263-10353312	chr12:10461996-10462045	chr12:10309397-10309446
ILMN_1799848	0	1	0	0.000726	1.84e-05	1.38088	Up	ANKRD22	ankyrin repeat domain 22	118932	NM_144590.2	N/A	118932	154091031	NM_144590.2	NP_653191.2	CCTCTGCTCTTGGAAGCCCGTGCAGACCCCACAATAAAGAATAAGCATGG	-	10q23.31b	chr10:90573017-90573061	chr10:90583037-90583081	chr10:88823280-88823324
ILMN_1800225	0	1	0	0.0228	0.00163	1.37386	Up	PPARG	peroxisome proliferator activated receptor gamma	5468	NM_015869.4	N/A	5468	116284371	NM_015869.4	NP_056953.2	CCTGAGCCACTGCCAACATTTCCCTTCTTCCAGTTGCACTATTCTGAGGG	+	3p25.2a-p25.1d	chr3:12450653-12450702	chr3:12475653-12475702	chr3:12434154-12434203
ILMN_1800530	0	1	0	0.00721	0.00036	-1.05541	Down	AGAP1	ArfGAP with GTPase domain, ankyrin repeat and PH domain 1	116987	NM_014914.2	N/A	116987	41281554	NM_014914.2	NP_055729.1	AGAGAGGAAATCAGTCGCTGAGTATTATTTGACTCCGGTCTCCTTGGTGC	+	2q37.2a-q37.2b	chr2:236698307-236698356	chr2:237033568-237033617	chr2:236124924-236124973
ILMN_1803357	0	1	0	0.0275	0.00209	1.05774	Up	PPM1N	protein phosphatase, Mg2+/Mn2+ dependent 1N (putative)	147699	NM_001080401.1	N/A	147699	122937198	NM_001080401.1	NP_001073870.1	TCCCAGATTTACCTCCTGGGGGAGGGCTGGACTGCAAGGCCACTGTCATT	+	19q13.32a	chr19:50695623-50695760	chr19:46003783-46003920	chr19:45500525-45500662
ILMN_1804005	0	1	0	0.0154	0.000967	2.97385	Up	FBP2	fructose-bisphosphatase 2	8789	NM_003837.2	N/A	8789	22907027	NM_003837.2	NP_003828.2	TACTGGACGTGAAGCCCGAGGCAATTCACCAGCGAGTCCCCCTCATTCTG	-	9q22.32a	chr9:66929937-66929986	chr9:67240117-67240166	chr9:63285145-63285194
ILMN_1804735	0	1	0	0.000147	2.18e-06	1.08601	Up	CBS	cystathionine-beta-synthase	875	NM_000071.1	N/A	875	4557414	NM_000071.1	NP_000062.1	CTCCCGTCTTCCTCCTCCCCTGGCAACTGCTGATCGACTTTGTGTCTCTG	-	21q22.3c	chr21:29891837-29891886	chr21:30969966-30970015	chr21:29597646-29597695
ILMN_1805098	0	1	0	0.000244	4.25e-06	1.51865	Up	PDE1B	phosphodiesterase 1B	5153	NM_000924.2	N/A	5153	24431942	NM_000924.2	NP_000915.1	CTTGCCCCAGGAAAGGCCAAAGTCCAGGTGACTGCCCTCCTTCTTTCTTG	+	12q13.2a	chr12:53259048-53259097	chr12:54972781-54972830	chr12:54578997-54579046
ILMN_1806056	0	1	0	1.52e-07	1.82e-10	2.93082	Up	CEACAM8	carcinoembryonic antigen related cell adhesion molecule 8	1088	NM_001816.2	N/A	1088	21314599	NM_001816.2	NP_001807.2	CGTGTCAACCCCAAATTTTTACGTATGAGATCCTTTAGTCCACCCAATGG	-	19q13.2c	chr19:47776394-47776443	chr19:43084554-43084603	chr19:42580402-42580451
ILMN_1806198	0	1	0	0.000536	1.21e-05	-1.06676	Down	VSIG1	V-set and immunoglobulin domain containing 1	340547	NM_182607.3	N/A	340547	52694673	NM_182607.3	NP_872413.1	TCACCCACATCTCACCTTGAAGAAACTTACAGGTAGACTTACCTTTTCAC	+	Xq22.3c	chrX:107208870-107208919	chrX:107322214-107322263	chrX:108078984-108079033
ILMN_1808066	0	1	0	0.0473	0.00437	-1.73805	Down	RASSF1	Ras association domain family member 1	11186	NM_170712.1	N/A	11186	25777679	NM_170712.1	NP_733830.1	ACTGTTGAGCAGGCCTCTCTGCCTGTGGCCTTCCGGCCGGTTTCCAGACG	-	3p21.31b	chr3:50350616-50350665	chr3:50375612-50375661	chr3:50338181-50338230
ILMN_1808409	0	1	0	0.0386	0.00331	1.03831	Up	HIF3A	hypoxia inducible factor 3 alpha subunit	64344	NM_022462.3	N/A	64344	90421315	NM_022462.3	NP_071907.3	CTCTCAGAAGGACACCCCTAACCCTGGGGACAGCCTTGACACCCCTGGCC	+	19q13.32b	chr19:51515621-51515658	chr19:46823781-46823818	chr19:46320524-46320561
ILMN_1808597	0	1	0	0.0134	0.000806	-3.65628	Down	APLF	aprataxin and PNKP like factor	200558	NM_173545.1	N/A	200558	27734904	NM_173545.1	NP_775816.1	TGAACCTTGAAGGCAAGTAAAAGAAGCCAGACACAAAAGGCCACATACTG	+	2p14a	chr2:68660290-68660339	chr2:68806786-68806835	chr2:68579654-68579703
ILMN_1808979	0	1	0	0.000284	5.23e-06	1.02707	Up	CLEC4D	C-type lectin domain family 4 member D	338339	NM_080387.4	N/A	338339	37577120	NM_080387.4	NP_525126.2	GACTTAGAGATGAGAATGCCAAAGGTCAGTGGCGTTGGGTGGACCAGACG	+	12p13.31b	chr12:8455217-8455266	chr12:8563950-8563999	chr12:8411354-8411403
ILMN_1809307	0	1	0	0.0499	0.00466	-1.70718	Down	DNAJB7	DnaJ heat shock protein family (Hsp40) member B7	150353	NM_145174.1	N/A	150353	21553334	NM_145174.1	NP_660157.1	GGCCAGTCTTATCCTGAATTCCTCAGAGCAGTCTGTATGGTAGGCCATCA	-	22q13.2a	chr22:24218000-24218049	chr22:25888000-25888049	chr22:25492033-25492082
ILMN_1809342	0	1	0	0.0486	0.00452	1.0658	Up	CC2D2B	coiled-coil and C2 domain containing 2B	387707	NM_001001732.2	N/A	387707	109452582	NM_001001732.2	NP_001001732.2	GATCCTCCTCAAGACCCACTGAATCAGCACCTCTGGGAGTGAAGCTACAG	+	10q23.33d	chr10:97782146-97782195	chr10:97792156-97792205	chr10:96032399-96032448
ILMN_1810374	0	1	0	4.32e-06	1.92e-08	-1.02466	Down	TMEM156	transmembrane protein 156	80008	NM_024943.1	N/A	80008	13376422	NM_024943.1	NP_079219.1	CGAATATCCCCGGGCAAGTTGGACCGAGCCCTTTGAAGAATACTCAGAAG	-	4p14c	chr4:38645610-38645658	chr4:38969215-38969263	chr4:38967594-38967642
ILMN_1810420	0	1	0	3.87e-07	7.1e-10	1.38305	Up	DYSF	dysferlin	8291	NM_003494.2	N/A	8291	19743938	NM_003494.2	NP_003485.1	GGGCCATCATCCTCTTCATCATCCTCTTCATCCTGCTGCTGTTCCTGGCC	+	2p13.3b	chr2:71763245-71763294	chr2:71909737-71909786	chr2:71682607-71682656
ILMN_1811110	0	1	0	0.000396	8.11e-06	1.63402	Up	TDRD9	tudor domain containing 9	122402	NM_153046.1	N/A	122402	42734387	NM_153046.1	NP_694591.1	CCAGGCTCCCTCCGCAGACTGACTTTCCTCTGTGTCTGGGTGTTACAGTC	+	14q32.33a	chr14:103588228-103588277	chr14:104518475-104518524	chr14:104052138-104052187
ILMN_1811426	0	1	0	0.0137	0.000831	1.47268	Up	TMTC1	transmembrane and tetratricopeptide repeat containing 1	83857	NM_175861.2	N/A	83857	83415183	NM_175861.2	NP_787057.2	CCTTACCTGGGGCAAGTTAGCCATTGTCTCCCAGTCATGTTTACCACCCA	-	12p11.22a	chr12:29545629-29545678	chr12:29654362-29654411	chr12:29501429-29501478
ILMN_1811602	0	1	0	0.0168	0.00109	-1.14411	Down	NFATC2IP	nuclear factor of activated T-cells 2 interacting protein	84901	XM_944127.1	N/A	84901	89040769	XM_944127.1	XP_949220.1	CTCCACCAGCTTCCTGGCGAAGCCTGATATTTTTGTAGGGATGACCCTGT	+	16p11.2e	chr16:28875652-28875701	chr16:28968151-28968200	chr16:28956830-28956879
ILMN_1812091	0	1	0	0.0201	0.00137	2.02463	Up	FAM20A	family with sequence similarity 20 member A	54757	NM_017565.2	N/A	54757	42476034	NM_017565.2	NP_060035.1	GCTGGCAGAGTCCAGTTTCAGAAAATACGCCTGGAGCCAGAGCAGTCGAC	-	17q24.2c	chr17:61919299-61919348	chr17:64488837-64488886	chr17:66492719-66492768
ILMN_1812249	0	1	0	0.00063	1.53e-05	-1.16741	Down	C15orf54	chromosome 15 open reading frame 54	400360	NM_207445.1	N/A	400360	46409513	NM_207445.1	NP_997328.1	GGTATAAACCCGGAATTGGCTGTGGGGAGTTAGACAGGGAAAATGTCCAC	+	15q14d	chr15:16390283-16390332	chr15:#Deleted in new	chr15:#Deleted in new
ILMN_1812281	0	1	0	5.24e-05	5.34e-07	2.26683	Up	ARG1	arginase 1	383	NM_000045.2	N/A	383	10947138	NM_000045.2	NP_000036.2	GCCCCCATACATAGAGTGGGACTCTTGGAATCAGGAGACAAAGCTACCAC	+	6q23.2a	chr6:131947041-131947090	chr6:131905348-131905397	chr6:131584208-131584257
ILMN_1812433	0	1	0	0.000393	8.02e-06	2.73826	Up	HP	haptoglobin	3240	NM_005143.2	N/A	3240	51093872	NM_005143.2	NP_005134.1	GGCATTATGAAGGCAGCACAGTCCCCGAAAAGAAGACACCGAAGAGCCCT	+	16q22.3a	chr16:70652001-70652050	chr16:72094500-72094549	chr16:72060601-72060650
ILMN_1813139	0	1	0	1.81e-05	1.28e-07	1.05354	Up	ANKDD1A	ankyrin repeat and death domain containing 1A	348094	NM_182703.3	N/A	348094	96975022	NM_182703.3	NP_874362.3	TCGGGGAAACTGTGTGTGCTGAAGAGTACGTGGGAGCTCTCTGTGCTATC	+	15q22.31b	chr15:42075794-42075843	chr15:44288502-44288551	chr15:43996304-43996353
ILMN_1814583	0	1	0	0.0332	0.0027	1.67456	Up	CRISP3	cysteine rich secretory protein 3	10321	NM_006061.1	N/A	10321	5174674	NM_006061.1	NP_006052.1	GGGAATCCTGAGAAACAATCACAGACCACATGAGACTAAGGAGACATGTG	-	6p12.3b	chr6:49803316-49803365	chr6:49695357-49695406	chr6:49727644-49727693
ILMN_1814985	0	1	0	0.00788	0.000403	1.31915	Up	PDLIM7	PDZ and LIM domain 7	9260	NM_005451.3	N/A	9260	42741673	NM_005451.3	NP_005442.2	GCGTTCCTTCCGCATCCTTGCCCACCTCACAGGCACCGAGTTCATGCAAG	-	5q35.3a	chr5:176850508-176850660	chr5:176917902-176918054	chr5:177490901-177491053
ILMN_1815527	0	1	0	0.0349	0.00289	1.10813	Up	HBD	hemoglobin subunit delta	3045	NM_000519.3	N/A	3045	62865863	NM_000519.3	NP_000510.1	GGCTAATGCCCTGGCTCACAAGTACCATTGAGATCCTGGACTGTTTCCTG	-	11p15.4c	chr11:5210751-5210800	chr11:5254175-5254224	chr11:5232945-5232994
ILMN_1815758	0	1	0	0.0218	0.00153	1.09218	Up	GAB2	GRB2 associated binding protein 2	9846	NM_080491.1	N/A	9846	18105041	NM_080491.1	NP_536739.1	GTGGTGTGCACCGGCTGGCTGAGGAAATCGCCTCCCGAGAAGAAGTTGAG	-	11q14.1a	chr11:74289296-74289345	chr11:74611648-74611697	chr11:74900603-74900652
ILMN_1816603	0	1	0	1.6e-06	4.89e-09	1.26086	Up	SLC8A1	solute carrier family 8 member A1	6546	N/A	Hs.31961	N/A	21754193	AK095013	N/A	CTGAGGTTATGTACAACCAACTCTCAGAATTCAGACTTCCTGCAGCTGCC	-	2p22.1	chr2:40178462-40178511	chr2:40324958-40325007	chr2:40097818-40097867
ILMN_1822384	0	1	0	0.0224	0.0016	1.74486	Up	TLR5	toll like receptor 5	7100	N/A	Hs.150756	N/A	19760807	BQ025528	N/A	AAGGCAGCATGTGAGAGAAAGTTCTTGGCTCACTAGGGCGAGACCTGGAG	+	1q41	chr1:221349774-221349823	chr1:223283151-223283200	chr1:223109809-223109858
ILMN_1823357	0	1	0	0.00751	0.00038	-1.94357	Down	LOC101927292	uncharacterized LOC101927292	101927292	N/A	Hs.129345	N/A	22902211	BC034605	N/A	AGTGGTGGAGCAGGGATTTGAACGGAGAGAAACGGAGGCCCAGAAAGCAG	+	12q13.12	chr12:48605412-48606153	chr12:50319145-50319886	chr12:49925362-49926103
ILMN_1832477	0	1	0	0.0166	0.00107	1.01461	Up	PRDM11	PR/SET domain 11	56981	N/A	Hs.537569	N/A	10436652	AK024304	N/A	GGGGCATCAGCTAGCAGGAAACGGTGGGAGAGACATATCTGCACACTCAT	+	11p11.2	chr11:45211895-45211944	chr11:45255319-45255368	chr11:45233768-45233817
ILMN_1845003	0	1	0	0.0454	0.00412	-1.85971	Down	LOC643551	uncharacterized LOC643551	643551	N/A	Hs.513081	N/A	83152061	DB338513	N/A	GTAAATACTTCGACCATGGCCCATTACAGTCTACCAACGAGACATCACTG	-	13q32.3	chr13:100126713-100126762	chr13:101328712-101328761	chr13:100676458-100676507
ILMN_1851610	0	1	0	0.00252	9.29e-05	-1.16568	Down	LOC729860	uncharacterized LOC729860	729860	N/A	Hs.270778	N/A	34529263	AK123661	N/A	CTTGTCTCATTCCTTACAAGGATACTTTGCTCTCCGACACCTTAGCTCCC	-	11q25	chr11:133650566-133650615	chr11:134145356-134145405	chr11:134275462-134275511
ILMN_1855341	0	1	0	0.0105	0.000584	-2.73714	Down	LINC00572	long intergenic non-protein coding RNA 572	100861573	N/A	Hs.560514	N/A	15940738	BI829188	N/A	GAAGGAAGCATCACCGAAGAGAGTTGCGTTTCATTCGGATGGCCCTGGCC	-	13q12.3	chr13:29390371-29390857	chr13:30492371-30492857	chr13:29918234-29918720
ILMN_1883653	0	1	0	0.0219	0.00155	-1.01504	Down	GAS2L3	growth arrest specific 2 like 3	283431	N/A	Hs.547389	N/A	12097904	BF792919	N/A	GGCGCAAAAACATCCCCGGGGCGCAAAACACCCCCTTTTGAAAGGCGCAA	+	12q23.1	chr6:158700248-158700267	chr6:158780260-158780279	chr6:158359228-158359247
ILMN_1887294	0	1	0	0.0389	0.00335	-2.29333	Down	LOC105375773	uncharacterized LOC105375773	105375773	N/A	Hs.445172	N/A	30863852	CD177336	N/A	GCACTCCTGCCAGCGGCAATTCTGAGTGCTCATTTCCACTTTGCCAAGAC	-	8q24.22	chr8:134746317-134746366	chr8:134677135-134677184	chr8:133664892-133664941
ILMN_1890134	0	1	0	0.000386	7.83e-06	-1.09803	Down	TRAV20	T cell receptor alpha variable 20	28663	N/A	Hs.512090	N/A	19343616	BC025727	N/A	CGGTTTAAGAGGGCTGTTCTGGTATAGGCAAGATCCTGGGAAAGGCCCTG	+	14q11.2	chr14:21579049-21579098	chr14:22509209-22509258	chr14:22040963-22041012
ILMN_1903511	0	1	0	0.0427	0.00381	-1.43602	Down	CLYBL-AS2	CLYBL antisense RNA 2	100874063	N/A	Hs.382663	N/A	13994422	BG715243	N/A	ACAGGAAGGTCTGTCTAAATACCAGCATCCTCGGAAGGGCAGCTGTTCAG	-	13q32.3	chr13:99140869-99140918	chr13:100342868-100342917	chr13:99690614-99690663
ILMN_1908245	0	1	0	0.000297	5.55e-06	-1.12218	Down	MEF2C-AS1	MEF2C antisense RNA 1	101929423	N/A	Hs.575256	N/A	24131949	BU943130	N/A	GCAACATGACCCTGCCCTCACCAAGACTACAGGGAGTGATGGAGCATACA	+	5q14.3	chr5:88797550-88797599	chr5:88761794-88761843	chr5:89465977-89466026
ILMN_1912287	0	1	0	0.000122	1.7e-06	1.0445	Up	SUCNR1	succinate receptor 1	56670	N/A	Hs.133181	N/A	27826545	BX093329	N/A	GTGCCAGCTGCCATTGCACTGCCTCACATTTTCCTTTAGATGTTTGAGCA	+	3q25.1	chr3:153084777-153084826	chr3:151602087-151602136	chr3:151884299-151884348
ILMN_1912383	0	1	0	0.0478	0.00443	-1.19458	Down	LINC00594	long intergenic non-protein coding RNA 594	641314	N/A	Hs.525794	N/A	3917084	AI278850	N/A	ACTGCTGGAATAAACGATCGCCAAGGCCCCTTCCAGTCTGAGACGCTTGG	-	15q15.1	chr15:38451496-38451545	chr15:40664204-40664253	chr15:40372003-40372052
ILMN_2047618	0	1	0	0.00959	0.000523	1.65836	Up	KCNE1	potassium voltage-gated channel subfamily E regulatory subunit 1	3753	NM_000219.2	N/A	3753	60218914	NM_000219.2	NP_000210.2	AGGCAGAGGGAGATCCCTATGGCGTTAGTCTTCCCAGGCCTTAAAGGGCC	-	21q22.12a	chr21:21298160-21298209	chr21:22376289-22376338	chr21:21003972-21004021
ILMN_2047676	0	1	0	4.74e-05	4.64e-07	-1.07855	Down	OSGEPL1	O-sialoglycoprotein endopeptidase-like 1	64172	NM_022353.2	N/A	64172	116812635	NM_022353.2	NP_071748.2	CGTGCTGGCTTGGGCATTTTACATGACATAGAAGGCATCCGCTATGAACC	-	2q32.2a	chr2:190325626-190325675	chr2:190617381-190617430	chr2:189752655-189752704
ILMN_2048591	0	1	0	0.000343	6.65e-06	-1.0069	Down	LRRN3	leucine rich repeat neuronal 3	54674	NM_018334.3	N/A	54674	37059785	NM_018334.3	NP_060804.2	CTTTCGAGAGAGAAGTTTAAGCTTCACCAATGCTGCTCCTGACCAATGGA	+	7q31.1b	chr7:110552307-110552356	chr7:110765071-110765120	chr7:111125015-111125064
ILMN_2048607	0	1	0	7.75e-07	1.89e-09	1.03027	Up	ANKRD9	ankyrin repeat domain 9	122416	NM_152326.2	N/A	122416	50355986	NM_152326.2	NP_689539.1	ACTGGCAAAGGCTAGGCCCGGAGCACCCTAGGCGCTGGATTTTGGGACAA	-	14q32.31c	chr14:102042991-102043040	chr14:102973238-102973287	chr14:102506901-102506950
ILMN_2049184	0	1	0	0.00797	0.000409	-1.18608	Down	DNASE1L3	deoxyribonuclease 1 like 3	1776	NM_004944.2	N/A	1776	58331226	NM_004944.2	NP_004935.1	GCTTACAAGCTGACTGAAGAGGAGGCCCTGGATGTCAGCGACCACTTTCC	-	3p14.3a	chr3:58153545-58154133	chr3:58178505-58179093	chr3:58192778-58193366
ILMN_2051483	0	1	0	0.0143	0.000876	1.06815	Up	DPRXP4	divergent-paired related homeobox pseudogene 4	503645	NR_002221.1	N/A	N/A	60593078	NR_002221.1	N/A	GCAAAAACAAGAAACTCCACAACCGCCAATACCGGAGGGTGGAGTCACCA	+	17q11.2	chr17:25513322-25513371	chr17:28489196-28489245	chr17:30162178-30162227
ILMN_2055781	0	1	0	7.48e-05	8.83e-07	-1.25522	Down	KLRF1	killer cell lectin like receptor F1	51348	NM_016523.1	N/A	51348	7705573	NM_016523.1	NP_057607.1	ACTTTGTTTCCAGGCTTTTGCTACTCTTCACTCAGCTACAATAAACATCC	+	12p13.31a	chr12:9888803-9888852	chr12:9997536-9997585	chr12:9844937-9844986
ILMN_2059357	0	1	0	0.00614	0.000293	-1.14084	Down	KLRC2	killer cell lectin like receptor C2	3822	NM_002260.3	N/A	3822	75709168	NM_002260.3	NP_002251.2	GTGGTTGCCAATGTCTCAGGGAGGTTGAAATAGGAGATGACCACTAATTG	-	12p13.2c	chr12:10474629-10474678	chr12:10583362-10583411	chr12:10430763-10430812
ILMN_2059689	0	1	0	0.0203	0.0014	3.18693	Up	TMEM54	transmembrane protein 54	113452	NM_033504.2	N/A	113452	34147466	NM_033504.2	NP_277039.1	TCTGACCCTCTGAGAGATGATGTCCTGCCCAGGCCCGATGGCCACTAGGA	-	1p35.1b	chr1:33132956-33133005	chr1:33360369-33360418	chr1:32894768-32894817
ILMN_2062620	0	1	0	6.2e-05	6.78e-07	-1.10222	Down	NMT2	N-myristoyltransferase 2	9397	NM_004808.2	N/A	9397	109452600	NM_004808.2	NP_004799.1	CTGCAGCATTGCCAGTTGGAAACTTTGTCATGAGCTTACCTCACGGTGAC	-	10p13c	chr10:15058042-15058091	chr10:15018036-15018085	chr10:14976037-14976086
ILMN_2073184	0	1	0	4.18e-06	1.79e-08	-1.34723	Down	S1PR5	sphingosine-1-phosphate receptor 5	53637	NM_030760.3	N/A	53637	46198302	NM_030760.3	NP_110387.1	CCAGCTAAGCCCAGACCCCGTGGATTCTAGATAGATTTTAGAGGCAGCAG	-	19p13.2b	chr19:10484758-10484807	chr19:10623758-10623807	chr19:10513082-10513131
ILMN_2074762	0	1	0	0.0263	0.00197	-1.10722	Down	FCRL6	Fc receptor like 6	343413	NM_001004310.1	N/A	343413	51972193	NM_001004310.1	NP_001004310.1	CCACGGAGGTGAATATGAGAAGCAGGACTCTCCAAGAACCCCTTAGCGAC	+	1q23.2b-q23.2c	chr1:158052005-158052054	chr1:159785381-159785430	chr1:159815591-159815640
ILMN_2081465	0	1	0	0.00142	4.42e-05	1.01028	Up	APLP2	amyloid beta precursor like protein 2	334	NM_001642.1	N/A	334	4502146	NM_001642.1	NP_001633.1	TTGTGACATTCACTCAGAGAAGACCACACCAAGGAGGGGCCGCGGCTGGC	+	11q24.3c	chr11:129519476-129519525	chr11:130014266-130014315	chr11:130144371-130144420
ILMN_2082593	0	1	0	0.00468	0.000207	-1.07146	Down	KIR3DL3	killer cell immunoglobulin like receptor, three Ig domains and long cytoplasmic tail 3	115653	NM_153443.2	N/A	115653	46488945	NM_153443.2	NP_703144.2	TGTCTAAGGTCCCCACTGCCTGCTGGAGAGAAAACACACTTGCTTAGCCC	+	19q13.42b	chr19:59939601-59939650	chr19:55247789-55247838	chr19:54736322-54736371
ILMN_2085012	0	1	0	0.000835	2.2e-05	1.41464	Up	TMEM176B	transmembrane protein 176B	28959	NM_014020.2	N/A	28959	21361500	NM_014020.2	NP_054739.2	CCCAGCCCCTGAATGAGGAAGGATCAGAGAAGAGGCTACTGGGGGAGAAT	-	7q36.1c	chr7:150119606-150120087	chr7:150488673-150489154	chr7:150791585-150792066
ILMN_2086143	0	1	0	0.0129	0.00077	-1.23795	Down	CCR4	C-C motif chemokine receptor 4	1233	NM_005508.4	N/A	1233	48762930	NM_005508.4	NP_005499.1	CCTGAACTGATGGGTTTCTCCAGAGGGAATTGCAGAGTACTGGCTGATGG	+	3p22.3c	chr3:32971319-32971368	chr3:32996315-32996364	chr3:32954823-32954872
ILMN_2092850	0	1	0	8.65e-07	2.26e-09	1.32303	Up	HPSE	heparanase	10855	NM_006665.3	N/A	10855	94721346	NM_006665.3	NP_006656.2	GGGCACCAAGGTGTTAATGGCAAGCGTGCAAGGTTCAAAGAGAAGGAAGC	-	4q21.23a	chr4:79966154-79966203	chr4:79747130-79747179	chr4:78825976-78826025
ILMN_2094875	0	1	0	2.91e-06	1.13e-08	-1.11164	Down	ABCB1	ATP binding cassette subfamily B member 1	5243	NM_000927.3	N/A	5243	42741658	NM_000927.3	NP_000918.2	GGGTCTTACAGAACCATCTGGCTTCATTCTTCTTGGACTTGATCCTGCTG	-	7q21.12a-q21.12b	chr7:86464477-86464526	chr7:86626541-86626590	chr7:86997225-86997274
ILMN_2096737	0	1	0	0.0308	0.00245	-2.33638	Down	ZNF567	zinc finger protein 567	163081	NM_152603.2	N/A	163081	34303940	NM_152603.2	NP_689816.2	ATTATTGCATGTGGCAGTAGTGTATTTTCATTTTGCATACTATTCCATTT	+	19q13.12b	chr19:41903935-41903984	chr19:37212095-37212144	chr19:36721193-36721242
ILMN_2098013	0	1	0	5.53e-07	1.17e-09	1.33415	Up	CETP	cholesteryl ester transfer protein	1071	NM_000078.1	N/A	1071	4557442	NM_000078.1	NP_000069.1	TGGCTCCCAACTCCTCCCTATCCTAAAGGCCCACTGGCATTAAAGTGCTG	+	16q13b	chr16:42887062-42887111	chr16:#Deleted in new	chr16:#Deleted in new
ILMN_2100258	0	1	0	0.0126	0.000747	-2.83236	Down	PCDHB16	protocadherin beta 16	57717	NM_020957.1	N/A	57717	14195604	NM_020957.1	NP_066008.1	CATCATAGTATACATTGGCGGTATCTAGCCCTTTCTCTGTAAAATATCCC	+	5q31.3b	chr5:135710700-135710749	chr5:135682801-135682850	chr5:136347113-136347162
ILMN_2100357	0	1	0	0.00459	0.000202	1.49421	Up	SMPDL3A	sphingomyelin phosphodiesterase acid like 3A	10924	NM_006714.2	N/A	10924	34147321	NM_006714.2	NP_006705.1	GACAGCAGTGTAACATGTGATAAGACATGTAAGGCCTTTCAGATTTGTGC	+	6q22.31c-q22.31d	chr6:123172133-123172182	chr6:123130434-123130483	chr6:122809289-122809338
ILMN_2108366	0	1	0	0.0413	0.00364	-1.18917	Down	RBM41	RNA binding motif protein 41	55285	NM_018301.2	N/A	55285	38454187	NM_018301.2	NP_060771.2	AGACACCAGTTTGTTTGGAGTTGAAGAGGAAAAACTAACTGAGGGAGGGG	-	Xq22.3b	chrX:106197293-106197342	chrX:106310637-106310686	chrX:107067407-107067456
ILMN_2109489	0	1	0	1.05e-05	6.1e-08	-1.17309	Down	GZMB	granzyme B	3002	NM_004131.3	N/A	3002	32483414	NM_004131.3	NP_004122.1	ACAGGAAGCAAACTAAGCCCCCGCTGTAATGAAACACCTTCTCTGGAGCC	-	14q12a	chr14:5214936-5214985	chr14:#Deleted in new	chr14:#Deleted in new
ILMN_2113126	0	1	0	0.000175	2.76e-06	1.69639	Up	RNASE3	ribonuclease A family member 3	6037	NM_002935.2	N/A	6037	45243506	NM_002935.2	NP_002926.2	CGGAGTAGATTCCGGGTGCCTTTACTCCACTGTGACCTCATAAATCCAGG	+	14q11.2c	chr14:1481303-1481352	chr14:#Deleted in new	chr14:#Deleted in new
ILMN_2114720	0	1	0	0.00022	3.71e-06	2.06002	Up	SLPI	secretory leukocyte peptidase inhibitor	6590	NM_003064.2	N/A	6590	15834622	NM_003064.2	NP_003055.1	GGATCCTGTTGACACCCCAAACCCAACAAGGAGGAAGCCTGGGAAGTGCC	-	20q13.12b	chr20:43315183-43315655	chr20:43881769-43882241	chr20:45253128-45253600
ILMN_2115991	0	1	0	0.0166	0.00107	1.45198	Up	TNNT1	troponin T1, slow skeletal type	7138	NM_003283.3	N/A	7138	39930526	NM_003283.3	NP_003274.2	TAAGAAGCCTCTGGACATTGACTACATGGGGGAGGAACAGCTCCGGGCCC	-	19q13.42b	chr19:60340282-60340327	chr19:55648470-55648515	chr19:55137102-55137147
ILMN_2116877	0	1	0	0.000808	2.1e-05	2.75243	Up	OLFM4	olfactomedin 4	10562	NM_006418.3	N/A	10562	32313592	NM_006418.3	NP_006409.3	TGTTCAAGTCCTAGTCTATAGGATTGGCAGTTTAAATGCTTTACTCCCCC	+	13q21.1a	chr13:52524108-52524157	chr13:53626107-53626156	chr13:53051972-53052021
ILMN_2124833	0	1	0	0.00463	0.000204	-1.61379	Down	TRAT1	T cell receptor associated transmembrane adaptor 1	50852	NM_016388.2	N/A	50852	54607136	NM_016388.2	NP_057472.2	CAAAAAGAGTTTAGGAATTCTACTAGCCAGAGATAGTCACTTGGAGAAAC	+	3q13.13a	chr3:110056019-110056068	chr3:108573329-108573378	chr3:108854482-108854531
ILMN_2127624	0	1	0	9.26e-05	1.18e-06	-1.28669	Down	UBE3D	ubiquitin protein ligase E3D	90025	NM_198920.1	N/A	90025	42734396	NM_198920.1	NP_944602.1	CCCAGGACTGTGAAGAAAGTCATAGTAGCAGGTTGAGGCAAGTGTAGAAG	-	6q14.1e	chr6:83659212-83659261	chr6:83602493-83602542	chr6:82892774-82892823
ILMN_2141482	0	1	0	0.0156	0.000983	-1.10234	Down	SERPINF1	serpin family F member 1	5176	NM_002615.4	N/A	5176	54792142	NM_002615.4	NP_002606.3	CCCTAGAAGAAAACCCGAGGGACAGCAGATTCCACAGGACACGAAGGCTG	+	17p13.3d	chr17:1578157-1578206	chr17:1631407-1631456	chr17:1728113-1728162
ILMN_2147078	0	1	0	1.06e-05	6.24e-08	1.1469	Up	PIWIL4	piwi like RNA-mediated gene silencing 4	143689	NM_152431.1	N/A	143689	22748904	NM_152431.1	NP_689644.1	GTGCAAATCTGCCATAAGCTCAAGGCTGTGACTGGGGAAAAAGATTGAGC	+	11q21b	chr11:90419415-90419464	chr11:90779767-90779816	chr11:91046599-91046648
ILMN_2147424	0	1	0	0.0177	0.00117	1.29594	Up	SERPINB10	serpin family B member 10	5273	NM_005024.1	N/A	5273	4826901	NM_005024.1	NP_005015.1	TCAAGTCAACCCTGAGCAGTATGGGGATGAGTGATGCCTTCAGCCAAAGC	+	18q21.33b	chr18:58303313-58303362	chr18:60152333-60152382	chr18:62485100-62485149
ILMN_2152422	0	1	0	0.00365	0.000149	-2.12578	Down	SLC25A53	solute carrier family 25 member 53	401612	NM_001012755.1	N/A	401612	62988273	NM_001012755.1	NP_001012773.1	GACTTGGAATTGTGACTATCTTGTTTCACTCCACATTGCTTGTGAGACTC	-	Xq22.2b	chrX:103230889-103230938	chrX:103344233-103344282	chrX:104099549-104099598
ILMN_2165289	0	1	0	6.93e-07	1.63e-09	3.18887	Up	DEFA3	defensin alpha 3	1668	NM_005217.2	N/A	1668	12621916	NM_005217.2	NP_005208.1	CTTGCTATAGAAGACCTGGGACAGAGGACTGCTGTCTGCCCTCTCTGGTC	-	8p23.1f	chr8:6863175-6863224	chr8:6875765-6875814	chr8:7018243-7018292
ILMN_2168217	0	1	0	7.47e-08	6.62e-11	-1.02907	Down	GPR183	G protein-coupled receptor 183	1880	NM_004951.3	N/A	1880	50962860	NM_004951.3	NP_004942.1	CATTGGGCACTTTCCCATCTCCAACTCGGAAGTAAGCCCAAGAGAACAAC	-	13q32.3a	chr13:80541528-80541577	chr13:81643527-81643576	chr13:81069392-81069441
ILMN_2174658	0	1	0	0.00401	0.000169	-3.71359	Down	FAM155A	family with sequence similarity 155 member A	728215	NM_001080396.1	N/A	728215	122937188	NM_001080396.1	NP_001073865.1	CCCCGAGAGAACGAGAAACCGTTCATCGATTCCGAGAGGGCTCAGAAATG	-	13q33.3a-q33.3b	chr13:89109355-89109404	chr13:90311354-90311403	chr13:89659100-89659149
ILMN_2175715	0	1	0	0.0425	0.00378	-1.61652	Down	KIR2DS3	killer cell immunoglobulin like receptor, two Ig domains and short cytoplasmic tail 3	3808	NM_012313.1	N/A	3808	6912473	NM_012313.1	NP_036445.1	ACCCCAGACACCTACACGTTCTGATTGGGACCTCAGTGGTCAAACTCCCT	+	19q13.4	chr19:111724-111773	chr19:160724-160773	chr19:160724-160773
ILMN_2176063	0	1	0	5.8e-06	2.94e-08	1.43214	Up	FCGR1A	Fc fragment of IgG receptor Ia	2209	NM_000566.2	N/A	2209	24431940	NM_000566.2	NP_000557.1	GCGAGGCTGCCACAGAGGATGGAAATGTCCTTAAGCGCAGCCCTGAGTTG	+	1q21.2a	chr1:148028453-148028502	chr1:149761829-149761878	chr1:149790273-149790322
ILMN_2179778	0	1	0	0.0168	0.00109	-1.15259	Down	PHLDB2	pleckstrin homology like domain family B member 2	90102	NM_145753.1	N/A	90102	21955171	NM_145753.1	NP_665696.1	GACTTTGTCAGCCTGACTGGGTACAATTCTTTTGTTAATTTGCAGTGTGG	+	3q13.2a	chr3:113177411-113177460	chr3:111694721-111694770	chr3:111975874-111975923
ILMN_2193213	0	1	0	1.95e-07	2.89e-10	2.88433	Up	DEFA1	defensin alpha 1	1667	NM_004084.2	N/A	1667	12621915	NM_004084.2	NP_004075.1	TAGAAGACCTGGGACAGAGGACTGCTGTCTGCCCTCTCTGGTCACCCTGC	-	8p23.1f	chr8:6824960-6825009	chr8:6837550-6837599	chr8:6980028-6980077
ILMN_2194577	0	1	0	0.0126	0.000742	-1.14791	Down	PLVAP	plasmalemma vesicle associated protein	83483	NM_031310.1	N/A	83483	13775237	NM_031310.1	NP_112600.1	CACACTTTCTACCCAATTCTCACCTAGTGTCACGTTCCCCCGACCCTGGC	-	19p13.11e-p13.11d	chr19:17323564-17323613	chr19:17462564-17462613	chr19:17351755-17351804
ILMN_2198239	0	1	0	0.00131	3.96e-05	-1.14916	Down	HGD	homogentisate 1,2-dioxygenase	3081	NM_000187.2	N/A	3081	115527116	NM_000187.2	NP_000178.2	GGGAGCCACTCAAGAGCCACTTCACTCCCAACTCCAGGAACCCAGCAGAA	-	3q13.33b	chr3:121829925-121829974	chr3:120347235-120347284	chr3:120628388-120628437
ILMN_2198516	0	1	0	0.0383	0.00328	-1.04374	Down	ARRDC3	arrestin domain containing 3	57561	NM_020801.1	N/A	57561	32698735	NM_020801.1	NP_065852.1	CTGAAGCACCACCCAGCTATGCAGAAGTGGTAACAGAGGAACAAAGGCGG	-	5q14.3h	chr5:90705368-90705413	chr5:90669612-90669657	chr5:91373795-91373840
ILMN_2204876	0	1	0	4.4e-09	5.44e-13	1.14087	Up	FLVCR2	feline leukemia virus subgroup C cellular receptor family member 2	55640	NM_017791.1	N/A	55640	8923349	NM_017791.1	NP_060261.1	GTCCACGTTTTCGGCAGAAGTAGTGAGTCAGTGTGGAAGAGAGGTGAGGG	+	14q24.3b	chr14:75184054-75184103	chr14:76114301-76114350	chr14:75647958-75648007
ILMN_2214232	0	1	0	0.043	0.00385	1.16317	Up	AIM2	absent in melanoma 2	9447	NM_004833.1	N/A	9447	4757733	NM_004833.1	NP_004824.1	CCTAAGTGACAACACTGGGAAAATGGAAGTACTGGGGGTTAGAAACGAGG	-	1q23.1g-q23.2a	chr1:130390650-130390699	chr1:#Deleted in new	chr1:#Deleted in new
ILMN_2225537	0	1	0	0.0153	0.000959	1.6587	Up	PTGR1	prostaglandin reductase 1	22949	NM_012212.2	N/A	22949	34222094	NM_012212.2	NP_036344.1	CGTCTACCGCTGGCAAGGAGATGCCCGCCAAAAAGCTCTGAAGGACTTGC	-	9q31.3b	chr9:83930809-83930858	chr9:84740989-84741038	chr9:82126074-82126123
ILMN_2227195	0	1	0	0.000114	1.56e-06	-1.00824	Down	CCDC65	coiled-coil domain containing 65	85478	NM_033124.2	N/A	85478	24475729	NM_033124.2	NP_149115.1	GACGAGCCCAGCTGCTAGATATCAATGGGAAGCTGCGGGAGATGCTGAAG	+	12q13.12a	chr12:47601302-47601351	chr12:49315035-49315084	chr12:48921252-48921301
ILMN_2230862	0	1	0	3.37e-06	1.35e-08	1.20169	Up	GYG1	glycogenin 1	2992	NM_004130.2	N/A	2992	20127456	NM_004130.2	NP_004121.2	CTGCAGAGCCTGGTTCAAAATCAGTCACTCCCTTCAGAAGCAGACATGGC	+	3q24f	chr3:150227723-150227772	chr3:148745033-148745082	chr3:149027246-149027295
ILMN_2232712	0	1	0	0.0103	0.000571	1.28862	Up	MYO10	myosin X	4651	NM_012334.1	N/A	4651	11037056	NM_012334.1	NP_036466.1	CTTGGGCCAACTAAGTCTACCCACACGAAAAAAGAAATTTGCCTTGTCCC	-	5p15.1b	chr5:16718478-16718527	chr5:16665478-16665527	chr5:16665369-16665418
ILMN_2256295	0	1	0	0.00282	0.000107	-1.1652	Down	GNLY	granulysin	10578	NM_012483.1	N/A	10578	7108345	NM_012483.1	NP_036615.1	GCAAGAACACTTCTGGAAGGGAGAGTGGATTTGGCTGGGCCTCTGGATGG	+	2p11.2f	chr2:85775577-85775627	chr2:85922066-85922116	chr2:85694943-85694993
ILMN_2260082	0	1	0	0.000151	2.25e-06	1.73605	Up	NAIP	NLR family apoptosis inhibitory protein	4671	NM_004536.2	N/A	4671	119393877	NM_004536.2	NP_004527.2	TGGTGCCGGCCTCACGAGACTCCCCATAGAAGACCACAAGAGGTTTCATC	-	5q13.2b	chr5:70344134-70344183	chr5:70308378-70308427	chr5:71012551-71012600
ILMN_2261600	0	1	0	8.82e-06	4.96e-08	1.52563	Up	FCGR1B	Fc fragment of IgG receptor Ib	2210	NM_001017986.1	N/A	2210	63055062	NM_001017986.1	NP_001017986.1	GCAGCCTCCATGGGTCAGCGTGTTCCAAGAGGAAACCGTAACCTTGCACT	-	1p11.2a	chr1:120736083-120736132	chr1:120934560-120934609	chr1:143876078-143876127
ILMN_2279844	0	1	0	0.00043	9.13e-06	-1.06378	Down	LCK	LCK proto-oncogene, Src family tyrosine kinase	3932	NM_005356.3	N/A	3932	112789545	NM_005356.3	NP_005347.3	TGAGACTGTCCAGGCAGCCAGGTTAGGCCAGGAGGACCATGTGAATGGGG	+	1p35.1b	chr1:30833139-30833188	chr1:31060552-31060601	chr1:30587705-30587754
ILMN_2287296	0	1	0	0.00405	0.000172	-1.04849	Down	SYF2	SYF2 pre-mRNA splicing factor	25949	NM_015484.4	N/A	25949	115387095	NM_015484.4	NP_056299.1	GGGAAGCCAAAAAAGCTCGTTTGGAGTGGGAACTAAAGGAAGAGGAAAAG	-	1p36.11c	chr1:23809609-23809658	chr1:23937022-23937071	chr1:23610532-23610581
ILMN_2291092	0	1	0	0.00162	5.32e-05	-1.79512	Down	FAM13A	family with sequence similarity 13 member A	10144	NM_014883.2	N/A	10144	56119109	NM_014883.2	NP_055698.2	ATCCAGGAGTGAGGGATCTATTCAGGCCCACAGAGTACTGCAACCAGAGC	-	4q22.1c	chr4:89991299-89991348	chr4:89772276-89772325	chr4:88851125-88851174
ILMN_2296677	0	1	0	0.0375	0.00318	1.60492	Up	C9orf72	chromosome 9 open reading frame 72	203228	NM_145005.3	N/A	203228	37039614	NM_145005.3	NP_659442.2	TAGGCTCATGATGGAGTATCAGAGGCATGAGTGTGTTTAACCTAAGAGCC	-	9p21.2a	chr9:27550698-27550747	chr9:27560698-27560747	chr9:27560700-27560749
ILMN_2315789	0	1	0	0.0331	0.00269	-1.40071	Down	PTPRD	protein tyrosine phosphatase, receptor type D	5789	NM_130391.2	N/A	5789	104486749	NM_130391.2	NP_569075.1	AGGCTACAGATCCATTCTATCCATCCGTTATGTGGCTTTGCCATCCCAGC	-	9p24.1a-p23c	chr9:8304528-8304577	chr9:8314528-8314577	chr9:8314528-8314577
ILMN_2321578	0	1	0	1.08e-07	1.15e-10	-1.03266	Down	P2RY10	purinergic receptor P2Y10	27334	NM_198333.1	N/A	27334	38327547	NM_198333.1	NP_938147.1	CCATCATTAGCAGTTGTCCCGTTGTCCGAATCGCACTGTATTTCCACCCT	+	Xq21.1b	chrX:71797589-71797638	chrX:71880864-71880913	chrX:72661014-72661063
ILMN_2329625	0	1	0	0.0247	0.00181	-4.02567	Down	PCDH11X	protocadherin 11 X-linked	27328	NM_032968.2	N/A	27328	21735589	NM_032968.2	NP_116750.1	CGAAGCACCACATCATCCAAGAACTGCCTCTCGATAACACCTTTGTGGCC	+	Xq21.31e	chrX:91020768-91020817	chrX:91134112-91134161	chrX:91879113-91879162
ILMN_2332440	0	1	0	0.0453	0.00411	1.36791	Up	KCNMB2	potassium calcium-activated channel subfamily M regulatory beta subunit 2	10242	NM_005832.3	N/A	10242	31317293	NM_005832.3	NP_005823.1	GCCTTTGTTCACATTGCTATTTACTTTTGTGTTTGGGGGAAAATACGAGG	+	3q26.32c	chr3:180044563-180044612	chr3:178561869-178561918	chr3:178844081-178844130
ILMN_2334193	0	1	0	0.0493	0.0046	1.22135	Up	SLC22A2	solute carrier family 22 member 2	6582	NM_003058.2	N/A	6582	23510411	NM_003058.2	NP_003049.1	TGCAATGCTATCTAACCAGAATACATAGGGGAACTGTGGGCTAGGCAAAC	-	6q25.3f	chr6:158108069-158108118	chr6:158188081-158188130	chr6:157767049-157767098
ILMN_2337386	0	1	0	0.00993	0.000546	-1.06544	Down	CCR9	C-C motif chemokine receptor 9	10803	NM_031200.1	N/A	10803	14043041	NM_031200.1	NP_112477.1	CCCTGCTCTTGAGCCTGATAACCCATGCCAGGTCTTATAGATTCCTGATC	+	3p21.31j-p21.31i	chr3:45918855-45918904	chr3:45943851-45943900	chr3:45902359-45902408
ILMN_2340643	0	1	0	0.0315	0.00253	1.27894	Up	INSC	inscuteable homolog (Drosophila)	387755	NM_001042536.1	N/A	387755	110227583	NM_001042536.1	NP_001036001.1	TCTTACTCTGCAGCAACATGGAGGAGAGTTTTGTGTAGTGAGTGTGGGCG	+	11p15.2a	chr11:15224125-15224174	chr11:15267549-15267598	chr11:15246003-15246052
ILMN_2340919	0	1	0	0.0163	0.00104	1.26789	Up	GRB10	growth factor receptor bound protein 10	2887	NM_005311.3	N/A	2887	48762678	NM_005311.3	NP_005302.3	GGCCTCGCGCTGGGCGGCTGGGAATTCCACCTGAGAACAAGTCCCGCAAA	-	7p12.2a	chr7:50664442-50664491	chr7:50696948-50696997	chr7:50629251-50629300
ILMN_2341006	0	1	0	0.0152	0.000952	2.35956	Up	SCARF2	scavenger receptor class F member 2	91179	NM_153334.3	N/A	91179	33598938	NM_153334.3	NP_699165.2	TGACAGGCGCTTAGCGGGCGACTCCCTCCCCATTGGCCGAGTTATGGAGC	-	22q11.21e	chr22:4043434-4043483	chr22:#Deleted in new	chr22:#Deleted in new
ILMN_2342250	0	1	0	0.0113	0.000646	-1.07377	Down	ZXDA	zinc finger, X-linked, duplicated A	7789	NM_007156.3	N/A	7789	56550125	NM_007156.3	NP_009087.1	ACTACTGACACCAGCCAAAGCGGAGTGGAGCGTACATCCTAACTCTGACT	-	Xp11.1b	chrX:57951292-57951341	chrX:57934567-57934616	chrX:57908133-57908182
ILMN_2343618	0	1	0	1.05e-07	1.05e-10	-1.07391	Down	SAMD3	sterile alpha motif domain containing 3	154075	NM_001017373.2	N/A	154075	126032304	NM_001017373.2	NP_001017373.2	CCAGGCCGACATGACTAAGTATCTGGAAGGCTCACTGTACCCCAGCACCC	-	6q23.1a-q23.1b	chr6:130547012-130547311	chr6:130505319-130505618	chr6:130184174-130184473
ILMN_2347145	0	1	0	0.0353	0.00294	-1.34083	Down	DCN	decorin	1634	NM_133505.2	N/A	1634	47419923	NM_133505.2	NP_598012.1	CAGCCATCCACCTTCAGATGTGTCTACGTGCGCTCTGCCATTCAACTCGG	-	12q21.33c	chr12:88607616-88607665	chr12:90083485-90083534	chr12:89689708-89689757
ILMN_2349696	0	1	0	0.0164	0.00105	3.88398	Up	CNIH2	cornichon family AMPA receptor auxiliary protein 2	254263	NM_182553.1	N/A	254263	32698937	NM_182553.1	NP_872359.1	TTCAGAGCCCTCCCCCTTGGACTAGAGCGGCTGGGCAGAGCTCTAAACAG	+	11q13.1e	chr11:65807812-65807861	chr11:66051236-66051285	chr11:66283765-66283814
ILMN_2351548	0	1	0	0.023	0.00165	-1.51026	Down	FAIM	Fas apoptotic inhibitory molecule	55179	NM_001033032.1	N/A	55179	74271889	NM_001033032.1	NP_001028204.1	GGTGCAATGGTAAAAAATTGGAGACAGCGGGTGAGTTTGTAGATGATGGG	+	3q22.3c	chr3:139830660-139834482	chr3:138347970-138351792	chr3:138629128-138632950
ILMN_2353023	0	1	0	0.0243	0.00178	-1.39685	Down	GRAP	GRB2-related adaptor protein	10750	NM_006613.3	N/A	10750	50659102	NM_006613.3	NP_006604.1	TCAGCTTCCGCCGTGGCGACATCATTGAGGTCCTGGAGCGCCCAGACCCC	-	17p11.2e	chr17:18866071-18866120	chr17:18925346-18925395	chr17:19022033-19022082
ILMN_2357419	0	1	0	0.00041	8.5e-06	1.2043	Up	LILRA5	leukocyte immunoglobulin like receptor A5	353514	NM_021250.2	N/A	353514	32895366	NM_021250.2	NP_067073.1	TCCTGCAGGTATGGTCAGAACCCAGTGACCTCCTGGAGATTCCGGTCTCA	-	19q13.42a	chr19:59514496-59514545	chr19:54822684-54822733	chr19:54311414-54311463
ILMN_2358919	0	1	0	1.65e-07	2.07e-10	1.02391	Up	TP53I3	tumor protein p53 inducible protein 3	9540	NM_147184.1	N/A	9540	22538445	NM_147184.1	NP_671713.1	GAATGCTTTCACGGAGCAAATTCTGCCTCACTTCTCCACGGAGGGCCCCC	-	2p23.3d	chr2:24039376-24039425	chr2:24185872-24185921	chr2:23963002-23963051
ILMN_2360202	0	1	0	0.0461	0.00421	-1.16644	Down	PPP2R2B	protein phosphatase 2 regulatory subunit Bbeta	5521	NM_181676.1	N/A	5521	32307116	NM_181676.1	NP_858062.1	TCTTCAGGATGTTCGACAGAAACACCAAGCGTGATGTGACCCTTGAGGCT	-	5q32d-q32e	chr5:141116543-141116592	chr5:141136359-141136408	chr5:141756792-141756841
ILMN_2365644	0	1	0	0.0193	0.00131	1.16495	Up	PTPRS	protein tyrosine phosphatase, receptor type S	5802	NM_130855.2	N/A	5802	104487610	NM_130855.2	NP_570925.2	AATAGGAGTGCTCCCCAGAACCAGAGGAGGGTGGGGCACAGACCATAGAC	-	19p13.3c	chr19:5157441-5157490	chr19:5206441-5206490	chr19:5206430-5206479
ILMN_2370336	0	1	0	5.55e-07	1.19e-09	1.68658	Up	MS4A4A	membrane spanning 4-domains A4A	51338	NM_148975.1	N/A	51338	23110994	NM_148975.1	NP_683876.1	TCCCTGGAACTCAATAACTCATTTCACTGGCTCTTTATCGAGAGTACTAG	+	11q12.2a	chr11:56422678-56422727	chr11:56666102-56666151	chr11:56898626-56898675
ILMN_2374449	0	1	0	0.0459	0.00418	-1.41601	Down	SPP1	secreted phosphoprotein 1	6696	NM_001040058.1	N/A	6696	91206461	NM_001040058.1	NP_001035147.1	GGTCACTGATTTTCCCACGGACCTGCCAGCAACCGAAGTTTTCACTCCAG	+	4q22.1b	chr4:84649237-84649286	chr4:84430213-84430262	chr4:83509060-83509109
ILMN_2375992	0	1	0	0.00089	2.39e-05	1.39963	Up	SPINT1	serine peptidase inhibitor, Kunitz type 1	6692	NM_003710.3	N/A	6692	74027263	NM_003710.3	NP_003701.1	AACTTTGGAACCAGACTCTTGCCTGTTTCCCAGGCCCACTGTGCCTCAGA	+	15q15.1b	chr15:38936535-38936584	chr15:41149243-41149292	chr15:40857045-40857094
ILMN_2376859	0	1	0	0.00127	3.8e-05	-1.48257	Down	PDGFD	platelet derived growth factor D	80310	NM_025208.4	N/A	80310	78190489	NM_025208.4	NP_079484.1	ACCAGTTTGGGTGACAGGGCTGGTAAAGTCCCAGTGTTAGATGAGTGACC	-	11q22.3a	chr11:99707799-99707848	chr11:100202589-100202638	chr11:100331857-100331906
ILMN_2384056	0	1	0	0.000815	2.13e-05	1.88282	Up	GPER1	G protein-coupled estrogen receptor 1	2852	NM_001039966.1	N/A	2852	91106713	NM_001039966.1	NP_001035055.1	GAGGCTGGTGACGTTCAGCCTTTGTCAATAAACCTGTCATGTGCGGATCC	+	7p22.3b	chr7:1187799-1187848	chr7:1221273-1221322	chr7:1181637-1181686
ILMN_2384140	0	1	0	4.51e-05	4.32e-07	-1.53377	Down	KLRC1	killer cell lectin like receptor C1	3821	NM_213657.1	N/A	3821	47717091	NM_213657.1	NP_998822.1	GCAAAGATTTACCATCAGCTCCAGAGAAGCTCATTGTTGGGATCCTGGGA	-	12p13.2c	chr12:10494402-10494447	chr12:10603135-10603180	chr12:10450536-10450581
ILMN_2386790	0	1	0	3.57e-05	3.13e-07	-1.40144	Down	KLRC3	killer cell lectin like receptor C3	3823	NM_002261.2	N/A	3823	75709174	NM_002261.2	NP_002252.2	GGGAAGAGAGTTTGCAGGCCTGTGCTTCAAAGAACTCTTCTAGTCTGCTT	-	12p13.2c	chr12:10462233-10462282	chr12:10570966-10571015	chr12:10418367-10418416
ILMN_2387712	0	1	0	0.0012	3.53e-05	-1.56352	Down	AK5	adenylate kinase 5	26289	NM_012093.2	N/A	26289	28144898	NM_012093.2	NP_036225.2	GGGCCCTTTCCAGGAGTTTGCAAACCTTGTCATACCCATATGCAAAACTG	+	1p31.1f-p31.1e	chr1:77797921-77797970	chr1:78025333-78025382	chr1:77559648-77559697
ILMN_2394210	0	1	0	0.000568	1.32e-05	1.87382	Up	SLC26A8	solute carrier family 26 member 8	116369	NM_138718.1	N/A	116369	20336284	NM_138718.1	NP_619732.1	GCAGCGTTACTGGCCTATGTATCATCCGTCTATGGCTTCCACCCAGTCTC	-	6p21.31b	chr6:36019743-36019792	chr6:35911765-35911814	chr6:35943988-35944037
ILMN_2402629	0	1	0	4.51e-05	4.32e-07	1.02128	Up	METTL9	methyltransferase like 9	51108	NM_001077180.1	N/A	51108	116014333	NM_001077180.1	NP_001070648.1	AGAAGTCATCAGATCAACACATTCACTCCAACACCTGGGTATAAAGGCGA	+	16p12.2a	chr16:21575541-21575590	chr16:21668040-21668089	chr16:21656719-21656768
ILMN_2402640	0	1	0	0.0124	0.00073	-1.06729	Down	DSC1	desmocollin 1	1823	NM_004948.2	N/A	1823	13435362	NM_004948.2	NP_004939.1	CTGTGGTTGCCACCTGCCATCTCCAAGCATTTGGACAACTAGCCCTGATG	-	18q12.1d	chr18:25565271-25565320	chr18:27311273-27311322	chr18:29731308-29731357
ILMN_2405470	0	1	0	0.0422	0.00375	-2.44827	Down	KLHDC9	kelch domain containing 9	126823	NM_001007255.1	N/A	126823	55956889	NM_001007255.1	NP_001007256.1	CCACCTGTTGCTCCTCATTTGATGGAACAGCTTGCAAGGCTTGTGAGCAG	+	1q23.3a	chr1:132426805-132426854	chr1:#Deleted in new	chr1:#Deleted in new
ILMN_2406634	0	1	0	0.0343	0.00282	1.02179	Up	DNMT3L	DNA methyltransferase 3 like	29947	NM_013369.2	N/A	29947	28872777	NM_013369.2	NP_037501.2	TCGAAGCTCGCGGCCAAGTGGCCCACCAAGCTGGTGAAGAACTGCTTTCT	-	21q22.3d	chr21:44490762-44490811	chr21:45666334-45666383	chr21:44246451-44246500
ILMN_2408576	0	1	0	1.1e-05	6.58e-08	1.12196	Up	FAM129B	family with sequence similarity 129 member B	64855	NM_001035534.1	N/A	64855	79750823	NM_001035534.1	NP_001030611.1	CCTAGACCTGCTCCCCAGAGGAGGGGCCTTGACCCACAGGACGTGTGGTG	-	9q34.11a	chr9:129307628-129307677	chr9:130267807-130267856	chr9:127505528-127505577
ILMN_2408987	0	1	0	2.07e-08	7.26e-12	1.7368	Up	SMARCD3	SWI/SNF related, matrix associated, actin dependent regulator of chromatin, subfamily d, member 3	6604	NM_001003802.1	N/A	6604	51477703	NM_001003802.1	NP_001003802.1	CGGGACCTCAAGGTGATGACAGATGTAGCCGGCAACCCTGAAGAGGAGCG	-	7q36.1d	chr7:150567479-150567654	chr7:150936546-150936721	chr7:151239460-151239635
ILMN_2413615	0	1	0	0.00266	9.94e-05	-1.1349	Down	LLGL2	LLGL2, scribble cell polarity complex component	3993	NM_001015002.1	N/A	3993	62739162	NM_001015002.1	NP_001015002.1	ATGGTGGAGGCACTGCAGGAGCACCCTCGAGACCCCAACCAGATCCTGAT	+	17q25.1c	chr17:71070729-71070778	chr17:73559134-73559183	chr17:75563053-75563102
ILMN_2414254	0	1	0	0.0289	0.00224	-1.04206	Down	ZNF302	zinc finger protein 302	55900	NM_001012320.1	N/A	55900	59850750	NM_001012320.1	NP_001012320.1	TGTGGGAAAGACTATAGGCAATAGGAATCTCCTGCAAACTCCTACAGGAG	+	19q13.11c	chr19:31683525-31683574	chr19:#Deleted in new	chr19:#Deleted in new
ILMN_2415529	0	1	0	1.06e-06	2.92e-09	1.11368	Up	CDK5RAP2	CDK5 regulatory subunit associated protein 2	55755	NM_001011649.1	N/A	55755	58535452	NM_001011649.1	NP_001011649.1	CTGGGAACAAAGGGTCCACACCCAGCACCACTGAGCAAGTTTGTGAGCAG	-	9q33.2a	chr9:122202947-122202986	chr9:123163126-123163165	chr9:120400848-120400887
ILMN_1651282	0	0	1	3.24e-09	7.39e-12	3.67687	Up	COL17A1	collagen type XVII alpha 1 chain	1308	NM_000494.3	N/A	1308	119829186	NM_000494.3	NP_000485.3	GCTGGGGACACAGCATCAGCTCAAGACGTCACCCTCCATTCTGCACTCAG	-	10q25.1a	chr10:105781170-105781219	chr10:105791180-105791229	chr10:104031422-104031471
ILMN_1651358	0	0	1	2.55e-06	4.39e-08	2.33583	Up	HBE1	hemoglobin subunit epsilon 1	3046	NM_005330.3	N/A	3046	28302129	NM_005330.3	NP_005321.1	ATTCTGGCTACTCACTTTGGCAAGGAGTTCACCCCTGAAGTGCAGGCTGC	-	11p15.4c	chr11:5246329-5246378	chr11:5289753-5289802	chr11:5268523-5268572
ILMN_1651373	0	0	1	0.000703	4.62e-05	1.41315	Up	RHD	Rh blood group D antigen	6007	NM_016124.3	N/A	6007	77157792	NM_016124.3	NP_057208.2	CATCTACATTGTGCTGCTGGTGCTTGATACCGTCGGAGCCGGCAATGGCA	+	1p36.11c	chr1:23887234-23887283	chr1:24014647-24014696	chr1:23688157-23688206
ILMN_1652147	0	0	1	0.000123	5.62e-06	-1.02712	Down	MRPL43	mitochondrial ribosomal protein L43	84545	NM_176792.1	N/A	84545	28872731	NM_176792.1	NP_789762.1	AGTGCAGCCCGCCGCCACTGGAGTGCCCTGTATGGAAGTCCCCTTAATAA	-	10q24.31a	chr10:102727583-102727632	chr10:102737593-102737642	chr10:100977836-100977885
ILMN_1652287	0	0	1	9.65e-06	2.33e-07	-1.61462	Down	NOG	noggin	9241	NM_005450.2	N/A	9241	38788425	NM_005450.2	NP_005441.1	GGATTCCCATCCAGTACCCCATCATTTCCGAGTGCAAGTGCTCGTGCTAG	+	17q22c	chr17:52027233-52027282	chr17:54672234-54672283	chr17:56594873-56594922
ILMN_1652431	0	0	1	0.00339	0.000302	1.39955	Up	CA1	carbonic anhydrase 1	759	NM_001738.1	N/A	759	4502516	NM_001738.1	NP_001729.1	AATGTTGAAGGTGATAACGCTGTCCCCATGCAGCACAACAACCGCCCAAC	-	8q21.2b	chr8:86428080-86428129	chr8:86240828-86240877	chr8:85328599-85328648
ILMN_1653496	0	0	1	3.19e-07	2.81e-09	1.55837	Up	GLUL	glutamate-ammonia ligase	2752	NM_001033056.1	N/A	2752	74271825	NM_001033056.1	NP_001028228.1	CACTGGAGTGATGTTGCTGACCAGCCGTTTCCTGTACCTCTCTAAGTTGG	-	1q25.3c	chr1:153588205-153588254	chr1:155321581-155321630	chr1:155351790-155351839
ILMN_1653648	0	0	1	0.0069	0.000704	1.09716	Up	GPR63	G protein-coupled receptor 63	81491	NM_030784.1	N/A	81491	13540556	NM_030784.1	NP_110411.1	CCTGGACATGATGCCTAAGTCCTTCAAGTTTTTGCCGCAGCTCCCTGGTC	-	6q16.1f	chr6:94680541-94680590	chr6:94623820-94623869	chr6:93914102-93914151
ILMN_1654685	0	0	1	1.42e-08	4.8e-11	1.08618	Up	MCTP1	multiple C2 and transmembrane domain containing 1	79772	NM_024717.3	N/A	79772	50582984	NM_024717.3	NP_078993.3	GGCCATTGTAGCCCTCTGTGTGTTCACAGCCATCCTGTACTGCATTCCGC	-	5q15c	chr5:94072302-94072351	chr5:94046546-94046595	chr5:94710841-94710890
ILMN_1655469	0	0	1	3.61e-07	3.39e-09	-1.01927	Down	TSPAN3	tetraspanin 3	10099	NM_005724.4	N/A	10099	38787975	NM_005724.4	NP_005715.1	CATCCTGCTCTTGGTTTTTGTCACAGAAGTTGTTGTAGTGGTTTTGGGAT	-	15q24.3a	chr15:75135202-75135251	chr15:77348147-77348196	chr15:77055805-77055854
ILMN_1655722	0	0	1	0.00658	0.000664	1.7653	Up	BCL2L15	BCL2 like 15	440603	NM_001010922.2	N/A	440603	121949805	NM_001010922.2	NP_001010922.1	CACTCTACTCATGGACTTCTTGAGCCCAACATTGCAGGTTGCCAGCCGGA	-	1p13.2b	chr1:114231423-114231472	chr1:114429900-114429949	chr1:113887278-113887327
ILMN_1655766	0	0	1	0.000799	5.4e-05	1.51496	Up	ANKRD34B	ankyrin repeat domain 34B	340120	NM_001004441.1	N/A	340120	52138746	NM_001004441.1	NP_001004441.1	CACGTACAACTTTCTTTGCCTTCCAAGTAGAGGTGATCCTAACAATTGGC	-	5q14.1e	chr5:79888649-79888698	chr5:79852893-79852942	chr5:80557074-80557123
ILMN_1655867	0	0	1	0.0302	0.00417	1.03268	Up	HRASLS	HRAS like suppressor	57110	NM_020386.2	N/A	57110	38455407	NM_020386.2	NP_065119.1	TCGCTATGGAGAAGGAGTTTCAGAGCAGGCCAACCGAGCGATAAGTACCG	+	3q29b	chr3:194463691-194471108	chr3:192980997-192988414	chr3:193263208-193270625
ILMN_1655987	0	0	1	3.67e-08	1.66e-10	1.24111	Up	STAB1	stabilin 1	23166	NM_015136.2	N/A	23166	61743977	NM_015136.2	NP_055951.2	TTCTCACCGTGGCAAGAAGGGACCAACCCCACCCTGGTCTCTGTCCCCAA	+	3p21.1d	chr3:52533180-52533229	chr3:52558140-52558189	chr3:52524124-52524173
ILMN_1656011	0	0	1	2.25e-05	6.82e-07	-1.22682	Down	RGS1	regulator of G-protein signaling 1	5996	NM_002922.3	N/A	5996	56682943	NM_002922.3	NP_002913.3	GCTCTGTATTAGAAAGCCCCTCAGAACTGGGAAGGCCAGGTAACTCTAGT	+	1q31.2b	chr1:163785004-163785053	chr1:165518380-165518429	chr1:165549143-165549192
ILMN_1656057	0	0	1	8.35e-07	1.03e-08	1.8976	Up	PLAU	plasminogen activator, urokinase	5328	NM_002658.2	N/A	5328	53729348	NM_002658.2	NP_002649.1	GTGGTCTTTCTGGAGAGGTTATAGGTCACTCCTGGGGCCTCTTGGGTCCC	+	10q22.2a	chr10:75346964-75347013	chr10:75676958-75677007	chr10:73917200-73917249
ILMN_1656560	0	0	1	0.00158	0.000121	-1.06383	Down	PARM1	prostate androgen-regulated mucin-like protein 1	25849	NM_015393.2	N/A	25849	54400757	NM_015393.2	NP_056208.2	GCCCTTCATCTTGCTTGCAAGTGTGCATGGTTCAATCCCTCACATCCAGG	+	4q13.3e	chr4:71721952-71722001	chr4:71503088-71503137	chr4:70637371-70637420
ILMN_1656818	0	0	1	0.000435	2.62e-05	1.38051	Up	GPR141	G protein-coupled receptor 141	353345	NM_181791.1	N/A	353345	32401434	NM_181791.1	NP_861456.1	GCTGCACATCCACATGTACCTCACGTTCCTATTCTATGTGGTGATCCTGG	+	7p14.1e	chr7:37817904-37817953	chr7:37851379-37851428	chr7:37811777-37811826
ILMN_1656940	0	0	1	5.09e-08	2.55e-10	1.02952	Up	ABLIM3	actin binding LIM protein family member 3	22885	NM_014945.2	N/A	22885	151301062	NM_014945.2	NP_055760.1	GGGTGAGGGGCCAGAGGGAAGTCTGCTGTGTTCTCATGTAGGATGTCAGC	+	5q33.1b	chr5:143786191-143786240	chr5:143805998-143806047	chr5:144426435-144426484
ILMN_1657050	0	0	1	7.42e-06	1.66e-07	-1.02636	Down	ARSK	arylsulfatase family member K	153642	NM_198150.1	N/A	153642	39930576	NM_198150.1	NP_937793.1	GAGCATGTACGAGGCTAGTGCACATGTTCCGCTTTTGATGATGGGACCAG	+	5q15c	chr5:94952970-94953019	chr5:94927214-94927263	chr5:95591510-95591559
ILMN_1657497	0	0	1	0.000388	2.29e-05	1.47858	Up	KIAA0319	KIAA0319	9856	NM_014809.3	N/A	9856	134304839	NM_014809.3	NP_055624.2	CAGCCTGTGTGTGCACGCCCCATGAGCCGAAAAGTGGGTCTTATGTTTTC	-	6p22.2b	chr6:24652403-24652452	chr6:24544424-24544473	chr6:24544196-24544245
ILMN_1657868	0	0	1	2.29e-06	3.82e-08	-1.44397	Down	SIRT4	sirtuin 4	23409	NM_012240.1	N/A	23409	6912661	NM_012240.1	NP_036372.1	TCTCGTTGTGGAGAGTTGCTGCCTTTGATAGACCCATGCTGACCACAGCC	+	12q24.31a	chr12:119235181-119235230	chr12:120750798-120750847	chr12:120312995-120313044
ILMN_1658016	0	0	1	4.38e-06	8.7e-08	-1.15867	Down	ZNF831	zinc finger protein 831	128611	NM_178457.1	N/A	128611	123701325	NM_178457.1	NP_848552.1	CGTCAGAACTGCACAGAGAAAATTCCCCAGTATTCCAAGCCGGTGCGCCC	+	20q13.32b	chr20:57264285-57264334	chr20:57830890-57830939	chr20:59255835-59255884
ILMN_1658265	0	0	1	0.0466	0.00704	2.16196	Up	GPR135	G protein-coupled receptor 135	64582	NM_022571.4	N/A	64582	54262142	NM_022571.4	NP_072093.2	GGAAGCAAGAGATACGCAGCTCAGCATGACAGAGACTCCATTCCAGGTGG	-	14q23.1b	chr14:58995445-58997461	chr14:59925692-59927708	chr14:59458974-59460990
ILMN_1659227	0	0	1	1.51e-06	2.24e-08	-1.4466	Down	CD79A	CD79a molecule	973	NM_001783.3	N/A	973	90193587	NM_001783.3	NP_001774.1	CATATACGTGTGCCGGGTCCAGGAGGGCAACGAGTCATACCAGCAGTCCT	+	19q13.2c	chr19:47075126-47075175	chr19:42383286-42383335	chr19:41879216-41879265
ILMN_1660114	0	0	1	3.68e-06	6.96e-08	1.13209	Up	MMRN1	multimerin 1	22915	NM_007351.2	N/A	22915	45269140	NM_007351.2	NP_031377.2	CATAGGGCTGAGGCAGGATTTGGAATCAGGCCATGTCTTCTCCAGAGCCC	+	4q22.1d	chr4:86626504-86626553	chr4:86407480-86407529	chr4:85486327-85486376
ILMN_1660703	0	0	1	0.0159	0.00191	-2.11158	Down	AADACL3	arylacetamide deacetylase like 3	126767	XM_938346.2	N/A	126767	113411934	XM_938346.2	XP_943439.1	GATGATATTTGAGAAGCTCAGAATCTGTTCTATGCCCCAATTTTTCTGTT	+	1p36.21d	chr1:12702066-12702115	chr1:12779479-12779528	chr1:12719477-12719526
ILMN_1661266	0	0	1	6.58e-07	7.49e-09	-1.48692	Down	HLA-DQB1	major histocompatibility complex, class II, DQ beta 1	3119	NM_002123.2	N/A	3119	24797068	NM_002123.2	NP_002114.2	CTTCCTCGGGCTGGGCCTTATCATCCATCACAGGAGTCAGAAAGGGCTCC	-	6p21.32b	chr6:32833527-32833571	chr6:32725549-32725593	chr6:32757772-32757816
ILMN_1661428	0	0	1	0.0149	0.00177	1.0958	Up	ATP11C	ATPase phospholipid transporting 11C	286410	NM_173694.3	N/A	286410	58331220	NM_173694.3	NP_775965.2	ATCTGAGCTGTAGAAGGGCATCTGACTCATTATCCGCCAGACCTTCAGTC	-	Xq27.1b	chrX:138641526-138641575	chrX:138813860-138813909	chrX:139731701-139731750
ILMN_1661631	0	0	1	0.000106	4.61e-06	1.26118	Up	LILRA3	leukocyte immunoglobulin like receptor A3	11026	NM_006865.2	N/A	11026	31543055	NM_006865.2	NP_006856.2	TGAGTGAGGAGATGCTTGCCGTGATGACGCTGGGCACAGAGGGTCAGGTC	-	19q13.42a	chr19:59491815-59491864	chr19:54800003-54800052	chr19:54296151-54296200
ILMN_1661695	0	0	1	8.91e-10	1.3e-12	1.15503	Up	IRAK3	interleukin 1 receptor associated kinase 3	11213	NM_007199.1	N/A	11213	6005791	NM_007199.1	NP_009130.1	GTCCTCTCCATCATCCTCAGTGTGAGTCCTCAGAGCCTCCATCTGCCAAG	+	12q14.3b	chr12:64928545-64928594	chr12:66642278-66642327	chr12:66248498-66248547
ILMN_1662038	0	0	1	2.19e-05	6.63e-07	-1.02609	Down	LARGE1	LARGE xylosyl- and glucuronyltransferase 1	9215	NM_004737.3	N/A	9215	59853527	NM_004737.3	NP_004728.1	TGCCCTACCCTCTGCTGGGCTGTTTGTATTGAGTTGCAATGTGACCAGCG	-	22q12.3b	chr22:16626708-16626757	chr22:18246708-18246757	chr22:17763942-17763991
ILMN_1662886	0	0	1	0.000191	9.62e-06	-1.07346	Down	KLHL34	kelch like family member 34	257240	NM_153270.1	N/A	257240	23397571	NM_153270.1	NP_695002.1	GCGCTAGATTTGGTGCTGGGCTGAATGGGTCAGTCCGGTTTCCTTCCGCA	-	Xp22.12a	chrX:21583867-21583916	chrX:21673946-21673995	chrX:21655828-21655877
ILMN_1663281	0	0	1	0.0118	0.00133	-1.21162	Down	ZNF702P	zinc finger protein 702, pseudogene	79986	NR_003578.1	N/A	N/A	149999363	NR_003578.1	N/A	GAGAGCAGCCTGGCCAACAGAGGTGAGCACCTTTCCCAGTCTGTTTTTTG	-	19q13.41	chr19:58163737-58163786	chr19:53471925-53471974	chr19:52968672-52968721
ILMN_1663422	0	0	1	1.45e-07	9.92e-10	1.04805	Up	RGL4	ral guanine nucleotide dissociation stimulator like 4	266747	NM_153615.1	N/A	266747	23957679	NM_153615.1	NP_705843.1	GCTCTGCACCATCCCTCACCCAGACCGTAGACACCAGGGAACCACATCTA	+	22q11.23a	chr22:7028467-7028516	chr22:#Deleted in new	chr22:#Deleted in new
ILMN_1663648	0	0	1	0.00202	0.000163	-1.07265	Down	MTUS1	microtubule associated tumor suppressor 1	57509	NM_020749.3	N/A	57509	50348596	NM_020749.3	NP_065800.1	TACGACTGACGGCCAAAGGATTGCTTCGAAACCTTCGACTTCCTTCAGGG	-	8p22b	chr8:16098781-16098830	chr8:16054410-16054459	chr8:16196901-16196950
ILMN_1663840	0	0	1	0.0075	0.000777	-2.16419	Down	OR2T29	olfactory receptor family 2 subfamily T member 29	343563	NM_001004694.1	N/A	343563	52317216	NM_001004694.1	NP_001004694.1	CCTGGGCTCAGTGGATGGCTTCATGCTCACTCCCATCACCATGAGCTTCC	-	1q44f	chr1:219106168-219106217	chr1:221039545-221039594	chr1:220866203-220866252
ILMN_1664047	0	0	1	2.15e-06	3.53e-08	2.24545	Up	CACNA1E	calcium voltage-gated channel subunit alpha1 E	777	NM_000721.2	N/A	777	53832004	NM_000721.2	NP_000712.2	CACTGCAGATGCGGTCACCTGACTGACCACCTGGGTTTTCTATTACCAGT	+	1q25.3b	chr1:153002160-153002209	chr1:154735536-154735585	chr1:154763060-154763109
ILMN_1664265	0	0	1	0.000204	1.05e-05	-1.09053	Down	EPHA1	EPH receptor A1	2041	NM_005232.3	N/A	2041	56119206	NM_005232.3	NP_005223.3	CTAGGCTATCGGTGCTGCTTCTGCCCACTTTCAGGAGAACCCTGCTCTGC	-	7q34f-q35a	chr7:142490531-142490580	chr7:142780409-142780458	chr7:143083316-143083365
ILMN_1664464	0	0	1	0.000335	1.92e-05	-1.09001	Down	PTGDS	prostaglandin D2 synthase	5730	NM_000954.5	N/A	5730	38505192	NM_000954.5	NP_000945.3	CCTGCCCCAAACCGATAAGTGCATGACGGAACAATAGGACTCCCCAGGGC	+	9q34.3e	chr9:138995105-138995129	chr9:139875284-139875308	chr9:136980832-136980856
ILMN_1665714	0	0	1	0.043	0.00638	-1.24434	Down	C4orf22	chromosome 4 open reading frame 22	255119	NM_152770.1	N/A	255119	22749508	NM_152770.1	NP_689983.1	TGTGGACCCAAAGGCGCAGCCAGGTGACAACTCTACTAGAATCACTATCC	+	4q21.21c	chr4:82103693-82103731	chr4:81884669-81884707	chr4:80963515-80963553
ILMN_1666109	0	0	1	0.0229	0.00297	-1.19309	Down	MB	myoglobin	4151	NM_005368.2	N/A	4151	44955876	NM_005368.2	NP_005359.1	CTGGGAACCGGGAGTGGCCCTTGGCTCACTGTGTTCTGCATGGTTTGGAT	-	22q12.3c	chr22:18963591-18963640	chr22:20633591-20633640	chr22:18363289-18363338
ILMN_1666179	0	0	1	0.000413	2.46e-05	1.04303	Up	HIST2H3C	histone cluster 2, H3c	126961	NM_021059.2	N/A	126961	31742502	NM_021059.2	NP_066403.2	CGACCGGCGGCAAGGCCCCGAGGAAGCAGCTGGCCACCAAGGCGGCCCGC	+	1q21.2a	chr1:121206968-121207017	chr1:#Deleted in new	chr1:#Deleted in new
ILMN_1666310	0	0	1	0.036	0.00514	-1.44744	Down	BSX	brain specific homeobox	390259	XM_939530.1	N/A	390259	89035198	XM_939530.1	XP_944623.1	CTTGGAGAAGAGGTTCGAGATCCAGCGCTACCTGTCCACGCCAGAACGAG	-	11q24.1b	chr11:122355217-122355266	chr11:122850007-122850056	chr11:122979299-122979348
ILMN_1666420	0	0	1	0.0157	0.00189	-1.15674	Down	ZNF679	zinc finger protein 679	168417	NM_153363.1	N/A	168417	23503306	NM_153363.1	NP_699194.1	GAGGAATGTGGCAAAGCTTTTACCTGGTCCTCAACCCTTACTAAACATAG	+	7q11.21c	chr7:63364174-63364223	chr7:63726739-63726788	chr7:64266361-64266410
ILMN_1666733	0	0	1	0.000634	4.09e-05	-1.18616	Down	CXCL8	C-X-C motif chemokine ligand 8	3576	NM_000584.2	N/A	3576	28610153	NM_000584.2	NP_000575.1	CCCTAGTCTGCTAGCCAGGATCCACAAGTCCTTGTTCCACTGTGCCTTGG	+	4q13.3d	chr4:70420132-70420181	chr4:70385543-70385592	chr4:69519825-69519874
ILMN_1667449	0	0	1	0.00146	0.00011	-1.07848	Down	GCSAM	germinal center associated signaling and motility	257144	NM_152785.3	N/A	257144	57165367	NM_152785.3	NP_689998.1	GCTGGCTATTCAGGGTCACCCAGCAGTCCTCCAGCAAGGTAGAAACACCA	-	3q13.2a	chr3:113322827-113322876	chr3:111840137-111840186	chr3:112121290-112121339
ILMN_1667507	0	0	1	0.0239	0.00313	-1.60115	Down	UBAP1L	ubiquitin associated protein 1 like	390595	XM_372574.5	N/A	390595	113425279	XM_372574.5	XP_372574.3	TCTATGCACGACTTCAGCCTGGAGAGGACGGCACTCTTCTGGGTGGAGGC	-	15q22.31b	chr15:63182032-63182076	chr15:65394979-65395023	chr15:65102641-65102685
ILMN_1667748	0	0	1	4.28e-10	5.23e-13	1.05614	Up	ANKRD33	ankyrin repeat domain 33	341405	NM_182608.2	N/A	341405	40255267	NM_182608.2	NP_872414.2	GAGTGCCTCCGGCCTCCCCATCCACCTCTGCCTAAGTAAATCTGCTCTCA	+	12q13.13c	chr12:50571424-50571473	chr12:52285157-52285206	chr12:51891373-51891422
ILMN_1668285	0	0	1	0.0386	0.0056	-1.41679	Down	APBA1	amyloid beta precursor protein binding family A member 1	320	NM_001163.2	N/A	320	22035547	NM_001163.2	NP_001154.2	TACCCAGGGCCAGCCCACGTCATTAAGGTTATGCACTGCCTGCCATGTAG	-	9q21.11b	chr9:41884907-41884956	chr9:41894907-41894956	chr9:39749889-39749938
ILMN_1668460	0	0	1	1.05e-09	1.57e-12	3.09823	Up	PRTN3	proteinase 3	5657	NM_002777.3	N/A	5657	71361687	NM_002777.3	NP_002768.3	CCTTCGTGATCTGGGGATGTGCCACCCGCCTTTTCCCTGACTTCTTCACG	+	19p13.3i	chr19:798851-798900	chr19:847851-847900	chr19:847851-847900
ILMN_1669174	0	0	1	0.0106	0.00117	-1.14051	Down	IL4	interleukin 4	3565	NM_172348.1	N/A	3565	27477091	NM_172348.1	NP_758858.1	GCACAGCAGTTCCACAGGCACAAGCAGCTGATCCGATTCCTGAAACGGCT	+	5q31.1b	chr5:127207804-127207853	chr5:127179905-127179954	chr5:127844213-127844262
ILMN_1669321	0	0	1	0.00114	8.28e-05	-1.10237	Down	MATK	megakaryocyte-associated tyrosine kinase	4145	NM_139355.2	N/A	4145	111159469	NM_139355.2	NP_647612.1	GTTTCCTGGCGGGCATTTCACGGCTGTGATTCTGCTGAGGAACTTCCCCG	-	19p13.3e	chr19:3736062-3736111	chr19:3785062-3785111	chr19:3785064-3785113
ILMN_1669497	0	0	1	3.77e-08	1.75e-10	-1.19871	Down	OSBPL10	oxysterol binding protein like 10	114884	NM_017784.3	N/A	114884	23111057	NM_017784.3	NP_060254.2	CCTCAAGTGCACCTCTCTGGTTAACCCAAACTCTGCAAGAAAGCACTGTG	-	3p23a	chr3:31677617-31677666	chr3:31702613-31702662	chr3:31661121-31661170
ILMN_1670302	0	0	1	1.23e-10	1.08e-13	1.27531	Up	HK3	hexokinase 3	3101	NM_002115.1	N/A	3101	4504394	NM_002115.1	NP_002106.1	TCACCGCTGTTGCCTGCCGCCTTGCGCAGTTGACTCGTGTCTGAGGAAAC	-	5q35.2d	chr5:176240674-176240723	chr5:176308068-176308117	chr5:176881067-176881116
ILMN_1671108	0	0	1	0.0473	0.00718	-1.09114	Down	PIKFYVE	phosphoinositide kinase, FYVE-type zinc finger containing	200576	NM_015040.3	N/A	200576	121583482	NM_015040.3	NP_055855.2	GCGCAGACACCATTGCCGACTATGTGGGCAGATTTTCTGCAGTCGTTGCT	+	2q33.3d	chr2:208850589-208850638	chr2:209142344-209142393	chr2:208277620-208277669
ILMN_1671288	0	0	1	0.0183	0.00226	-1.00817	Down	ODF2	outer dense fiber of sperm tails 2	4957	NM_002540.3	N/A	4957	24430180	NM_002540.3	NP_002531.3	GAACAAAGAGATTGAGGCGGCACGAAGGCAGTTCCAGTCTCAGCTGGCTG	+	9q34.11b	chr9:130294887-130296640	chr9:131255066-131256819	chr9:128492787-128494540
ILMN_1671337	0	0	1	1.23e-06	1.72e-08	1.24103	Up	SLC2A5	solute carrier family 2 member 5	6518	NM_003039.1	N/A	6518	4507012	NM_003039.1	NP_003030.1	CTCCACTTTGCTGGTTCAGCCTTCGTGTGGCTCCTGGTAACGTGGCTCCA	-	1p36.23a	chr1:8247127-8247176	chr1:8324540-8324589	chr1:8264480-8264529
ILMN_1671928	0	0	1	9.85e-09	3.16e-11	1.46205	Up	PROS1	protein S (alpha)	5627	NM_000313.1	N/A	5627	4506116	NM_000313.1	NP_000304.1	GGAGGTAAGATTGCCACGTGCCTGCTGGTACTGTGATGCATTTCAAGTGG	-	3q11.2a	chr3:90954789-90954838	chr3:#Deleted in new	chr3:#Deleted in new
ILMN_1672022	0	0	1	4.65e-07	4.7e-09	-1.10722	Down	EPHA4	EPH receptor A4	2043	NM_004438.3	N/A	2043	45439363	NM_004438.3	NP_004429.1	CCGCTGCACCAAATCAAGTAGCTTCACCTTGTGTATGCAGGCCCCAAGTT	-	2q36.1a	chr2:221991620-221991669	chr2:222283376-222283425	chr2:221418656-221418705
ILMN_1672097	0	0	1	0.00443	0.000416	-1.24723	Down	CD86	CD86 molecule	942	NM_006889.2	N/A	942	29029570	NM_006889.2	NP_008820.1	GGGAGCTCGCAAATACTCCTTTTGGTTTATTCTTACCACCTTGCTTCTGT	+	3q13.33c	chr3:123279459-123279508	chr3:121796769-121796818	chr3:122077922-122077971
ILMN_1672120	0	0	1	3.95e-05	1.35e-06	-1.15784	Down	KRT73	keratin 73	319101	NM_175068.2	N/A	319101	31341282	NM_175068.2	NP_778238.1	CATCTGTGGGTACTTGTCCTTGTTTAGGCCTCACCTCCCTGCTCCTGTGT	-	12q13.13d	chr12:51287645-51287694	chr12:53001378-53001427	chr12:52607594-52607643
ILMN_1672124	0	0	1	8.94e-09	2.7e-11	1.13146	Up	FAM198B	family with sequence similarity 198 member B	51313	NM_016613.4	N/A	51313	32526910	NM_016613.4	NP_057697.2	GGCTGTGCTCGCCCCCTGGACAGTTGAGCTTTGGATTATCTTCCTCTTCA	-	4q32.1d	chr4:159266296-159266345	chr4:159046846-159046895	chr4:158125694-158125743
ILMN_1673503	0	0	1	0.00495	0.000475	-1.1353	Down	CACNB4	calcium voltage-gated channel auxiliary subunit beta 4	785	NM_001005747.1	N/A	785	54607067	NM_001005747.1	NP_001005747.1	GCTTCTCTCAGTCTCTGTCTTTGAATATCTGAATGTTCTGGCCCTTCAAC	-	2q23.3c	chr2:152402774-152402823	chr2:152694528-152694577	chr2:151838014-151838063
ILMN_1673548	0	0	1	2.57e-07	2.11e-09	1.04405	Up	LGALSL	galectin like	29094	NM_014181.1	N/A	29094	7661817	NM_014181.1	NP_054900.1	AGGGTGGTTTGCCCTTAAGAAGAAAGCTGTTGGGACAAAGACACCGAGCC	+	2p14c	chr2:64539199-64539248	chr2:64685695-64685744	chr2:64458561-64458610
ILMN_1674390	0	0	1	0.0285	0.00389	-1.15977	Down	PRKAR1B	protein kinase cAMP-dependent type I regulatory subunit beta	5575	NM_002735.1	N/A	5575	38257138	NM_002735.1	NP_002726.1	GGCCAAGGCCATCTCCAAGAACGTGCTCTTCGCTCACCTGGATGACAACG	-	7p22.3c	chr7:775985-776034	chr7:809459-809508	chr7:769822-769871
ILMN_1674460	0	0	1	0.0313	0.00435	-1.78977	Down	ATP2A1	ATPase sarcoplasmic/endoplasmic reticulum Ca2+ transporting 1	487	NM_173201.2	N/A	487	47132613	NM_173201.2	NP_775293.1	ATGATCTTCAAGCTCCGGGCCCTGGACCTCACCCAGTGGCTCATGGTCCT	+	16p11.2e	chr16:28822145-28822194	chr16:28914644-28914693	chr16:28903323-28903372
ILMN_1674574	0	0	1	3.39e-06	6.28e-08	1.41906	Up	VNN1	vanin 1	8876	NM_004666.1	N/A	8876	4759311	NM_004666.1	NP_004657.1	GGCAGCCCTGGCAAATGAATCAAAGACCCATTCCTGTTCCTCTCCCCACC	-	6q23.2b	chr6:133045136-133045185	chr6:133003443-133003492	chr6:132682304-132682353
ILMN_1674620	0	0	1	0.00018	8.99e-06	-1.25388	Down	SGCE	sarcoglycan epsilon	8910	NM_001099400.1	N/A	8910	150378534	NM_001099400.1	NP_001092870.1	GAGATAGCATGGCCCCTGTCAACGCTTCCTGTGTTCCACCCTGTGACTGG	-	7q21.3b	chr7:93557308-93557357	chr7:93719372-93719421	chr7:94090060-94090109
ILMN_1675024	0	0	1	0.000383	2.25e-05	-1.2319	Down	BEND5	BEN domain containing 5	79656	NM_024603.1	N/A	79656	13375806	NM_024603.1	NP_078879.1	CCGAGCCGGAGTTACGGAGCACTTTCAGTGAGGAAGCAAATACGTCGTCC	-	1p33b	chr1:48980935-48980984	chr1:49208348-49208397	chr1:48742676-48742725
ILMN_1675062	0	0	1	1.7e-12	4.06e-16	1.99547	Up	MYL9	myosin light chain 9	10398	NM_006097.3	N/A	10398	31563522	NM_006097.3	NP_006088.2	CGTGTATCCCCACACAAATGCAAGCTCACCAAGGTCCCCTCTCAGTCCCC	+	20q11.23a	chr20:31914639-31914688	chr20:32450978-32451027	chr20:33863172-33863221
ILMN_1675190	0	0	1	2.5e-07	2.01e-09	3.39812	Up	RETN	resistin	56729	NM_020415.2	N/A	56729	13435379	NM_020415.2	NP_065148.1	TATTTAGGGCAATAAGCAGCATTGGCCTGGAGTGCCAGAGCGTCACCTCC	+	19p13.2e	chr19:7404506-7404555	chr19:7498506-7498555	chr19:7433620-7433669
ILMN_1675597	0	0	1	0.00151	0.000115	1.21744	Up	SLC22A1	solute carrier family 22 member 1	6580	NM_003057.2	N/A	6580	23510408	NM_003057.2	NP_003048.1	GGATAATCACCCCCTTCATAGTCTTCAGGCTGAGGGAGGTCTGGCAAGCC	+	6q25.3f	chr6:160495864-160495913	chr6:160575874-160575923	chr6:160154842-160154891
ILMN_1675617	0	0	1	5.01e-05	1.8e-06	1.1716	Up	NT5M	5',3'-nucleotidase, mitochondrial	56953	NM_020201.3	N/A	56953	74229030	NM_020201.3	NP_064586.1	TGCAGCCATCAGCAAGGAGGACCAGGAACCCGGCGACTGAGGTGCTTCCA	+	17p11.2h	chr17:17191366-17191415	chr17:17250641-17250690	chr17:17347327-17347376
ILMN_1676061	0	0	1	0.0284	0.00388	-1.01572	Down	CLK2P1	CDC like kinase 2, pseudogene 1	1197	NR_002711.2	N/A	N/A	144226236	NR_002711.2	N/A	ACAGCAGCCGGAAAGCCAAGAGTGTAGAGGACGACACTGAGGGCCACCTC	-	7p15.3	chr7:23677549-23677598	chr7:23711024-23711073	chr7:23671405-23671454
ILMN_1676088	0	0	1	9.85e-08	6.26e-10	1.20524	Up	MSRB3	methionine sulfoxide reductase B3	253827	NM_198080.2	N/A	253827	72534836	NM_198080.2	NP_932346.1	GGAAGTGCATGGGACTTTCCCTCTCTGCACTCCAGCTCTTACTGTACCAT	+	12q14.3a	chr12:64146501-64146550	chr12:65860234-65860283	chr12:65466454-65466503
ILMN_1676311	0	0	1	0.000963	6.72e-05	1.03873	Up	COX18	COX18, cytochrome c oxidase assembly factor	285521	NM_173827.2	N/A	285521	76253916	NM_173827.2	NP_776188.1	GTTAGAGCTACCAGAACTTTGGAGAATAGGGTTAGCTACTGAATGATGGC	-	4q13.3d	chr4:69729661-69729710	chr4:69695072-69695121	chr4:68829354-68829403
ILMN_1676563	0	0	1	0.000922	6.38e-05	2.03843	Up	HTRA1	HtrA serine peptidase 1	5654	NM_002775.3	N/A	5654	73747816	NM_002775.3	NP_002766.1	ACAATGCGTAGATAGAAGAAGCCCCACGGGAGCCAGGATGGGACTGGTCG	+	10q26.13b	chr10:124264197-124264246	chr10:124274207-124274256	chr10:122514691-122514740
ILMN_1676780	0	0	1	0.000144	6.78e-06	-1.13248	Down	SIRPG	signal regulatory protein gamma	55423	NM_018556.3	N/A	55423	94538334	NM_018556.3	NP_061026.2	CAAGCTGGTTCCTGGTGAACATATCTGACCAAAGGGATGATGTGGTCCTC	-	20p13e	chr20:1564012-1564061	chr20:1616012-1616061	chr20:1635366-1635415
ILMN_1677092	0	0	1	0.0247	0.00327	-1.34718	Down	GEM	GTP binding protein overexpressed in skeletal muscle	2669	NM_181702.1	N/A	2669	32483370	NM_181702.1	NP_859053.1	GCTCAAGTCCAAATCCTGCCATGACCTCTCTGTACTCTAGGAACCCAGGG	-	8q22.1b	chr8:95331704-95331753	chr8:95262528-95262577	chr8:94250300-94250349
ILMN_1677920	0	0	1	8.05e-05	3.28e-06	2.47006	Up	LTF	lactotransferrin	4057	NM_002343.2	N/A	4057	54607119	NM_002343.2	NP_002334.2	CAAATGTGCCTTCTCCTCCCAGGAACCGTACTTCAGCTACTCTGGTGCCT	-	3p21.31i	chr3:46471792-46471841	chr3:46496788-46496837	chr3:46455298-46455347
ILMN_1677955	0	0	1	0.0109	0.00122	-1.23905	Down	ENTPD6	ectonucleoside triphosphate diphosphohydrolase 6 (putative)	955	NM_001247.1	N/A	955	4557422	NM_001247.1	NP_001238.1	GGACTTCGAGATCGCAGCCAAGTACGTGTGTCGGACCCTGGAGACACAGC	+	20p11.21a	chr20:25152768-25153864	chr20:25204768-25205864	chr20:25224132-25225228
ILMN_1678652	0	0	1	1.46e-05	4.06e-07	-1.1875	Down	TCTN3	tectonic family member 3	26123	NM_001013840.1	N/A	26123	62079296	NM_001013840.1	NP_001013862.1	CCAGGTTCCTGTAATACTTACCTCACAGGCTAATGCTCCTCTGTTGGCTG	-	10q23.33d	chr10:97435331-97435380	chr10:97445341-97445390	chr10:95685584-95685633
ILMN_1678669	0	0	1	0.000179	8.91e-06	1.12059	Up	RRM2	ribonucleotide reductase regulatory subunit M2	6241	NM_001034.1	N/A	6241	4557844	NM_001034.1	NP_001025.1	GTGTCCTGGGATTCTCTGCCCCCTCTGAGTAGAGTGTTGTGGGATAAAGG	+	2p25.1d	chr2:10187637-10187686	chr2:10270186-10270235	chr2:10130059-10130108
ILMN_1678690	0	0	1	6.14e-08	3.37e-10	1.37672	Up	UPB1	beta-ureidopropionase 1	51733	NM_016327.2	N/A	51733	56550123	NM_016327.2	NP_057411.1	GAAATTCTGCCTGAGGACAGCAGCCCAGTGCTTGGCGAGAGTTCCTGACA	+	22q11.23b	chr22:7872051-7872100	chr22:#Deleted in new	chr22:#Deleted in new
ILMN_1679357	0	0	1	3.43e-12	1.27e-15	4.2951	Up	DEFA1B	defensin alpha 1B	728358	NM_001042500.1	N/A	728358	124248515	NM_001042500.1	NP_001035965.1	CCCTGCAGGCCCAGGCTGAGCCACTCCAGGCAAGAGCTGATGAGGTTGCT	-	8p23.1f	chr8:6842593-6842642	chr8:6855183-6855232	chr8:6997661-6997710
ILMN_1679647	0	0	1	0.022	0.00283	2.45554	Up	CHIA	chitinase, acidic	27159	NM_201653.2	N/A	27159	133893285	NM_201653.2	NP_970615.2	GACAAAGCTTATTCTCCTCACAGGTCTTGTCCTTATACTGAATTTGCAGC	+	1p13.2d	chr1:111654615-111655860	chr1:111853092-111854337	chr1:111310470-111311715
ILMN_1679995	0	0	1	1.4e-06	2.02e-08	-1.00766	Down	MPP6	membrane palmitoylated protein 6	51678	NM_016447.2	N/A	51678	21361597	NM_016447.2	NP_057531.2	CTGTGGTGGATGCAGGAATCACTACCAAGCTTCTGACCGACTCTGACTTG	+	7p15.3a	chr7:24686627-24686665	chr7:24720102-24720140	chr7:24680483-24680521
ILMN_1680424	0	0	1	1.35e-12	2.49e-16	3.59079	Up	CTSG	cathepsin G	1511	NM_001911.2	N/A	1511	23110953	NM_001911.2	NP_001902.1	CACAGGCCAGCTCCACAGTGTTGCCAGAGCCTTAATAAACGTCCACAGAG	-	14q12a	chr14:5157579-5157628	chr14:#Deleted in new	chr14:#Deleted in new
ILMN_1680624	0	0	1	8.31e-12	4.61e-15	1.21081	Up	CREG1	cellular repressor of E1A stimulated genes 1	8804	NM_003851.2	N/A	8804	53759126	NM_003851.2	NP_003842.1	CCAGCTTCAGCCAGGGACAAAATCCCCTCCCAAACCACTCTCCACAGCTT	-	1q24.2a	chr1:138756707-138756756	chr1:#Deleted in new	chr1:#Deleted in new
ILMN_1680805	0	0	1	0.000188	9.46e-06	-1.22405	Down	IFNLR1	interferon lambda receptor 1	163702	NM_173064.1	N/A	163702	28416908	NM_173064.1	NP_775087.1	GTACCGATGTTCTCTCTGGCACCAGCCGAGCTGCTTCGTGGAGGTAACTT	-	1p36.11d	chr1:22734476-22734525	chr1:22861889-22861938	chr1:22535396-22535445
ILMN_1681160	0	0	1	0.0107	0.00119	-1.00969	Down	CCT6P1	chaperonin containing TCP1 subunit 6 pseudogene 1	643253	NR_003110.2	N/A	N/A	119709841	NR_003110.2	N/A	GTCCTAATCATTGGAGAGCTGCTGAAACAGGCAGATCTCTACATTTCTGA	+	7q11.21	chr7:64557118-64557167	chr7:64919683-64919732	chr7:65454770-65454819
ILMN_1681461	0	0	1	0.0343	0.00485	1.17478	Up	RAB27A	RAB27A, member RAS oncogene family	5873	NM_183234.1	N/A	5873	34485705	NM_183234.1	NP_899057.1	CCAAGTAATTGGTATCTGGGAGATTTGGGATTCAAACCCAGCTCTGCTTG	-	15q21.3b	chr15:32356212-32356261	chr15:34568920-34568969	chr15:34276719-34276768
ILMN_1681601	0	0	1	1.86e-10	1.8e-13	1.77363	Up	SUCNR1	succinate receptor 1	56670	NM_033050.3	N/A	56670	144922723	NM_033050.3	NP_149039.2	GCACTCAGGTCGTCATCAACTCCTTTTACATTGTGACACGGCCTTTGGCC	+	3q25.1c	chr3:153081824-153081873	chr3:151599134-151599183	chr3:151881346-151881395
ILMN_1681737	0	0	1	0.000422	2.53e-05	1.34501	Up	TMSB15A	thymosin beta 15a	11013	NM_021992.2	N/A	11013	72255577	NM_021992.2	NP_068832.1	GGCGTCTTCGGATATCTTCTCACCTATGTTCCCTGGCTAAGAAGTCAGAG	-	Xq22.1e	chrX:101655524-101655573	chrX:101768868-101768917	chrX:102513940-102513989
ILMN_1681780	0	0	1	0.0255	0.00341	-3.1057	Down	MKX	mohawk homeobox	283078	NM_173576.1	N/A	283078	27734826	NM_173576.1	NP_775847.1	ATCCCCCCAGTCCTTTAAAAGAATCTTGAACAATGCTGAGCCGGCAGCTG	-	10p12.1a	chr10:27678222-27678271	chr10:27638216-27638265	chr10:27349287-27349336
ILMN_1682139	0	0	1	0.0411	0.00603	-1.17988	Down	RAI14	retinoic acid induced 14	26064	NM_015577.1	N/A	26064	13470085	NM_015577.1	NP_056392.1	TGTCACAGCACTTCAGAAAATACACAACAGCCCCTTCTGCCCCCGCACAG	+	5p13.2d	chr5:34868227-34868276	chr5:34832470-34832519	chr5:34832365-34832414
ILMN_1682323	0	0	1	1.45e-07	9.88e-10	-1.00136	Down	DDX51	DEAD-box helicase 51	317781	NM_175066.3	N/A	317781	154759256	NM_175066.3	NP_778236.2	AGCCTTAGTAAAACGGTGAAAAGTACTCCCAGACGGACGCGGGCACCCGT	-	12q24.33c	chr12:131189475-131189524	chr12:132623522-132623571	chr12:132138977-132139026
ILMN_1682875	0	0	1	0.0232	0.00303	-1.45159	Down	RBM4	RNA binding motif protein 4	5936	XM_945488.1	N/A	5936	89034898	XM_945488.1	XP_950581.1	TCGGCTTCGCGAGGTTGGTGCCCATTGGCTTTCGCATAAAAGCTCCGAGG	+	11q13.1e	chr11:66162522-66162571	chr11:66405946-66405995	chr11:66638475-66638524
ILMN_1683093	0	0	1	0.00525	0.000509	1.07979	Up	GYPB	glycophorin B (MNS blood group)	2994	NM_002100.3	N/A	2994	75905814	NM_002100.3	NP_002091.2	TGGAGAAACGGGACAACTTGTCCATCGTTTCACTGTACCAGCTCCTGTAG	-	4q31.22a	chr4:145140014-145140053	chr4:144920564-144920603	chr4:143999411-143999450
ILMN_1683470	0	0	1	0.00384	0.000351	-3.49605	Down	TMEM139	transmembrane protein 139	135932	NM_153345.1	N/A	135932	23503270	NM_153345.1	NP_699176.1	TGTAGGTTTCGGTCGCTGGAAGCTGCTAAACCATAGCTGACGCCCCCTCC	+	7q34f	chr7:142387095-142387144	chr7:142676973-142677022	chr7:142979889-142979938
ILMN_1683614	0	0	1	0.00484	0.000463	-3.23718	Down	ZPBP	zona pellucida binding protein	11055	NM_007009.1	N/A	11055	5902115	NM_007009.1	NP_008940.1	CCTGAGTGCTGTGTGATCTGCAGCCCTGGATCATATAACCCCCGTGATGG	-	7p12.2a	chr7:49947728-49947765	chr7:49977182-49977219	chr7:49937586-49937623
ILMN_1683690	0	0	1	0.0478	0.00726	-3.85382	Down	DCDC2B	doublecortin domain containing 2B	149069	NM_001099434.1	N/A	149069	150456470	NM_001099434.1	NP_001092904.1	TTGTTCCTCAGGAGCCAGCACCTCCGCTGGGCTCACAGGGTACACTGCGG	+	1p35.1b	chr1:30798126-30798175	chr1:31025539-31025588	chr1:30552692-30552741
ILMN_1684200	0	0	1	0.00372	0.000337	2.97765	Up	SSTR4	somatostatin receptor 4	6754	NM_001052.1	N/A	6754	4557862	NM_001052.1	NP_001043.1	GGTGCATGTGCCCCCCACTAAAATGCCAGCAGGAAGCCCTGCAACCAGAA	+	20p11.21c	chr20:22965193-22965242	chr20:23017193-23017242	chr20:23036556-23036605
ILMN_1684694	0	0	1	2.54e-06	4.37e-08	1.33778	Up	ANK1	ankyrin 1	286	NM_020478.3	N/A	286	148470407	NM_020478.3	NP_065211.2	TGCTAGTAGGAGCCGTTAGGGGAGGAGTTTGGGGTCTCCACACGATGCCT	-	8p11.21b	chr8:41630109-41630158	chr8:41510952-41511001	chr8:41653433-41653482
ILMN_1685403	0	0	1	0.0102	0.00113	1.82226	Up	MMP7	matrix metallopeptidase 7	4316	NM_002423.3	N/A	4316	75709180	NM_002423.3	NP_002414.1	GCTCACTTCGATGAGGATGAACGCTGGACGGATGGTAGCAGTCTAGGGAT	-	11q22.2a	chr11:101900873-101900922	chr11:102395663-102395712	chr11:102524932-102524981
ILMN_1685521	0	0	1	3.81e-07	3.67e-09	-1.14263	Down	KLRF1	killer cell lectin like receptor F1	51348	NM_016523.1	N/A	51348	7705573	NM_016523.1	NP_057607.1	GGGCTTAACTTTACCTCCTTGAAAATGACATGGACTTGGGTGGATGGTTC	+	12p13.31a	chr12:9886229-9886278	chr12:9994962-9995011	chr12:9842363-9842412
ILMN_1685830	0	0	1	0.019	0.00236	-2.92425	Down	SLC7A2	solute carrier family 7 member 2	6542	NM_003046.4	N/A	6542	134304854	NM_003046.4	NP_003037.3	GGCCCGGGATGGCTTACTGTTTAGATTTCTTGCCAGAGTGAGTAAGAGGC	+	8p22b	chr8:15957072-15957121	chr8:15912701-15912750	chr8:16055192-16055241
ILMN_1686360	0	0	1	7.99e-05	3.24e-06	-1.12613	Down	ZNF124	zinc finger protein 124	7678	NM_003431.2	N/A	7678	42733607	NM_003431.2	NP_003422.2	AGCAATGTGGGAAAGCCTTCAGATACGCCAGTTCCCTTCAGAAACACGAG	-	1q44d-q44e	chr1:217713937-217713986	chr1:219647314-219647363	chr1:219473972-219474021
ILMN_1687052	0	0	1	0.021	0.00269	-9.09535	Down	PAX5	paired box 5	5079	NM_016734.1	N/A	5079	9951919	NM_016734.1	NP_057953.1	TCACCAGGATGGCAGAGAGCCAGGGCAGAGAGAGACTGGACTTGGGATCA	-	9p13.2b	chr9:36828907-36828956	chr9:36838907-36838956	chr9:36838910-36838959
ILMN_1687235	0	0	1	0.0496	0.00759	-1.9987	Down	HPN	hepsin	3249	NM_002151.1	N/A	3249	4504480	NM_002151.1	NP_002142.1	TTCCAGGCCATAAAGACTCACTCCGAAGCCAGCGGCATGGTGACCCAGCT	+	19q13.11c	chr19:40248762-40249027	chr19:35556922-35557187	chr19:35066018-35066283
ILMN_1687301	0	0	1	2.16e-10	2.39e-13	1.06016	Up	VCAN	versican	1462	NM_004385.2	N/A	1462	21361115	NM_004385.2	NP_004376.2	CAGCCATAGGTGCAGTTTGCTTCTACATGATGCTAAAGGCTGCGAATGGG	+	5q14.3a	chr5:82912585-82912634	chr5:82876829-82876878	chr5:83581010-83581059
ILMN_1687353	0	0	1	0.00745	0.00077	-1.1869	Down	CDK10	cyclin dependent kinase 10	8558	NM_052988.2	N/A	8558	32528265	NM_052988.2	NP_443714.2	AGGCCCTGTCCCTAGATGGCACTTGGTGACACACACTCCCCTCTCTGCTG	+	16q24.3b	chr16:88287254-88287303	chr16:89759753-89759802	chr16:89693345-89693394
ILMN_1688094	0	0	1	0.00648	0.000653	-1.00032	Down	ORC5	origin recognition complex subunit 5	5001	NM_002553.2	N/A	5001	32454752	NM_002553.2	NP_002544.1	CCCGTGGTTAAAGGAGAAGCAAGTGAACGTGATACTCGCAAACTGTGGAG	-	7q22.1g-q22.1h	chr7:103611687-103611825	chr7:103824451-103824589	chr7:104184003-104184141
ILMN_1688423	0	0	1	2.14e-08	8.32e-11	-1.37981	Down	FCER1A	Fc fragment of IgE receptor Ia	2205	NM_002001.2	N/A	2205	31317229	NM_002001.2	NP_001992.1	GAACCAGGAAAGGCTTCAGACTTCTGAACCCACATCCTAAGCCAAACCCC	+	1q23.2a	chr1:130634672-130634721	chr1:#Deleted in new	chr1:#Deleted in new
ILMN_1688580	0	0	1	2.62e-12	8.08e-16	2.89729	Up	CAMP	cathelicidin antimicrobial peptide	820	NM_004345.3	N/A	820	39753969	NM_004345.3	NP_004336.2	AGAGTCCTAGTGTGTGCCCTACCCTGGCTCAGGCTTCTGGGCTCTGAGAA	+	3p21.31f	chr3:48241909-48241958	chr3:48266905-48266954	chr3:48225415-48225464
ILMN_1689004	0	0	1	6.8e-05	2.64e-06	1.53679	Up	TNFRSF12A	TNF receptor superfamily member 12A	51330	NM_016639.1	N/A	51330	7706185	NM_016639.1	NP_057723.1	CAGAAAGGGAGCCTCACGCTGGCTCACACAAAACAGCTGACACTGACTAA	+	16p13.3d	chr16:3012033-3012082	chr16:3072032-3072081	chr16:3022031-3022080
ILMN_1689336	0	0	1	0.00984	0.00108	1.10138	Up	HOXA10	homeobox A10	3206	NM_018951.3	N/A	3206	83977447	NM_018951.3	NP_061824.3	CAGAAGCCTAGGAGGACTGGGGTAAGCGGAATAAACTAGAGAAGGGAGAC	-	7p15.2a	chr7:27261691-27261740	chr7:27295166-27295215	chr7:27255547-27255596
ILMN_1690101	0	0	1	3.72e-06	7.1e-08	-1.18927	Down	FAIM	Fas apoptotic inhibitory molecule	55179	NM_001033030.1	N/A	55179	74271910	NM_001033030.1	NP_001028202.1	CTCGTAGCTGTTTGGGATGTTGCTTTAAGTGACGGAGTCCACAAGATCGA	+	3q22.3c	chr3:139822970-139823019	chr3:138340280-138340329	chr3:138621438-138621487
ILMN_1690223	0	0	1	9.25e-06	2.21e-07	-1.59046	Down	CNTNAP2	contactin associated protein-like 2	26047	NM_014141.4	N/A	26047	89213248	NM_014141.4	NP_054860.1	TTTTCAGTGAGCGTGGTGACTGCAGAGGTTAGTGCTGTGAAAAGCTGGGC	+	7q35c-q36.1a	chr7:147456148-147456197	chr7:147825215-147825264	chr7:148128123-148128172
ILMN_1690733	0	0	1	1.17e-05	3.01e-07	1.09915	Up	EGF	epidermal growth factor	1950	NM_001963.2	N/A	1950	6031163	NM_001963.2	NP_001954.1	GCAGCCCCAGAAGAAATTAGGGGTTAAAGCAGACAGTCACACTGGTTTGG	+	4q25d	chr4:106665035-106665084	chr4:106445586-106445635	chr4:105524429-105524478
ILMN_1690783	0	0	1	2.02e-08	7.66e-11	1.25635	Up	TREML1	triggering receptor expressed on myeloid cells like 1	340205	NM_178174.2	N/A	340205	31342330	NM_178174.2	NP_835468.1	ACCTTCACTCCCAGCTCCATCCTCATTGCCCCCTCTACCTCCTAAGGTCC	-	6p21.1g	chr6:41225438-41225487	chr6:41117460-41117509	chr6:41149722-41149771
ILMN_1690807	0	0	1	0.000142	6.68e-06	-1.17221	Down	MKL2	MKL1/myocardin like 2	57496	NM_014048.3	N/A	57496	38569479	NM_014048.3	NP_054767.3	GGAGAAAGATACCAATCTACAGAGCCCTGCTTGTTGAAGCACTAGTTTAA	+	16p13.12a	chr16:14267777-14267826	chr16:14360276-14360325	chr16:14266419-14266468
ILMN_1691071	0	0	1	7.32e-08	4.24e-10	-1.15431	Down	FCRLA	Fc receptor like A	84824	NM_032738.3	N/A	84824	42544162	NM_032738.3	NP_116127.3	AAGGCCCCAGAGAGCTAACTCACCCTTCCACCATATGAGGACGTGGCAAG	+	1q23.3b	chr1:132928514-132928563	chr1:#Deleted in new	chr1:#Deleted in new
ILMN_1692223	0	0	1	2.31e-13	1.15e-17	2.55218	Up	LCN2	lipocalin 2	3934	NM_005564.3	N/A	3934	108936956	NM_005564.3	NP_005555.2	CCACATCGTCTTCCCTGTCCCAATCGACCAGTGTATCGACGGCTGAGTGC	+	9q34.11b	chr9:129954359-129955223	chr9:130914538-130915402	chr9:128152259-128153123
ILMN_1692674	0	0	1	0.014	0.00164	-1.16682	Down	NKD1	naked cuticle homolog 1	85407	NM_033119.3	N/A	85407	31982882	NM_033119.3	NP_149110.1	GGGATCAAGCCCTTTTCCCCAAGAGTCCCATCTCTTCTGCCATGCACGAC	+	16q12.1c	chr16:36555756-36555805	chr16:#Deleted in new	chr16:#Deleted in new
ILMN_1693192	0	0	1	0.00973	0.00106	1.18099	Up	PI3	peptidase inhibitor 3	5266	NM_002638.2	N/A	5266	31657130	NM_002638.2	NP_002629.1	CTGACTGCCCAGGAATCAAGAAGTGCTGTGAAGGCTCTTGCGGGATGGCC	+	20q13.12b	chr20:40546592-40546641	chr20:41113178-41113227	chr20:42484538-42484587
ILMN_1693494	0	0	1	1.56e-05	4.39e-07	1.01059	Up	CMTM1	CKLF like MARVEL transmembrane domain containing 1	113540	NM_181270.2	N/A	113540	148743788	NM_181270.2	NP_851787.1	CACCCCCGAGCTCGCATGCTGTCACCCATTCCAGCCTAAATGTGACCATA	+	16q21e	chr16:52488885-52488934	chr16:53931384-53931433	chr16:53897472-53897521
ILMN_1693702	0	0	1	1.29e-05	3.42e-07	-1.04392	Down	MRFAP1L1	Morf4 family associated protein 1 like 1	114932	NM_203462.1	N/A	114932	44921607	NM_203462.1	NP_982287.1	GTTGACGGCTGCGACTCCATTTTGTAGGCCGCTTATTTGTGTGCATCCAC	-	4p16.1f	chr4:6762455-6762504	chr4:6711554-6711603	chr4:6709827-6709876
ILMN_1694325	0	0	1	0.000328	1.88e-05	1.07812	Up	NFIX	nuclear factor I X	4784	NM_002501.2	N/A	4784	56549648	NM_002501.2	NP_002492.2	CTGGGTTTTCAGTGTCCTAGCGGAATGCAAGTAGGCAGCCAGCCCGTCTG	+	19p13.13c-p13.13b	chr19:13070426-13070475	chr19:13209426-13209475	chr19:13098612-13098661
ILMN_1694432	0	0	1	7.09e-07	8.42e-09	-1.29842	Down	CRIP2	cysteine rich protein 2	1397	NM_001312.2	N/A	1397	31542322	NM_001312.2	NP_001303.1	CCACCTGCCAGTGTTATTTATGCTCCCTTCGTGGGTGATGGCCACGCCCT	+	14q32.33c	chr14:105017359-105017408	chr14:105946314-105946363	chr14:105479977-105480026
ILMN_1694548	0	0	1	1.61e-07	1.15e-09	1.76795	Up	ANXA3	annexin A3	306	NM_005139.2	N/A	306	96304463	NM_005139.2	NP_005130.1	GGTGGAGATGACTGAACCAAGAAGATAATCTCCAAAGGTCCACGATGGGC	+	4q21.21a	chr4:79750279-79750328	chr4:79531255-79531304	chr4:78610101-78610150
ILMN_1694584	0	0	1	0.000473	2.89e-05	1.38964	Up	CLTCL1	clathrin heavy chain like 1	8218	NM_007098.2	N/A	8218	108860680	NM_007098.2	NP_009029.2	GTTCAGGTGCATTGCGGCCTATCTGTACAAGGGCAATAACTGGTGGGCCC	-	22q11.21b	chr22:2796184-2796233	chr22:#Deleted in new	chr22:#Deleted in new
ILMN_1694840	0	0	1	0.00443	0.000416	1.77375	Up	MATN2	matrilin 2	4147	NM_002380.3	N/A	4147	62548859	NM_002380.3	NP_002371.3	CTGTGGACACAACTTGCTTCTGCCTCATCCTGCCTTAGTGTGCAATCTCA	+	8q22.1e-q22.2a	chr8:94251943-94251992	chr8:94182767-94182816	chr8:93170538-93170587
ILMN_1694966	0	0	1	7.83e-12	4.18e-15	1.42772	Up	ASGR2	asialoglycoprotein receptor 2	433	NM_080914.1	N/A	433	18426876	NM_080914.1	NP_550436.1	TGACCCCAGCACACCTCTGGCTAACCCATACCCCACACCTGCCCAGCTCT	-	17p13.1d	chr17:6945571-6945620	chr17:7004847-7004896	chr17:7101528-7101577
ILMN_1695157	0	0	1	5.52e-07	5.9e-09	1.53945	Up	CA4	carbonic anhydrase 4	762	NM_000717.2	N/A	762	9951925	NM_000717.2	NP_000708.1	CAGCCTCTCTGTTGCCTCAGCTCTCCAAGTTCCAGGCTTCCGGTCCTTAG	+	17q23.1a	chr17:55591584-55591633	chr17:58236802-58236851	chr17:60159441-60159490
ILMN_1695246	0	0	1	4.06e-08	1.92e-10	1.05755	Up	KLHDC8B	kelch domain containing 8B	200942	NM_173546.1	N/A	200942	27734908	NM_173546.1	NP_775817.1	GGAGTTCAAGTGGAGGAATGCTGGCTTTGAGCCCTCTACACTGCTGGTTG	+	3p21.31d	chr3:49188720-49188769	chr3:49213716-49213765	chr3:49176283-49176332
ILMN_1696060	0	0	1	0.0374	0.00538	2.17133	Up	GRM7	glutamate metabotropic receptor 7	2917	NM_181874.1	N/A	2917	32528267	NM_181874.1	NP_870989.1	CTTGGTACACTATCCCACCAACAGTATAGCTTTTGACTGCTTTCCCAAAG	+	3p26.1b-p26.1a	chr3:7703086-7703135	chr3:7728086-7728135	chr3:7686399-7686448
ILMN_1696162	0	0	1	0.000941	6.54e-05	1.13218	Up	MME	membrane metallo-endopeptidase	4311	NM_000902.3	N/A	4311	116256328	NM_000902.3	NP_000893.2	AGATGTGCAAGTGGCGAAGCTTGACCGAGAGCAGGCTGGAGCAGCCGCCC	+	3q25.2c-q25.31a	chr3:156280157-156280206	chr3:154797463-154797512	chr3:155079674-155079723
ILMN_1696584	0	0	1	2.97e-05	9.55e-07	1.50688	Up	ORM1	orosomucoid 1	5004	NM_000607.1	N/A	5004	9257231	NM_000607.1	NP_000598.1	ACGTGGGAGGCCAAGAGCATTTCGCTCACTTGCTGATCCTCAGGGACACC	+	9q32d	chr9:116126890-116126937	chr9:117087069-117087116	chr9:114324789-114324836
ILMN_1697729	0	0	1	0.00747	0.000773	-1.17899	Down	MAP2K6	mitogen-activated protein kinase kinase 6	5608	NM_002758.3	N/A	5608	90577186	NM_002758.3	NP_002749.2	TGCTGCATCGGTCAAGAGAAACTCCACTTGCATGAAGATTGCACGCCTGC	+	17q24.3a	chr17:62796613-62796662	chr17:65366151-65366200	chr17:67370035-67370084
ILMN_1698038	0	0	1	0.0135	0.00156	1.09024	Up	FAM188B	family with sequence similarity 188 member B	84182	NM_032222.2	N/A	84182	93102404	NM_032222.2	NP_115598.2	TTGCCAGGGTCTCTGCTACCTTTGTCTGCATCCCTCCCTTGCTCCCTGCT	+	7p15.1b-p15.1a	chr7:30981368-30981417	chr7:31014843-31014892	chr7:30975228-30975277
ILMN_1698753	0	0	1	0.0329	0.00462	-1.40695	Down	PRDM13	PR/SET domain 13	59336	NM_021620.3	N/A	59336	124107613	NM_021620.3	NP_067633.2	TGGTGCTGAAACTCAGAGCAACAGTTCAGAGGTGGCGTAAATCTGGCCAC	+	6q16.3a	chr6:97502176-97502225	chr6:97395455-97395504	chr6:96947579-96947628
ILMN_1698803	0	0	1	4.9e-05	1.75e-06	1.02696	Up	ZAK	sterile alpha motif and leucine zipper containing kinase AZK	51776	NM_016653.2	N/A	51776	82880647	NM_016653.2	NP_057737.2	GACGTTTAAAGATGTGGGAGCAAAAGCTGACAGAGCAGTCCAACACCCCG	+	2q31.1e	chr2:173790175-173790224	chr2:174081929-174081978	chr2:173217201-173217250
ILMN_1699665	0	0	1	0.0128	0.00148	-1.49794	Down	CLIC6	chloride intracellular channel 6	54102	NM_053277.1	N/A	54102	27894377	NM_053277.1	NP_444507.1	GGGTCTAGCACATGTCACCCTTGTCCACGTTGTTTCACATCTGGTTAGGG	+	21q22.12a	chr21:21569320-21569369	chr21:22647449-22647498	chr21:21275129-21275178
ILMN_1699829	0	0	1	0.000997	7.02e-05	-1.47902	Down	CTGF	connective tissue growth factor	1490	NM_001901.1	N/A	1490	4503122	NM_001901.1	NP_001892.1	CAGTGTCCTTGGCAGGCTGATTTCTAGGTAGGAAATGTGGTAGCTCACGC	-	6q23.2b	chr6:132311203-132311252	chr6:132269510-132269559	chr6:131948370-131948419
ILMN_1700147	0	0	1	2.76e-06	4.85e-08	-1.11897	Down	VPREB3	pre-B lymphocyte 3	29802	NM_013378.1	N/A	29802	7019566	NM_013378.1	NP_037510.1	AGGCCCACAATGCCTGTGTCCTCACCATTAGTCCCGTGCAGCCTGAAGAC	-	22q11.23a	chr22:7083177-7083226	chr22:#Deleted in new	chr22:#Deleted in new
ILMN_1700588	0	0	1	0.00904	0.00097	1.0643	Up	C7orf34	chromosome 7 open reading frame 34	135927	NM_178829.3	N/A	135927	142384271	NM_178829.3	NP_849151.1	CAGTGCTAACTGACTGCCTCTCCAGGTTCGGAGTTTCATCTCCCAGGGCC	+	7q34f	chr7:142039664-142039713	chr7:142358676-142358725	chr7:142651179-142651228
ILMN_1701237	0	0	1	2.92e-08	1.24e-10	-1.24312	Down	SH2D1B	SH2 domain containing 1B	117157	NM_053282.4	N/A	117157	55742889	NM_053282.4	NP_444512.2	CATGCCACATCCATGTTCTTGGGTCATCTTTTTTGCCCTTTCATGGAGTC	-	1q23.3b	chr1:133610317-133610366	chr1:#Deleted in new	chr1:#Deleted in new
ILMN_1701374	0	0	1	4.42e-07	4.42e-09	-1.1798	Down	NUP35	nucleoporin 35	129401	NM_138285.3	N/A	129401	56788372	NM_138285.3	NP_612142.2	GCCTTTACACCACCAATCAAAACTCTAGGTACACCAACACAACCTGGAAG	+	2q32.1a	chr2:183732509-183732558	chr2:184024264-184024313	chr2:183159536-183159585
ILMN_1701603	0	0	1	9.94e-05	4.25e-06	1.04097	Up	ALPL	alkaline phosphatase, liver/bone/kidney	249	NM_000478.3	N/A	249	116734716	NM_000478.3	NP_000469.3	TCACACTCCTGGGCTCTGAACACACACGCCAGCTCCTCTCTGAAGCGACT	+	1p36.12b	chr1:20148518-20148567	chr1:20275931-20275980	chr1:19949438-19949487
ILMN_1702120	0	0	1	4.09e-09	1.02e-11	1.58608	Up	NDUFAF3	NADH:ubiquinone oxidoreductase complex assembly factor 3	25915	NM_199074.1	N/A	25915	41327786	NM_199074.1	NP_951056.1	GCTCTCCCACGTCTACACCCATCACCTCCAGCCTGAGGGCGCAACTGAGA	+	3p21.31d	chr3:49032930-49032979	chr3:49057926-49057975	chr3:49020493-49020542
ILMN_1702229	0	0	1	6.19e-07	6.9e-09	1.01604	Up	CECR6	cat eye syndrome chromosome region, candidate 6	27439	NM_031890.2	N/A	27439	54607075	NM_031890.2	NP_114096.1	GCCTGCTCCTAACAATTCAGCAAGTCAGGGGCTTCCTCTCTGTTAGTCCC	-	22q11.1d	chr22:15977412-15977461	chr22:17597412-17597461	chr22:17116522-17116571
ILMN_1702609	0	0	1	0.000653	4.24e-05	1.08265	Up	B3GNT5	UDP-GlcNAc:betaGal beta-1,3-N-acetylglucosaminyltransferase 5	84002	NM_032047.4	N/A	84002	93204850	NM_032047.4	NP_114436.1	CTTGGAAGTGTTTAAGGTTGCCATTGGTTGAAAACATAAGTGTCTCTGGC	+	3q27.1a	chr3:184473283-184473332	chr3:182990589-182990638	chr3:183272801-183272850
ILMN_1703013	0	0	1	0.0326	0.00456	-1.01667	Down	NOC4L	nucleolar complex associated 4 homolog	79050	NM_024078.1	N/A	79050	13129067	NM_024078.1	NP_076983.1	CCCTCAGCCTCTACAAGAAGGTGCTGCTGATTGTGCATGACGCCATCCTG	+	12q24.33c	chr12:131199286-131199335	chr12:132633333-132633382	chr12:132148788-132148837
ILMN_1703946	0	0	1	1.32e-06	1.86e-08	1.01303	Up	ADORA2B	adenosine A2b receptor	136	NM_000676.2	N/A	136	22907046	NM_000676.2	NP_000667.1	CACAAGGAAATGGACTGCCTCTCTTGAGCACTTCCCTGGAGCTACCACGT	+	17p12a	chr17:15819473-15819522	chr17:15878748-15878797	chr17:15975434-15975483
ILMN_1704398	0	0	1	0.0188	0.00233	2.0435	Up	FZD9	frizzled class receptor 9	8326	NM_003508.2	N/A	8326	62865872	NM_003508.2	NP_003499.1	TATTGTTGCGTTCCTCTGGAAGCTGTGACTGGAATAAACCCCCGCGTGGC	+	7q11.23a	chr7:72183472-72183521	chr7:72545536-72545585	chr7:73131213-73131262
ILMN_1704575	0	0	1	0.00173	0.000135	4.04553	Up	OR10A5	olfactory receptor family 10 subfamily A member 5	144124	NM_178168.1	N/A	144124	30039687	NM_178168.1	NP_835462.1	TTGAGAAATAGCGAGGTGAAGAATGCCCTCAGCAGGACCTTCCACAAGGT	+	11p15.4b	chr11:6824366-6824415	chr11:6867790-6867839	chr11:6846559-6846608
ILMN_1704579	0	0	1	0.00137	0.000103	2.80812	Up	ABCA13	ATP binding cassette subfamily A member 13	154664	NM_152701.2	N/A	154664	31657091	NM_152701.2	NP_689914.2	GGCCTTTTTCAACACTAACGTTGAGTACCGGTAGCTTGTGATCAAAGGCA	+	7p12.3b	chr7:48728810-48728859	chr7:48758264-48758313	chr7:48718668-48718717
ILMN_1704870	0	0	1	1.7e-12	4.51e-16	2.10285	Up	PGLYRP1	peptidoglycan recognition protein 1	8993	NM_005091.1	N/A	8993	4827035	NM_005091.1	NP_005082.1	GCGTACACTCTCTCCAGGCAACCAGCTCTACCACCTCATCCAGAATTGGC	-	19q13.32a	chr19:51214355-51214404	chr19:46522515-46522564	chr19:46019257-46019306
ILMN_1705183	0	0	1	1.67e-08	6.09e-11	4.11451	Up	MPO	myeloperoxidase	4353	NM_000250.1	N/A	4353	4557758	NM_000250.1	NP_000241.1	CCTGGGTTCCAATCCTGGCTCTGTGGCTTGCTAGCTATGTGACCTTGAGC	-	17q22d	chr17:53702640-53702689	chr17:56347641-56347690	chr17:58270280-58270329
ILMN_1705686	0	0	1	2.8e-08	1.17e-10	1.00105	Up	NRGN	neurogranin	4900	NM_006176.1	N/A	4900	5453799	NM_006176.1	NP_006167.1	GATCCGGGGCGAGATGAAGGGAAGAGGGTTGTTTTGGTTTCGGACGACCC	+	11q24.2a	chr11:124121971-124122020	chr11:124616761-124616810	chr11:124746865-124746914
ILMN_1705769	0	0	1	1.25e-05	3.29e-07	-1.63215	Down	IL7	interleukin 7	3574	NM_000880.2	N/A	3574	28610152	NM_000880.2	NP_000871.1	GGCCAGGTTAAAGGAAGAAAACCAGCTGCCCTGGGTGAAGCCCAACCAAC	-	8q21.12a	chr8:79811274-79811319	chr8:79648719-79648764	chr8:78736484-78736529
ILMN_1706265	0	0	1	1.16e-05	2.95e-07	-1.12653	Down	TRIM61	tripartite motif containing 61	391712	NM_001012414.1	N/A	391712	60099473	NM_001012414.1	NP_001012414.1	GTCCAAGGTGCAGTTTGTCCACTGATCACCAGCATCACTGTGTTTGGCCC	-	4q32.3b	chr4:166110208-166110257	chr4:165890758-165890807	chr4:164969606-164969655
ILMN_1706635	0	0	1	1.7e-12	4.53e-16	4.63206	Up	ELANE	elastase, neutrophil expressed	1991	NM_001972.2	N/A	1991	58530849	NM_001972.2	NP_001963.1	GTCACCTCAGCTGCCCACACCCACACTCTCCAGCATCTGGCACAATAAAC	+	19p13.3i	chr19:807179-807228	chr19:856179-856228	chr19:856179-856228
ILMN_1707077	0	0	1	2.91e-13	3.59e-17	1.07049	Up	SORT1	sortilin 1	6272	NM_002959.4	N/A	6272	52352810	NM_002959.4	NP_002950.3	GGTCCCCATGTGCCTGTTGTTCAGCCCTCTCTCTTGTTCCCTTTCTGAGC	-	1p13.3b	chr1:109654053-109654102	chr1:109852530-109852579	chr1:109309908-109309957
ILMN_1707124	0	0	1	7.24e-09	2.05e-11	1.22849	Up	TFPI	tissue factor pathway inhibitor	7035	NM_006287.4	N/A	7035	98991770	NM_006287.4	NP_006278.1	CGGTCCCTCATGGTGTCTCACTCCAGCAGACAGAGGATTGTGTCGTGCCA	-	2q32.1f	chr2:188040847-188040896	chr2:188332602-188332651	chr2:187467875-187467924
ILMN_1707328	0	0	1	0.0455	0.00682	-1.30765	Down	KLRC2	killer cell lectin like receptor C2	3822	NM_002260.3	N/A	3822	75709168	NM_002260.3	NP_002251.2	TTCCTGGAGCAGAACAATTTTTCCCCGAATACAAGAACGCAGAAAGCACG	-	12p13.2c	chr12:10478352-10478396	chr12:10587085-10587129	chr12:10434486-10434530
ILMN_1707979	0	0	1	1.74e-05	4.99e-07	1.39165	Up	CARD17	caspase recruitment domain family member 17	440068	NM_001007232.1	N/A	440068	55925611	NM_001007232.1	NP_001007233.1	GCTGGGACTCTCAGCAGGTCCAACATCTGGAAATCACCTTACTACACAAG	-	11q22.3b	chr11:104475326-104476466	chr11:104970116-104971256	chr11:105099389-105100529
ILMN_1708110	0	0	1	1.8e-06	2.81e-08	1.2118	Up	TMEM144	transmembrane protein 144	55314	NM_018342.3	N/A	55314	141801688	NM_018342.3	NP_060812.2	TTGTAGATTGGAGAACACCATGTAAGAGCTACTAAGCTCACCACCTTCCC	+	4q32.1d-q32.1e	chr4:159395657-159395706	chr4:159176207-159176256	chr4:158255055-158255104
ILMN_1708323	0	0	1	5.61e-05	2.09e-06	1.47887	Up	ALAS2	5'-aminolevulinate synthase 2	212	NM_001037967.1	N/A	212	83977439	NM_001037967.1	NP_001033056.1	TGCGCTTGGCACCCTCCCCCCACCACAGCCCTCAGATGATGGAAGATTTT	-	Xp11.21a	chrX:52090866-52090915	chrX:52074126-52074175	chrX:52330982-52331031
ILMN_1708382	0	0	1	4.79e-08	2.32e-10	-1.05955	Down	ELP6	elongator acetyltransferase complex subunit 6	54859	NM_001031703.2	N/A	54859	89145414	NM_001031703.2	NP_001026873.2	CAAGCCTTTCAGAGCCAGAGTGGGTATAGATGTGCCAGCCAGGAGATGGC	-	3p21.31g	chr3:47512204-47512253	chr3:47537200-47537249	chr3:47495710-47495759
ILMN_1708728	0	0	1	2.31e-13	2.37e-17	1.04803	Up	H2AFJ	H2A histone family member J	55766	NM_177925.2	N/A	55766	145301619	NM_177925.2	NP_808760.1	GAGTTAAACAAGCTGCTGGGCAAAGTGACCATCGCTCAGGGCGGCGTCCT	+	12p12.3e	chr12:14818948-14818997	chr12:14927681-14927730	chr12:14774747-14774796
ILMN_1709233	0	0	1	3.1e-08	1.33e-10	1.16667	Up	F5	coagulation factor V	2153	NM_000130.4	N/A	2153	119395710	NM_000130.4	NP_000121.2	TCTTGGTGGGGAGATTACTGGGAACCCTTCCGTGCCCGTCTGAATGCCCA	-	1q24.2b	chr1:140710366-140710415	chr1:#Deleted in new	chr1:#Deleted in new
ILMN_1709333	0	0	1	0.0286	0.00391	-1.04063	Down	OAS2	2'-5'-oligoadenylate synthetase 2	4939	NM_016817.2	N/A	4939	74229018	NM_016817.2	NP_058197.2	GAACCCGAACAGTTCCCCCTGGTGCAGGGAGTGGCCATAGGTGGCTCCTA	+	12q24.13b	chr12:111900935-111900974	chr12:113416552-113416591	chr12:112978747-112978786
ILMN_1709590	0	0	1	0.0298	0.00411	1.29106	Up	PGM5	phosphoglucomutase 5	5239	NM_021965.3	N/A	5239	68299819	NM_021965.3	NP_068800.2	CGCGTGGGACCTGTTTGTGTCTGTTTTGCTTCCTTGGGAACGGCACAGTC	+	9q13a-q13b	chr9:40991777-40991826	chr9:41001777-41001826	chr9:62659875-62659923
ILMN_1711030	0	0	1	1.61e-06	2.43e-08	1.33148	Up	OPLAH	5-oxoprolinase (ATP-hydrolysing)	26873	NM_017570.2	N/A	26873	117168246	NM_017570.2	NP_060040.1	TCTATGAGTATCGCCGGGCCCAGGAGGCCGTGTGAGGATCCCGCAATAAA	-	8q24.3g	chr8:145178200-145178249	chr8:145106212-145106261	chr8:144051311-144051360
ILMN_1711357	0	0	1	0.0403	0.00589	-1.0785	Down	ZNF233	zinc finger protein 233	353355	NM_181756.1	N/A	353355	32308168	NM_181756.1	NP_861421.1	CTGCTGCATGATCGTGACCTTGAACAAGTACCTAAGAAATAGTGGCTTCC	+	19q13.31b	chr19:49471088-49471137	chr19:44779248-44779297	chr19:44275095-44275144
ILMN_1711514	0	0	1	1.44e-05	3.98e-07	-1.07389	Down	COCH	cochlin	1690	NM_004086.1	N/A	1690	4758021	NM_004086.1	NP_004077.1	CAACAGCCATTTAGGCAAATAAGCACTCCTTTAAAGCCGCTGCCTTCTGG	+	14q12e	chr14:11476237-11476286	chr14:#Deleted in new	chr14:#Deleted in new
ILMN_1711818	0	0	1	0.0187	0.00232	-2.02806	Down	PIWIL2	piwi like RNA-mediated gene silencing 2	55124	NM_018068.2	N/A	55124	24431984	NM_018068.2	NP_060538.2	GGCTGGTGAGAAGAAAGGCGGCCTCAGAACTCAGCTGTGACTCTTGCAGA	+	8p21.3a	chr8:20755159-20755208	chr8:20710879-20710928	chr8:20853368-20853417
ILMN_1712522	0	0	1	1.87e-11	1.19e-14	4.25011	Up	CEACAM6	carcinoembryonic antigen related cell adhesion molecule 6	4680	NM_002483.3	N/A	4680	40255012	NM_002483.3	NP_002474.3	CTAGGTGAGCGCATTGAGCCAGTGGTGCTAAATGCTACATACTCCAACTG	+	19q13.2c	chr19:46967587-46967636	chr19:42275747-42275796	chr19:41771842-41771891
ILMN_1712613	0	0	1	0.019	0.00236	4.76041	Up	PNLIPRP2	pancreatic lipase related protein 2 (gene/pseudogene)	5408	NM_005396.3	N/A	5408	37059783	NM_005396.3	NP_005387.1	GATGGCTTCCTGGGCTATCCCTGTGCCTCCTACGATGAGTTTCAGGAGAG	+	10q25.3b	chr10:118384413-118384460	chr10:118394423-118394470	chr10:116634912-116634959
ILMN_1713807	0	0	1	1.68e-06	2.56e-08	-1.086	Down	MAN1C1	mannosidase alpha class 1C member 1	57134	NM_020379.2	N/A	57134	149363693	NM_020379.2	NP_065112.1	TCTATGAAGCCCACTCACTTGCCATTCCAGGGCCAAAGGACCGGAGGTTT	+	1p36.11b	chr1:25983100-25983149	chr1:26110513-26110562	chr1:25784022-25784071
ILMN_1713829	0	0	1	0.0453	0.00678	1.48793	Up	PTGES	prostaglandin E synthase	9536	NM_004878.3	N/A	9536	38505195	NM_004878.3	NP_004869.1	TGCCCCCGCTGACGCTTCCCTTGCCGTTGGCTTTGGATGTCTTTGCTGCA	-	9q34.11d	chr9:131540755-131540804	chr9:132500934-132500983	chr9:129738655-129738704
ILMN_1714445	0	0	1	0.000502	3.1e-05	1.22875	Up	SLC6A9	solute carrier family 6 member 9	6536	NM_001024845.1	N/A	6536	67782316	NM_001024845.1	NP_001020016.1	GCAGTGACAGCCCCGGCCAAGCCACCTCTAATCCTCTGTAGCAATAACGG	-	1p34.1f	chr1:44234824-44234873	chr1:44462237-44462286	chr1:43996565-43996614
ILMN_1714650	0	0	1	1.49e-05	4.16e-07	1.10828	Up	RASGRP4	RAS guanyl releasing protein 4	115727	NM_170604.2	N/A	115727	133930779	NM_170604.2	NP_733749.1	CAGAGGCATCCGCCTTCCCATCCACACTGCCTTTAGTGGTACGTCCGTCA	-	19q13.2a	chr19:43592375-43592424	chr19:38900535-38900584	chr19:38409895-38409944
ILMN_1715404	0	0	1	2.28e-05	6.93e-07	-1.23862	Down	GPR174	G protein-coupled receptor 174	84636	NM_032553.1	N/A	84636	14211848	NM_032553.1	NP_115942.1	CCAGGAATGTCAACCTGGCCCAGTCCGTTGTTATGATGACCATTGGCGAG	+	Xq21.1b	chrX:78313681-78313730	chrX:78427025-78427074	chrX:79171528-79171577
ILMN_1715417	0	0	1	2.82e-09	5.98e-12	1.3616	Up	SELP	selectin P	6403	NM_003005.2	N/A	6403	6031196	NM_003005.2	NP_002996.1	TGGATGGCACCAGAGGCTGCAGAAGGCCAAGAATCAAGCTAGAAGGCCAC	-	1q24.2b	chr1:167824803-167824852	chr1:169558179-169558228	chr1:169588941-169588990
ILMN_1715526	0	0	1	0.0361	0.00515	-1.12635	Down	ZDHHC21	zinc finger DHHC-type containing 21	340481	NM_178566.2	N/A	340481	31341670	NM_178566.2	NP_848661.1	CAGGCACAAGGGTTTGGATTTTGTGCAAGCTAATTTGGCCACATTTGGCC	-	9p22.3c	chr9:14607136-14607185	chr9:14617136-14617185	chr9:14617138-14617187
ILMN_1715543	0	0	1	0.00131	9.69e-05	-1.04469	Down	ACOT1	acyl-CoA thioesterase 1	641371	NM_001037161.1	N/A	641371	81230484	NM_001037161.1	NP_001032238.1	TGTGAACTACTTGCTCAGTCATCCTGAGGTAAAAGGTCCAGGAGTTGGGC	+	14q24.3a	chr14:73078125-73079528	chr14:74008372-74009775	chr14:73541668-73543071
ILMN_1715603	0	0	1	2.54e-06	4.35e-08	-1.03246	Down	IL23A	interleukin 23 subunit alpha	51561	NM_016584.2	N/A	51561	28144902	NM_016584.2	NP_057668.1	GAGTCCCTAAAGGCAGCAGCTCAAGGATGGCACTCAGATCTCCATGGCCC	+	12q13.2c	chr12:55020146-55020195	chr12:56733879-56733928	chr12:56340095-56340144
ILMN_1716089	0	0	1	0.00296	0.000257	2.15534	Up	KANK2	KN motif and ankyrin repeat domains 2	25959	NM_015493.4	N/A	25959	58374128	NM_015493.4	NP_056308.2	ACGCGCGCTGCCCTTTCGAGGCCAGTGAGCTCAGCCTCCAAGGCTTTAAA	-	19p13.2b	chr19:11136606-11136655	chr19:11275606-11275655	chr19:11164930-11164979
ILMN_1716407	0	0	1	0.0477	0.00724	-1.20809	Down	SORBS2	sorbin and SH3 domain containing 2	8470	NM_003603.4	N/A	8470	77404350	NM_003603.4	NP_003594.2	GCAGACTAGCCTCTCCTTATCTCACAGATCACAAGCACCCCTAGATAGTG	-	4q35.1f	chr4:182259781-182259830	chr4:182022787-182022836	chr4:181101634-181101683
ILMN_1716733	0	0	1	4.98e-05	1.79e-06	-2.17527	Down	MYOM2	myomesin 2	9172	NM_003970.1	N/A	9172	4505314	NM_003970.1	NP_003961.1	ATTTTCACGGGTGTGGGCACATGGGTGTGGCACCTGGACGTGTGCAGCAT	+	8p23.3a	chr8:2080589-2080638	chr8:2093182-2093231	chr8:2145258-2145307
ILMN_1716815	0	0	1	1.59e-06	2.38e-08	1.1692	Up	CEACAM1	carcinoembryonic antigen related cell adhesion molecule 1	634	NM_001024912.1	N/A	634	68161540	NM_001024912.1	NP_001020083.1	GGTTTTCTAACCCTGACACGGACTGTGCATACTTTCCCTCATCCATGCTG	-	19q13.2c	chr19:47703395-47703444	chr19:43011555-43011604	chr19:42507403-42507452
ILMN_1716866	0	0	1	0.0433	0.00643	2.41096	Up	DNAH9	dynein axonemal heavy chain 9	1770	NM_001372.3	N/A	1770	114155132	NM_001372.3	NP_001363.2	GTGAGCGCTGGCCACTCATGGTTGACCCTCAGCTACAAGGCATCAAATGG	+	17p12d	chr17:11679511-11679560	chr17:11738786-11738835	chr17:11835469-11835518
ILMN_1717887	0	0	1	0.00578	0.00057	-1.0217	Down	GOLGA7B	golgin A7 family member B	401647	NM_001010917.1	N/A	401647	58219039	NM_001010917.1	NP_001010917.1	ACTTGCCCAGCGTGAAGCTCTGTGATGCTTTCTCTGCCCCGTGACGATGG	+	10q24.2a	chr10:99617480-99617529	chr10:99627490-99627539	chr10:97867733-97867782
ILMN_1718565	0	0	1	7.3e-05	2.88e-06	-1.19942	Down	CDKN1C	cyclin dependent kinase inhibitor 1C	1028	NM_000076.1	N/A	1028	4557440	NM_000076.1	NP_000067.1	AAGAGGCTGCGGTGAGCCAATTTAGAGCCCAAAGAGCCCCGAGGGAACCT	-	11p15.4d	chr11:2861692-2861824	chr11:2905116-2905248	chr11:2883886-2884018
ILMN_1718671	0	0	1	0.00122	8.94e-05	2.59556	Up	GJB6	gap junction protein beta 6	10804	NM_006783.2	N/A	10804	40254836	NM_006783.2	NP_006774.2	GCTGCGTCATAAGGAGACTTCTGTCTTCTCCAGAAGGCAATACCAACCTG	-	13q12.11b	chr13:1602248-1602297	chr13:#Deleted in new	chr13:#Deleted in new
ILMN_1719286	0	0	1	9.53e-13	1.57e-16	1.00686	Up	CTSA	cathepsin A	5476	NM_000308.2	N/A	5476	119395728	NM_000308.2	NP_000299.2	CAAGCAGCCATACTGATGACCACAGCAACCAGCTCCACGGCCTGATGCAG	+	20q13.12b	chr20:43960481-43960530	chr20:44527074-44527123	chr20:45898435-45898484
ILMN_1719696	0	0	1	6.74e-08	3.77e-10	1.00054	Up	PLD1	phospholipase D1	5337	NM_002662.2	N/A	5337	46276864	NM_002662.2	NP_002653.1	GGGGCAGGGACTTCACTGTATTTTGTTCATAGTGTATCCCCAGAGCCTGG	-	3q26.31a	chr3:172801393-172801442	chr3:171318699-171318748	chr3:171600909-171600958
ILMN_1720373	0	0	1	0.000473	2.9e-05	1.14796	Up	SLC7A5	solute carrier family 7 member 5	8140	NM_003486.5	N/A	8140	71979931	NM_003486.5	NP_003477.4	AGGCTGGACACCCTCTGCCGAGTAATGACGTGTGTGGCTGGGACCTTCTT	-	16q24.2b	chr16:86421232-86421281	chr16:87863731-87863780	chr16:87830125-87830174
ILMN_1720431	0	0	1	0.00159	0.000122	-1.12297	Down	ZNF420	zinc finger protein 420	147923	NM_144689.3	N/A	147923	34303923	NM_144689.3	NP_653290.2	AGCTCTTAGAATGGTGCCTTGAACGTAGCATACCACAAATATTAGCTACC	+	19q13.12c	chr19:42312210-42312259	chr19:37620370-37620419	chr19:37129468-37129517
ILMN_1720452	0	0	1	0.00295	0.000256	1.28518	Up	LONRF3	LON peptidase N-terminal domain and ring finger 3	79836	NM_001031855.1	N/A	79836	73747839	NM_001031855.1	NP_001027026.1	GGACAGACTGAATGGTATTCGACGAGTCCTGGCCTTCATATCCCGAAACC	+	Xq24b	chrX:107644701-107644750	chrX:107758045-107758094	chrX:108514815-108514864
ILMN_1721888	0	0	1	4.95e-11	3.46e-14	1.74376	Up	ITGA2B	integrin subunit alpha 2b	3674	NM_000419.2	N/A	3674	6006009	NM_000419.2	NP_000410.1	TCTGGATCAGTTTGTGCTGCAGTCGCACGCATGGTTCAACGTGTCCTCCC	-	17q21.31c	chr17:39807599-39807648	chr17:42452073-42452122	chr17:44374705-44374754
ILMN_1721901	0	0	1	8.06e-05	3.28e-06	1.13008	Up	CTNNAL1	catenin alpha like 1	8727	NM_003798.2	N/A	8727	141803371	NM_003798.2	NP_003789.1	GCTGGGTTTGCTCACCTCTGACGCTGACTGCGAAATTGAGAAGTGGGAAG	-	9q31.3a	chr9:81314186-81314235	chr9:82124366-82124415	chr9:79509451-79509500
ILMN_1722981	0	0	1	1.25e-05	3.26e-07	1.02195	Up	TLR5	toll like receptor 5	7100	NM_003268.4	N/A	7100	124248535	NM_003268.4	NP_003259.2	TGCCCAGGGCAGGTGCTTATCTGACCTTAACAGTGCTCTCATCATGGTGG	-	1q41e	chr1:193958492-193958541	chr1:195691869-195691918	chr1:195722739-195722788
ILMN_1723035	0	0	1	1.66e-09	2.84e-12	3.46237	Up	OLR1	oxidized low density lipoprotein receptor 1	4973	NM_002543.3	N/A	4973	119392084	NM_002543.3	NP_002534.1	CCCTCAAAGTGTCACAATGCTCCTCCTGATGACTCCTCCCCAGAAAACCA	-	12p13.2c	chr12:10202439-10202488	chr12:10311172-10311221	chr12:10158573-10158622
ILMN_1723436	0	0	1	0.023	0.003	1.18601	Up	PFKFB2	6-phosphofructo-2-kinase/fructose-2,6-biphosphatase 2	5208	NM_001018053.1	N/A	5208	64762444	NM_001018053.1	NP_001018063.1	CAGGACTCTGTTACCTAAGATGTGATAAGCTGGGCTGCAGGCGGTTCAGC	+	1q32.1h-q32.2a	chr1:177951115-177951164	chr1:179684492-179684541	chr1:179715357-179715406
ILMN_1724059	0	0	1	0.00112	8.06e-05	1.11602	Up	GAS2L1	growth arrest specific 2 like 1	10634	NM_152236.1	N/A	10634	23065525	NM_152236.1	NP_689422.1	ATGCCCTGCACTCAGTCACCCCGAGGGCTGAGCCAGATTCCTGGATGTGA	+	22q12.2a	chr22:12672677-12672726	chr22:#Deleted in new	chr22:#Deleted in new
ILMN_1724480	0	0	1	1.56e-05	4.37e-07	-1.07893	Down	AXIN2	axin 2	8313	NM_004655.2	N/A	8313	61676920	NM_004655.2	NP_004646.2	ACAGTACCTGTACCTGCACGGTCACCCGCTCCGTGTGTCGCCCTATATTG	-	17q24.1a	chr17:60955365-60955414	chr17:63524903-63524952	chr17:65528785-65528834
ILMN_1724643	0	0	1	0.00444	0.000417	-1.00778	Down	CD3D	CD3d molecule	915	NM_000732.3	N/A	915	55775475	NM_000732.3	NP_000723.1	GCACTGGCTAGAACCTCCAGTACAATGTTGAATAGAAGTGGAGAGAGGAC	-	11q23.3d	chr11:117710818-117710867	chr11:118205608-118205657	chr11:118334893-118334942
ILMN_1725320	0	0	1	0.0227	0.00294	1.22156	Up	SIGLEC1	sialic acid binding Ig like lectin 1	6614	NM_023068.3	N/A	6614	89142743	NM_023068.3	NP_075556.1	GAGACCACGCAGCTCATTGATCCTGATGCAGCCACATGTGAGACCTCAAC	-	20p13b	chr20:3617229-3617268	chr20:3669229-3669268	chr20:3688582-3688621
ILMN_1726589	0	0	1	0.0022	0.000181	-1.00464	Down	CD248	CD248 molecule	57124	NM_020404.2	N/A	57124	45387956	NM_020404.2	NP_065137.1	GCCCAGCCAGGGTCCTCTCTCAACCACTAGACTTGGCTCTCAGGAACTCT	-	11q13.1e	chr11:65838641-65838690	chr11:66082065-66082114	chr11:66314594-66314643
ILMN_1727360	0	0	1	0.00163	0.000126	1.28936	Up	MAOB	monoamine oxidase B	4129	NM_000898.3	N/A	4129	38202206	NM_000898.3	NP_000889.3	CTAAGAGCCACAATAAGCCACTGGTATCTGGGGGACTAGAACACAAATCC	-	Xp11.3c	chrX:43511097-43511146	chrX:43626153-43626202	chrX:43766906-43766955
ILMN_1729144	0	0	1	0.00155	0.000119	-1.21694	Down	EBAG9	estrogen receptor binding site associated, antigen, 9	9166	NM_004215.3	N/A	9166	37694063	NM_004215.3	NP_004206.1	CGGGCGCCAGGCGTCGGCTTGTATAACCTGAAAACGCTCCTGTTTTTCTC	+	8q23.2a	chr8:105874612-105874661	chr8:105805436-105805485	chr8:104793208-104793257
ILMN_1729314	0	0	1	0.00033	1.89e-05	1.20396	Up	PRG2	proteoglycan 2, pro eosinophil major basic protein	5553	NM_002728.4	N/A	5553	46276888	NM_002728.4	NP_002719.3	CAGGATCACAGGCTCGGGTCGCTGCAGACGCTTTCAGTGGGTTGACGGCA	-	11q12.1a	chr11:56911881-56912641	chr11:57155305-57156065	chr11:57387832-57388592
ILMN_1729453	0	0	1	5.66e-08	2.94e-10	1.00204	Up	TSPAN9	tetraspanin 9	10867	NM_006675.3	N/A	10867	57232744	NM_006675.3	NP_006666.1	CTTTCTGCTTGCATTGCCGTATCTGTGCGTTCCTTCATCCTGGTCCTGGC	+	12p13.33a-p13.32b	chr12:3251787-3251836	chr12:3381526-3381575	chr12:3272360-3272409
ILMN_1730454	0	0	1	0.000153	7.36e-06	1.29245	Up	FOLR3	folate receptor 3	2352	NM_000804.2	N/A	2352	9257219	NM_000804.2	NP_000795.2	GCCCCGTCTCGTGGGATTATTGATTCCTGATCCAAGAAGGGTCCTCTGGG	+	11q13.4a	chr11:71528494-71528543	chr11:71850846-71850895	chr11:72139802-72139851
ILMN_1730546	0	0	1	0.00245	0.000204	1.62885	Up	GNAO1	G protein subunit alpha o1	2775	NM_020988.1	N/A	2775	10567815	NM_020988.1	NP_066268.1	TTTCCTTTGCCGTGTTGGATTTCCGGTCGCGGCTGACACCTCCCTTCGTG	+	16q13a	chr16:42261427-42261476	chr16:#Deleted in new	chr16:#Deleted in new
ILMN_1730628	0	0	1	4.71e-10	6e-13	1.6615	Up	RNASE2	ribonuclease A family member 2	6036	NM_002934.2	N/A	6036	45243468	NM_002934.2	NP_002925.1	GGAAGCCAGGTGCCTTTAATCCACTGTAACCTCACAACTCCAAGTCCACA	+	14q11.2c	chr14:1545347-1545396	chr14:#Deleted in new	chr14:#Deleted in new
ILMN_1730867	0	0	1	3.06e-08	1.3e-10	3.33852	Up	AZU1	azurocidin 1	566	NM_001700.3	N/A	566	28416954	NM_001700.3	NP_001691.1	AACGTGACTGTGACCCCCGAGGACCAGTGTCGCCCCAACAACGTGTGCAC	+	19p13.3i	chr19:781858-781907	chr19:830858-830907	chr19:830858-830907
ILMN_1731610	0	0	1	0.000182	9.11e-06	-1.35114	Down	ABLIM1	actin binding LIM protein 1	3983	NM_006720.3	N/A	3983	51173716	NM_006720.3	NP_006711.3	AGTCTGTCGGGCTGAGGTCTGGCATCTACAAAGCCTCTTGGCCGTGTTCT	-	10q25.3a	chr10:116276485-116276534	chr10:116286495-116286544	chr10:114526736-114526785
ILMN_1731785	0	0	1	9.11e-05	3.82e-06	1.67371	Up	ORM2	orosomucoid 2	5005	NM_000608.2	N/A	5005	40807473	NM_000608.2	NP_000599.1	GCTGTTCCTTAGGGACACCAAGACCTTGATGTTTGGTTCCTACCTGGACG	+	9q32d	chr9:86699340-86699389	chr9:87509520-87509569	chr9:84894605-84894654
ILMN_1731958	0	0	1	0.042	0.0062	3.87908	Up	SYT10	synaptotagmin 10	341359	NM_198992.2	N/A	341359	142375410	NM_198992.2	NP_945343.1	CCCAGGCCTCCAGTCCTTGCATGAAAGGCATTTGCCTTCATAAGGATCAA	-	12p11.1b	chr12:33419824-33419873	chr12:33528557-33528606	chr12:33375622-33375671
ILMN_1732071	0	0	1	3.99e-10	4.67e-13	1.1201	Up	HIST2H2BE	histone cluster 2, H2be	8349	NM_003528.2	N/A	8349	22027639	NM_003528.2	NP_003519.1	CACTTACCACCTCATTTGCTTTTCTGGAGGCCATGCAATATAGGCGGGAC	-	1q21.2a	chr1:121237247-121237296	chr1:#Deleted in new	chr1:#Deleted in new
ILMN_1732296	0	0	1	1.89e-09	3.38e-12	-1.25567	Down	ID3	inhibitor of DNA binding 3, HLH protein	3399	NM_002167.2	N/A	3399	32171181	NM_002167.2	NP_002158.2	CCCCAACTTCGCCCTGCCCACTTGACTTCACCAAATCCCTTCCTGGAGAC	-	1p36.12a	chr1:23757369-23757418	chr1:23884782-23884831	chr1:23558291-23558340
ILMN_1733324	0	0	1	5.59e-08	2.89e-10	1.30605	Up	ITGB3	integrin subunit beta 3	3690	NM_000212.2	N/A	3690	47078291	NM_000212.2	NP_000203.2	CCAAGAAGTCCTTAGAAATAGTGGCAGGGAACAGGTGTGGAAGCTCATGC	+	17q21.32a	chr17:42744795-42744844	chr17:45389796-45389845	chr17:47312430-47312479
ILMN_1734276	0	0	1	7.86e-05	3.18e-06	-1.13005	Down	PMEPA1	prostate transmembrane protein, androgen induced 1	56937	NM_199169.1	N/A	56937	40317615	NM_199169.1	NP_954638.1	CGTGGGAACTGCTCTCCTTTGCAGCCCCATTTCCCAAGCTCTGTTCAAGT	-	20q13.31a	chr20:53005625-53005674	chr20:53572218-53572267	chr20:54955679-54955728
ILMN_1734410	0	0	1	0.00267	0.000227	-1.16262	Down	BNIP1	BCL2 interacting protein 1	662	NM_013980.2	N/A	662	153946404	NM_013980.2	NP_053583.2	CAGCTGGGCCGGAAGCTTATCACAAAATACAATCGCCGGGAGCTGACGGA	+	5q35.2a	chr5:167685255-167685304	chr5:167752677-167752726	chr5:168325672-168325721
ILMN_1735220	0	0	1	0.000622	4e-05	1.28943	Up	CAV2	caveolin 2	858	NM_001233.3	N/A	858	38176290	NM_001233.3	NP_001224.1	GCCATTCCCCTGGCCTTCATTGCGGGAATTCTCTTTGCCACCCTCAGCTG	+	7q31.2b	chr7:115927676-115927725	chr7:116140440-116140489	chr7:116500386-116500435
ILMN_1735737	0	0	1	2.3e-05	7.04e-07	1.72212	Up	SLC11A1	solute carrier family 11 member 1	6556	NM_000578.2	N/A	6556	40254427	NM_000578.2	NP_000569.2	ACCTTCTGGGTTCAAGCGATTCTCTTTATTCAGCCCCGGGAGTGGCGCGC	+	2q35e	chr2:218968524-218968573	chr2:219260280-219260329	chr2:218395557-218395606
ILMN_1736042	0	0	1	0.00675	0.000684	1.61066	Up	ME1	malic enzyme 1	4199	NM_002395.3	N/A	4199	112382261	NM_002395.3	NP_002386.1	CCACAGTTTATCCTGAACCGCAAAACAAAGAAGCATTTGTCCGCTCCCAG	-	6q14.2a	chr6:83978451-83978500	chr6:83921732-83921781	chr6:83212013-83212062
ILMN_1736412	0	0	1	0.0139	0.00162	1.66659	Up	AMHR2	anti-Mullerian hormone receptor type 2	269	NM_020547.1	N/A	269	10198655	NM_020547.1	NP_065434.1	AAGGCCCTTGTTCCAGGAATCCTCAGCCTGCCTGTACCCTTTCTCCTGTG	+	12q13.13e	chr12:52111472-52111521	chr12:53825205-53825254	chr12:53431421-53431470
ILMN_1736730	0	0	1	0.00299	0.000261	-1.18149	Down	CARMIL1	capping protein regulator and myosin 1 linker 1	55604	NM_017640.3	N/A	55604	63054865	NM_017640.3	NP_060110.3	GACCTCGGAGTACTGCTAAGTGTACCTGTGTCAAATCCGCACAGGACTCA	+	6p22.2a	chr6:25728200-25728249	chr6:25620221-25620270	chr6:25619993-25620042
ILMN_1736742	0	0	1	0.0284	0.00388	-1.03195	Down	COLGALT2	collagen beta(1-O)galactosyltransferase 2	23127	NM_015101.2	N/A	23127	93102359	NM_015101.2	NP_055916.1	TCAGTATAGAGGCCTTTGCATCTGGGCCTGGCACCCGCTCTCTGCCTCTG	-	1q25.3e	chr1:155141016-155141065	chr1:156874392-156874441	chr1:156904600-156904649
ILMN_1736929	0	0	1	9.65e-06	2.34e-07	1.16612	Up	PLB1	phospholipase B1	151056	NM_153021.3	N/A	151056	76096365	NM_153021.3	NP_694566.3	CAAGCCACGACCAACCAGAGCCCAAACTGCCTGCCACCACGAGCATATCC	+	2p23.2b	chr2:28608192-28608241	chr2:28754688-28754737	chr2:28531821-28531870
ILMN_1737252	0	0	1	0.000203	1.04e-05	1.39095	Up	NRG1	neuregulin 1	3084	NM_013962.2	N/A	3084	116006966	NM_013962.2	NP_039256.2	CTACATCCACCACTGGGACAAGCCATCTTGTAAAATGTGCGGAGAAGGAG	+	8p12d	chr8:31130873-31130922	chr8:31011331-31011380	chr8:31153815-31153864
ILMN_1737255	0	0	1	0.0385	0.00558	1.75401	Up	LRRC75B	leucine rich repeat containing 75B	388886	NM_207644.2	N/A	388886	134288866	NM_207644.2	NP_997527.2	CAAGCACATGATAGTGGGCGATGAAGGTCAAGGAGGACTCACAGGCCCCC	-	22q11.23b	chr22:7931446-7931495	chr22:#Deleted in new	chr22:#Deleted in new
ILMN_1737627	0	0	1	8.54e-07	1.07e-08	1.38518	Up	MAPK14	mitogen-activated protein kinase 14	1432	NM_001315.1	N/A	1432	4503068	NM_001315.1	NP_001306.1	CCAGCTTCAGCAGATTATGCGTCTGACAGGAACACCCCCCGCTTATCTCA	+	6p21.31b	chr6:36175950-36175999	chr6:36067972-36068021	chr6:36100195-36100244
ILMN_1737631	0	0	1	0.00115	8.32e-05	1.25092	Up	PAQR6	progestin and adipoQ receptor family member 6	79957	NM_024897.2	N/A	79957	24432010	NM_024897.2	NP_079173.2	GGCCTACCCTGAATGCTTCTTGCTAACCAGGCCGAGAGGCCACACACTTG	-	1q22d	chr1:127574576-127574625	chr1:#Deleted in new	chr1:#Deleted in new
ILMN_1737972	0	0	1	2.11e-05	6.35e-07	-1.46339	Down	TSPYL5	TSPY like 5	85453	NM_033512.2	N/A	85453	49410494	NM_033512.2	NP_277047.2	GAGGGATGCTTCCTTTCCCTTGCATCTACAAAACAAGAGAGAGACTGTTC	-	8q22.1e	chr8:93492498-93492547	chr8:93423322-93423371	chr8:92411094-92411143
ILMN_1738333	0	0	1	0.00341	0.000305	-1.26305	Down	CCDC50	coiled-coil domain containing 50	152137	NM_178335.1	N/A	152137	41281910	NM_178335.1	NP_848018.1	GGACAAAAGAAAGCAAGACCCCGAGTGGAAGCCAAAAACAGCTAAAGCAG	+	3q28d	chr3:192581385-192583247	chr3:191098691-191100553	chr3:191380902-191382764
ILMN_1738549	0	0	1	4.91e-06	1e-07	-1.85801	Down	VPREB1	pre-B lymphocyte 1	7441	NM_007128.2	N/A	7441	18379350	NM_007128.2	NP_009059.1	GCCACTCAGCATCTCCTGGTCCTGCAGTGTTGCTGTAAATCCCCATTGGA	+	22q11.22a	chr22:5558276-5558325	chr22:#Deleted in new	chr22:#Deleted in new
ILMN_1738552	0	0	1	0.000869	5.96e-05	1.21647	Up	SLC1A3	solute carrier family 1 member 3	6507	NM_004172.3	N/A	6507	34222301	NM_004172.3	NP_004163.2	TATGGAAAGGTCCTGTGGGGAGCCCATCATCTCGCCAAGCCATCACAGGC	+	5p13.2b	chr5:36724057-36724106	chr5:36688300-36688349	chr5:36688198-36688247
ILMN_1738793	0	0	1	0.00021	1.09e-05	-1.6568	Down	ZNF71	zinc finger protein 71	58491	NM_021216.3	N/A	58491	34147502	NM_021216.3	NP_067039.1	AAGGGTGCTAATCCCAGTCACAAGGGCCCTGACCTCATGACCTCCCAAAG	+	19q13.43a	chr19:61827031-61827080	chr19:57135219-57135268	chr19:56623851-56623900
ILMN_1739001	0	0	1	8.93e-05	3.73e-06	1.55648	Up	TACSTD2	tumor-associated calcium signal transducer 2	4070	NM_002353.1	N/A	4070	4505056	NM_002353.1	NP_002344.1	GAGGACAGACATTGCCCGGAAACTCAGTCTATTTATTCTTCAGCTTGCCC	-	1p32.1f	chr1:58813815-58813864	chr1:59041227-59041276	chr1:58575555-58575604
ILMN_1739235	0	0	1	0.00131	9.73e-05	1.27823	Up	OMG	oligodendrocyte myelin glycoprotein	4974	NM_002544.3	N/A	4974	52426786	NM_002544.3	NP_002535.3	GGCTGTCTGAGGGTCTGCATTTTCTGAAACTAATGAAAGCACTCCTCCCT	-	17q11.2d	chr17:26646113-26646162	chr17:29621987-29622036	chr17:31294969-31295018
ILMN_1739582	0	0	1	4.65e-12	1.81e-15	2.03653	Up	HOXA9	homeobox A9	3205	NM_152739.3	N/A	3205	84043950	NM_152739.3	NP_689952.1	CCGCCATTGGGCTACTGTAGATTTGTATCCTTGATGAATCTGGGGTTTCC	-	7p15.2a	chr7:27253349-27253398	chr7:27286824-27286873	chr7:27247205-27247254
ILMN_1739719	0	0	1	0.0117	0.00133	2.02652	Up	ASPH	aspartate beta-hydroxylase	444	NM_004318.2	N/A	444	14589865	NM_004318.2	NP_004309.2	CCGGAACTGACACCACAGCAGAGACGCAGCCTTCCAGCAATTTAGCATGA	-	8q12.3a	chr8:62578467-62578516	chr8:62415913-62415962	chr8:61503354-61503403
ILMN_1740233	0	0	1	0.026	0.00349	-1.26223	Down	UGT1A10	UDP glucuronosyltransferase family 1 member A10	54575	NM_019075.2	N/A	54575	45827761	NM_019075.2	NP_061948.1	CCTCTTTCCTATGTCCCCAATGATCTCTTAGGGTTCTCAGATGCCATGAC	+	2q37.1d	chr2:226345715-226345764	chr2:226637471-226637520	chr2:225772755-225772804
ILMN_1740298	0	0	1	1.41e-06	2.04e-08	1.14945	Up	SIGLEC5	sialic acid binding Ig like lectin 5	8778	NM_003830.1	N/A	8778	4502658	NM_003830.1	NP_003821.1	AGCAAGTGAGGATTTGCCCAGAGTTCAGTCCTGGCTGGAGGAGCCACAGC	-	19q13.33d	chr19:56807237-56807286	chr19:52115425-52115474	chr19:51612172-51612221
ILMN_1740606	0	0	1	0.0046	0.000434	-1.03221	Down	RTKN2	rhotekin 2	219790	NM_145307.2	N/A	219790	26190613	NM_145307.2	NP_660350.2	CCCCAGAGCTTAAGCCACTGCAGTAAATTAGGTACGTAGGATATTCAGTC	-	10q21.2b	chr10:57943378-57943427	chr10:58273372-58273421	chr10:56513611-56513660
ILMN_1742460	0	0	1	0.0427	0.00633	-3.07372	Down	PCDH11X	protocadherin 11 X-linked	27328	NM_032969.2	N/A	27328	21735590	NM_032969.2	NP_116751.1	TGGTGTTCCACTCTGGCGCCCAGGAGAAAAACTACACCATCCGAGAAGAA	+	Xq21.31e	chrX:90977209-90977258	chrX:91090553-91090602	chrX:91835554-91835603
ILMN_1742976	0	0	1	0.00105	7.44e-05	-1.04038	Down	ZFP30	ZFP30 zinc finger protein	22835	NM_014898.1	N/A	22835	7662407	NM_014898.1	NP_055713.1	GGACTAGACCTGTACTAATATATGGTAGTCACTAGCAACCTGTTGAGCAC	-	19q13.12c	chr19:42815513-42815562	chr19:38123673-38123722	chr19:37632772-37632821
ILMN_1743034	0	0	1	8.07e-08	4.76e-10	1.37104	Up	KIF1B	kinesin family member 1B	23095	NM_183416.2	N/A	23095	41393558	NM_183416.2	NP_904325.2	GCCCAGGTTGGAAATGGAGCAGGCCAAAACTCCCAGGCTGATCAGTAATG	+	1p36.22c	chr1:9521779-9521828	chr1:9599192-9599241	chr1:9539133-9539182
ILMN_1743784	0	0	1	0.0293	0.00402	1.09086	Up	SHMT1	serine hydroxymethyltransferase 1	6470	NM_004169.3	N/A	6470	22547185	NM_004169.3	NP_004160.3	TATCAATTCTGCTGTGTTCCCTGGCCTGCAGGGAGGTCCCCACAACCACG	-	17p11.2f	chr17:18179606-18179655	chr17:18238881-18238930	chr17:18335567-18335616
ILMN_1744035	0	0	1	0.0119	0.00136	-1.17931	Down	PPP6R2	protein phosphatase 6 regulatory subunit 2	9701	XM_946090.1	N/A	9701	89059403	XM_946090.1	XP_951183.1	ACTAGAGAGATTGTGGTTCCCAAAGAGCAGCCTCCAGGCCTGATGCCTCC	+	22q13.33b	chr22:49222704-49222753	chr22:50875838-50875887	chr22:50437409-50437458
ILMN_1744635	0	0	1	0.0495	0.00757	-2.00329	Down	IGDCC3	immunoglobulin superfamily DCC subclass member 3	9543	NM_004884.3	N/A	9543	134244584	NM_004884.3	NP_004875.2	CTGGGCTGACGCCCCCTTGCCTCTGCCTGGTACCCACATGACTTGGAACT	-	15q22.31b	chr15:42444973-42445022	chr15:44657681-44657730	chr15:44365483-44365532
ILMN_1744886	0	0	1	0.0189	0.00234	-2.86366	Down	OR6T1	olfactory receptor family 6 subfamily T member 1	219874	NM_001005187.1	N/A	219874	52353277	NM_001005187.1	NP_001005187.1	TCGTATGTCAGAGGCTCAGTCCAAACTGCTCAACAAAGGTGCCTCCGTCC	-	11q24.1c	chr11:123318926-123318975	chr11:123813716-123813765	chr11:123943009-123943058
ILMN_1744887	0	0	1	0.00298	0.00026	-1.87862	Down	RLN2	relaxin 2	6019	NM_134441.1	N/A	6019	20143932	NM_134441.1	NP_604390.1	GAAACTTATTCGCAATAGACAAAGTGAAGCCGCAGACAGCAGTCCTTCAG	-	9p24.1c	chr9:5290216-5290265	chr9:5300216-5300265	chr9:5300216-5300265
ILMN_1746085	0	0	1	0.0386	0.0056	-1.2629	Down	IGFBP3	insulin like growth factor binding protein 3	3486	NM_000598.4	N/A	3486	62243067	NM_000598.4	NP_000589.2	GATACAACTGTGGCCATGACTGAGGAAAGGAGCTCACGCCCAGAGACTGG	-	7p13b	chr7:45991531-45991580	chr7:46025006-46025055	chr7:45985407-45985456
ILMN_1746376	0	0	1	0.0381	0.0055	1.97869	Up	SCARA3	scavenger receptor class A member 3	51435	NM_182826.1	N/A	51435	33598921	NM_182826.1	NP_878185.1	TCGTGGAGGAGATGAAGGCAGTGGACACACAGCATGGAGAAATCCTTCGC	+	8p21.1e	chr8:26062028-26062077	chr8:26006111-26006160	chr8:26148595-26148644
ILMN_1746888	0	0	1	0.00177	0.000139	2.64524	Up	PCOLCE2	procollagen C-endopeptidase enhancer 2	26577	NM_013363.2	N/A	26577	16904386	NM_013363.2	NP_037495.1	CAGAGGAGCAGCTATCTGATTGGAAACCTGCCGACTTAGTGCGGTGATAG	-	3q23d	chr3:144019624-144019673	chr3:142536934-142536983	chr3:142818092-142818141
ILMN_1747217	0	0	1	0.000176	8.71e-06	-1.36917	Down	C15orf41	chromosome 15 open reading frame 41	84529	NM_032499.3	N/A	84529	40254989	NM_032499.3	NP_115888.1	GCCTGCTGCTTTTCCTTTTGAAGGACACAAACCTGGTCCCAACATGTGTG	+	15q14c	chr15:13948002-13948051	chr15:#Deleted in new	chr15:#Deleted in new
ILMN_1747386	0	0	1	0.0239	0.00314	1.59035	Up	GLIS3	GLIS family zinc finger 3	169792	NM_152629.3	N/A	169792	109637781	NM_152629.3	NP_689842.3	GGCATAGTGACCTGCCTCACCTAATCCTCACCCTTGCTGCTCCTGATGCA	-	9p24.2a	chr9:3817826-3817875	chr9:3827826-3827875	chr9:3827826-3827875
ILMN_1747436	0	0	1	8.53e-05	3.5e-06	-1.00999	Down	SCML4	sex comb on midleg-like 4 (Drosophila)	256380	NM_198081.1	N/A	256380	37620211	NM_198081.1	NP_932347.1	AGCCTGGGCTGAGATGCTGGATCTGCTGCTTCCTGCCTACCTTTTGCAAG	-	6q21d	chr6:108147681-108147730	chr6:108040988-108041037	chr6:107719784-107719833
ILMN_1747589	0	0	1	4.49e-05	1.58e-06	1.16806	Up	HIST2H2AB	histone cluster 2, H2ab	317772	NM_175065.2	N/A	317772	29171728	NM_175065.2	NP_778235.1	TGTCAGGACGCGGAAAGCAGGGAGGCAAGGCCCGCGCTAAGGCCAAGTCG	-	1q21.2a	chr1:121240391-121240440	chr1:#Deleted in new	chr1:#Deleted in new
ILMN_1748393	0	0	1	0.00584	0.000577	-1.309	Down	MARCH9	membrane associated ring-CH-type finger 9	92979	NM_138396.4	N/A	92979	53759067	NM_138396.4	NP_612405.2	TGCTAGGTGGCAGCACTCCGAGGTATCTAAAGGGTAGACCTGGACCTGCC	+	12q14.1a	chr12:56439615-56439664	chr12:58153348-58153397	chr12:57759565-57759614
ILMN_1748427	0	0	1	2.44e-06	4.15e-08	-1.13714	Down	ZNF239	zinc finger protein 239	8187	NM_001099283.1	N/A	8187	149999359	NM_001099283.1	NP_001092753.1	TCCTCGCTAACTGACATTAGCCCATTCAGGTCTTCACAGCGCTCATACTG	-	10q11.21b	chr10:43372117-43372166	chr10:44052111-44052160	chr10:43556663-43556712
ILMN_1748915	0	0	1	2.05e-09	3.96e-12	1.50575	Up	S100A12	S100 calcium binding protein A12	6283	NM_005621.1	N/A	6283	5032058	NM_005621.1	NP_005612.1	TCCAAGGCCTGGATGCTAATCAAGATGAACAGGTCGACTTTCAAGAATTC	-	1q21.3c	chr1:124709770-124709819	chr1:#Deleted in new	chr1:#Deleted in new
ILMN_1749575	0	0	1	0.0468	0.00708	1.37523	Up	CYP7A1	cytochrome P450 family 7 subfamily A member 1	1581	NM_000780.2	N/A	1581	13787185	NM_000780.2	NP_000771.1	GCCATTTGGAAGCTTTGGTTATGAAACATGTGGAGTGTATTAAGTGCAGC	-	8q12.1c	chr8:54890236-54890285	chr8:54727683-54727732	chr8:53815123-53815172
ILMN_1751062	0	0	1	0.0113	0.00128	-2.86087	Down	SCARA5	scavenger receptor class A member 5	286133	NM_173833.4	N/A	286133	141801955	NM_173833.4	NP_776194.2	AGGAACAGCAACACTCCTGGCTGACAACTAAGCCAATATGGCCCTAGGTC	-	8p21.1e-p21.1d	chr8:26272748-26272797	chr8:26216831-26216880	chr8:26359315-26359364
ILMN_1751625	0	0	1	3.25e-05	1.07e-06	2.05607	Up	MS4A3	membrane spanning 4-domains A3	932	NM_006138.4	N/A	932	73486648	NM_006138.4	NP_006129.4	CTGGCTTTGGGTGTCTTTCTGGGTTCCTTGCAATACCCATACCACTTCCA	+	11q12.1d	chr11:56177131-56177180	chr11:56420555-56420604	chr11:56653079-56653128
ILMN_1752755	0	0	1	3.77e-08	1.74e-10	1.20498	Up	VWF	von Willebrand factor	7450	NM_000552.3	N/A	7450	89191867	NM_000552.3	NP_000543.2	AGTGCTGCCAGTCCTCTGCATGTTCTGCTCTTGTGCCCTTCTGAGCCCAC	-	12p13.31e	chr12:5928332-5928381	chr12:6058071-6058120	chr12:5948905-5948954
ILMN_1753347	0	0	1	4.05e-09	9.91e-12	3.10565	Up	DEFA4	defensin alpha 4	1669	NM_001925.1	N/A	1669	4503302	NM_001925.1	NP_001916.1	TGCTCTTCAGGTTTCAGGCTCAACAAGGGGCATGGTCTGCTCTTGCAGAT	-	8p23.1f	chr8:6781041-6781676	chr8:6793631-6794266	chr8:6936109-6936744
ILMN_1754076	0	0	1	0.000113	5.01e-06	-1.1522	Down	CACNA2D3	calcium voltage-gated channel auxiliary subunit alpha2delta 3	55799	NM_018398.2	N/A	55799	54112396	NM_018398.2	NP_060868.2	CACCCTTCATCAGAAATGGGACCGCAAGTGGTAGGCAGTGTCCCTTCTGC	+	3p21.1a-p14.3d	chr3:55083511-55083560	chr3:55108471-55108520	chr3:55074444-55074493
ILMN_1754332	0	0	1	2.01e-05	5.94e-07	-1.1725	Down	SNORD14C	small nucleolar RNA, C/D box 14C	85389	NR_001453.1	N/A	N/A	32526877	NR_001453.1	N/A	GCTTGGCTAATGATGGCAACACCTTCCTTGGATGTCTGAGCGAGTGATAG	-	11q24.1	chr11:122435245-122435294	chr11:122930035-122930084	chr11:123059327-123059376
ILMN_1754858	0	0	1	8.79e-05	3.65e-06	-1.28173	Down	PASK	PAS domain containing serine/threonine kinase	23178	NM_015148.2	N/A	23178	35038527	NM_015148.2	NP_055963.2	GCCATACCTGGTGTCCAAAGAACTCATGAGCCTTGTGTCTGGGCTGCTGC	-	2q37.3f	chr2:241695558-241696274	chr2:242046885-242047601	chr2:241107470-241108186
ILMN_1756022	0	0	1	0.000561	3.54e-05	1.15663	Up	HIST1H2AM	histone cluster 1, H2am	8336	NM_003514.2	N/A	8336	15718718	NM_003514.2	NP_003505.1	AACCCGCTCCTCTAGAGCTGGGCTCCAATTTCCTGTAGGACGAGTGCACC	-	6p22.1c	chr6:27968809-27968858	chr6:27860830-27860879	chr6:27893052-27893101
ILMN_1757406	0	0	1	2.14e-09	4.23e-12	1.03075	Up	HIST1H1C	histone cluster 1, H1c	3006	NM_005319.3	N/A	3006	21071025	NM_005319.3	NP_005310.1	GTGGCTAAGAGCCCAAAGAAGGCCAAGGTTGCGAAGCCCAAGAAAGCTGC	-	6p22.1d	chr6:26164078-26164127	chr6:26056099-26056148	chr6:26055871-26055920
ILMN_1757467	0	0	1	1.18e-09	1.81e-12	1.08641	Up	H1F0	H1 histone family member 0	3005	NM_005318.2	N/A	3005	20336758	NM_005318.2	NP_005309.1	TCTAGGGCTAGTACTTAGTTTCACACCCGGGAGCTGGGAGAAAAAACCTG	+	22q13.1a	chr22:36533168-36533217	chr22:38203222-38203271	chr22:37807215-37807264
ILMN_1758056	0	0	1	0.027	0.00364	-1.35501	Down	SELK	selenoprotein K	58515	NM_021237.3	N/A	58515	46370091	NM_021237.3	NP_067060.2	TCGTCCTCGTCAGCATTTTGTCTAATCGCGGCCTGTGACGCTCGAAGGGC	-	3p21.1a	chr3:53900929-53900978	chr3:53925889-53925938	chr3:53891862-53891911
ILMN_1758229	0	0	1	0.000795	5.36e-05	1.21357	Up	QSOX1	quiescin sulfhydryl oxidase 1	5768	NM_002826.4	N/A	5768	52493187	NM_002826.4	NP_002817.2	CCCCTTGCTCCTTGTCTGGCCTAGAAGTGTGGGAAATTCAGGAAAACGAG	+	1q25.2c	chr1:151397575-151397624	chr1:153130951-153131000	chr1:153158475-153158524
ILMN_1759117	0	0	1	5.33e-08	2.71e-10	1.47537	Up	XK	X-linked Kx blood group	7504	NM_021083.2	N/A	7504	18860914	NM_021083.2	NP_066569.1	GAGTTCCTGAGTGGATATGCGAATCTTTGGTCTTCTCGACAGGTGCCCTT	+	Xp21.1a	chrX:35335613-35335662	chrX:35425692-35425741	chrX:35407575-35407624
ILMN_1760412	0	0	1	0.00891	0.000952	-1.16195	Down	SHISA2	shisa family member 2	387914	NM_001007538.1	N/A	387914	56090522	NM_001007538.1	NP_001007539.1	CCCACACTGTTCTTGATTTCCTCTCTCTTTCAGGCCTCAACAGGCACTGT	-	13q12.13b	chr13:7437095-7437144	chr13:#Deleted in new	chr13:#Deleted in new
ILMN_1760688	0	0	1	4.28e-10	5.24e-13	1.52591	Up	SAMD14	sterile alpha motif domain containing 14	201191	NM_174920.2	N/A	201191	31341380	NM_174920.2	NP_777580.1	TCCCACGCTCTCAGGGGGGACATGCTCTCTCTTACCCTGTCACTTGGTCT	-	17q21.33a	chr17:45545099-45545148	chr17:48190100-48190149	chr17:50112736-50112785
ILMN_1761031	0	0	1	8.82e-06	2.08e-07	-1.2404	Down	PTPDC1	protein tyrosine phosphatase domain containing 1	138639	NM_152422.3	N/A	138639	30089951	NM_152422.3	NP_689635.3	TGGGAAATTGAGTCCAGTGGATGTTAATGGAGTGGGTTGCCCATCCCTGA	+	9q22.32a	chr9:66548532-66548581	chr9:66808712-66808761	chr9:64986032-64986081
ILMN_1761566	0	0	1	1.37e-05	3.74e-07	1.48514	Up	CYSTM1	cysteine rich transmembrane module containing 1	84418	NM_032412.3	N/A	84418	110227863	NM_032412.3	NP_115788.1	GCCACCTCTGACAGGTGTGCCTGCCCCCATCTCTTCTGATTGCTGTTAAC	+	5q31.3a	chr5:134768314-134768363	chr5:134740415-134740464	chr5:135404725-135404774
ILMN_1761945	0	0	1	8.35e-06	1.93e-07	-1.13672	Down	FGFBP2	fibroblast growth factor binding protein 2	83888	NM_031950.2	N/A	83888	31543022	NM_031950.2	NP_114156.1	GCGCCTTTCTCATCAGCTTCTTCCGAGGGTGACAGGTGAAAGACCCCTAC	-	4p15.32d	chr4:15573161-15573210	chr4:15964063-15964112	chr4:15962440-15962489
ILMN_1762713	0	0	1	7.75e-06	1.76e-07	1.64201	Up	MCEMP1	mast cell expressed membrane protein 1	199675	NM_174918.2	N/A	199675	109698610	NM_174918.2	NP_777578.2	CTCCGTACATGTGGGTGTCGCCATGTGTGCCCTGTCACTATCTGTGGCTG	+	19p13.2e	chr19:7414314-7414363	chr19:7508314-7508363	chr19:7443428-7443477
ILMN_1763207	0	0	1	1.46e-07	1.01e-09	-1.14816	Down	BATF3	basic leucine zipper ATF-like transcription factor 3	55509	NM_018664.1	N/A	55509	8924245	NM_018664.1	NP_061134.1	CTCAGCCCGACATCCAACAGGCGCCAAACTCACAGAGCCCTTGTGCAGAT	-	1q32.3c	chr1:183536645-183536694	chr1:185270022-185270071	chr1:185300890-185300939
ILMN_1763322	0	0	1	8.68e-06	2.03e-07	-1.07553	Down	CCR3	C-C motif chemokine receptor 3	1232	NM_178329.1	N/A	1232	30581169	NM_178329.1	NP_847899.1	GCCTTCCACACTCACCTCTAAAACAGTCCTTCAAACTTCCAGTGCAACAC	+	3p21.31i	chr3:46282781-46282830	chr3:46307777-46307826	chr3:46266286-46266335
ILMN_1763433	0	0	1	0.000638	4.13e-05	1.05869	Up	TRIM9	tripartite motif containing 9	114088	NM_015163.4	N/A	114088	46370050	NM_015163.4	NP_055978.3	ACTCTCCAATGAGACTCAATGGCTGGGCCGTGGTAGACTCATAGTTCCTC	-	14q22.1c	chr14:50511883-50511932	chr14:51442133-51442182	chr14:50975415-50975464
ILMN_1763609	0	0	1	5.65e-05	2.11e-06	1.04333	Up	SLC22A16	solute carrier family 22 member 16	85413	NM_033125.2	N/A	85413	31542326	NM_033125.2	NP_149116.2	AGTGGGCTGGAAAAAACGGAAGCGATTACCCCCAGGGATTCTGGTCTTGG	-	6q21g	chr6:110852775-110852824	chr6:110746082-110746131	chr6:110424879-110424928
ILMN_1763638	0	0	1	0.00758	0.000787	-1.16666	Down	BCAR3	breast cancer anti-estrogen resistance 3	8412	NM_003567.2	N/A	8412	62243893	NM_003567.2	NP_003558.1	GCCCTCTCGCGTAAATTGGAACCTCCTCCTGTAAAGCAGGCAGAGCTTTG	-	1p22.1b	chr1:93800386-93800435	chr1:94027798-94027847	chr1:93562241-93562290
ILMN_1763793	0	0	1	0.00451	0.000425	1.24862	Up	PPM1L	protein phosphatase, Mg2+/Mn2+ dependent 1L	151742	NM_139245.2	N/A	151742	63003904	NM_139245.2	NP_640338.2	TCTCCCCTCCTGCTGCTGTAGAGTTTTCCCAAAGCAGTGTCCAGGAGAGA	+	3q26.1a	chr3:162271249-162271298	chr3:160788555-160788604	chr3:161070767-161070816
ILMN_1763837	0	0	1	5.04e-08	2.5e-10	1.11922	Up	ANPEP	alanyl aminopeptidase, membrane	290	NM_001150.1	N/A	290	4502094	NM_001150.1	NP_001141.1	CTCCAGCCCACGTTCTCTCTGCCTGTGAGCCAGTCTAGTTCCTGATGACC	-	15q26.1b	chr15:88129409-88129458	chr15:90328405-90328454	chr15:89785174-89785223
ILMN_1764321	0	0	1	0.0029	0.000251	-1.30351	Down	ACOT4	acyl-CoA thioesterase 4	122970	NM_152331.2	N/A	122970	63999751	NM_152331.2	NP_689544.2	TGCCTGGAAGCAAATTCTAGCCTTCTTCTGCAAACACCTGGGAGGTACCC	+	14q24.3a	chr14:73132036-73132085	chr14:74062283-74062332	chr14:73595579-73595628
ILMN_1764456	0	0	1	0.00646	0.00065	1.1497	Up	TECPR2	tectonin beta-propeller repeat containing 2	9895	NM_014844.2	N/A	9895	55956893	NM_014844.2	NP_055659.1	AGCTATTAAGAAGCACGTGTGTGCAGGAAGCGGAGGCGCAGGACCTCACC	+	14q32.31c	chr14:102038199-102038248	chr14:102968446-102968495	chr14:102502109-102502158
ILMN_1764854	0	0	1	0.000219	1.14e-05	-1.06885	Down	ZNF761	zinc finger protein 761	388561	NM_001008401.2	N/A	388561	121247448	NM_001008401.2	NP_001008401.2	AGCCTTTAGTAGGCAGTCAACACTTGTTTACCGTCAGGCAATCCATGGTG	+	19q13.41b	chr19:58652160-58652209	chr19:53960348-53960397	chr19:53457094-53457143
ILMN_1765274	0	0	1	5.24e-05	1.92e-06	1.47174	Up	CAPN11	calpain 11	11131	NM_007058.2	N/A	11131	45446753	NM_007058.2	NP_008989.1	GCCCGTTTCTTACCCTCCATGCTTGCTGTCCTGCTCACACCTACCTGCTG	+	6p21.1b	chr6:44259990-44260039	chr6:44152012-44152061	chr6:44184275-44184324
ILMN_1766657	0	0	1	7.85e-13	1.13e-16	1.36195	Up	STOM	stomatin	2040	NM_004099.4	N/A	2040	38016910	NM_004099.4	NP_004090.4	TCACTTGGGAGGGACGCATAGAAGGAGCTCTAGGAACACAGTGCCAGTGC	-	9q33.2a	chr9:93719164-93719213	chr9:94679343-94679392	chr9:91917061-91917110
ILMN_1766736	0	0	1	5.92e-11	4.38e-14	3.66783	Up	BPI	bactericidal/permeability-increasing protein	671	NM_001725.1	N/A	671	4502446	NM_001725.1	NP_001716.1	GGGCACCGGCTGCCTTTCCCCAGGGAATCCTCTCCAGATCTTAACCAAGA	+	20q11.23c	chr20:36399055-36399104	chr20:36965641-36965690	chr20:38337239-38337288
ILMN_1766896	0	0	1	0.00173	0.000135	1.72615	Up	ZDHHC19	zinc finger DHHC-type containing 19	131540	NM_001039617.1	N/A	131540	88900492	NM_001039617.1	NP_001034706.1	TTCCTGAGCCCTGAGTGGAAGCCTTTCTGTGCCTTGCCCTTTGCCCACTC	-	3q29f	chr3:193224111-193224160	chr3:191741417-191741466	chr3:192023628-192023677
ILMN_1767168	0	0	1	1.95e-05	5.71e-07	-1.36813	Down	CAMK4	calcium/calmodulin dependent protein kinase IV	814	NM_001744.3	N/A	814	27477118	NM_001744.3	NP_001735.1	CCTGCCAGAGTACTAAACAGCTTCCTTCAGATCTGGAAGCCAAACACCGG	+	5q22.1b	chr5:110848048-110848097	chr5:110820149-110820198	chr5:111484451-111484500
ILMN_1767193	0	0	1	0.00109	7.84e-05	1.14703	Up	CR1	complement component 3b/4b receptor 1 (Knops blood group)	1378	NM_000651.4	N/A	1378	86793108	NM_000651.4	NP_000642.3	GTATACTCTGGAAGGCAGTCCCTGGAGCCAGTGCCAGGCGGATGACAGAT	+	1q32.2a	chr1:205859954-205860003	chr1:207793331-207793380	chr1:207619986-207620035
ILMN_1767322	0	0	1	8.16e-06	1.87e-07	-1.19166	Down	EDAR	ectodysplasin A receptor	10913	NM_022336.2	N/A	10913	142372361	NM_022336.2	NP_071731.1	CAGTGTCAGCTCATGTTCCATTGGCTCTCCACCTGCCATTTTTAGGGAGC	-	2q13a	chr2:108877680-108877729	chr2:109511248-109511297	chr2:108894792-108894841
ILMN_1767349	0	0	1	0.021	0.00268	-1.12471	Down	ABCB4	ATP binding cassette subfamily B member 4	5244	NM_018850.2	N/A	5244	112380624	NM_018850.2	NP_061338.1	GCCCTCATCAGACAACCTCAAATCCTCCTGTTGGATGAAGCTACATCAGC	-	7q21.12a	chr7:86363982-86364031	chr7:86526046-86526095	chr7:86896730-86896779
ILMN_1767657	0	0	1	0.0453	0.00679	2.50704	Up	MAT1A	methionine adenosyltransferase 1A	4143	NM_000429.2	N/A	4143	67906818	NM_000429.2	NP_000420.1	GCCAGCATCTGGGCCTTGGCCTGGAGCACAAAGACCCTGGCTTTCATTTT	-	10q23.1a	chr10:75875064-75875113	chr10:76205058-76205107	chr10:74445300-74445349
ILMN_1767960	0	0	1	1.81e-05	5.24e-07	1.23537	Up	NSUN7	NOP2/Sun RNA methyltransferase family member 7	79730	NM_024677.3	N/A	79730	34222276	NM_024677.3	NP_078953.2	CCCAAGTGCCAGGTGTGTGTAGCTCAGAGTTCCTTTTACAGTGAGGTGTC	+	4p14a	chr4:40133475-40133524	chr4:40438718-40438767	chr4:40436701-40436750
ILMN_1768469	0	0	1	9.48e-09	2.96e-11	2.09203	Up	TCN1	transcobalamin 1	6947	NM_001062.3	N/A	6947	133987572	NM_001062.3	NP_001053.2	TGAGTGGAGGCGAACCACTGAGCCAAGGAGCTGGTAGTTACGTTGTCCGC	-	11q12.1d	chr11:59377063-59377278	chr11:59620487-59620702	chr11:59853014-59853229
ILMN_1768577	0	0	1	0.000355	2.06e-05	1.18121	Up	PCSK6	proprotein convertase subtilisin/kexin type 6	5046	NM_138325.2	N/A	5046	27894284	NM_138325.2	NP_612198.2	CCACACTCTCGATTCTGTTCCATTGGTCTGTATATCTATCTTGGAGTCAG	-	15q26.3d	chr15:99722666-99722715	chr15:101905143-101905192	chr15:101364938-101364987
ILMN_1768973	0	0	1	2.03e-09	3.75e-12	1.11474	Up	HIST2H2AC	histone cluster 2, H2ac	8338	NM_003517.2	N/A	8338	27436923	NM_003517.2	NP_003508.1	CGCCCAGGGCGGCGTTTTGCCTAACATCCAGGCCGTTCTGTTACCAAAGA	+	1q21.2a	chr1:121239668-121239717	chr1:#Deleted in new	chr1:#Deleted in new
ILMN_1769606	0	0	1	8.63e-08	5.17e-10	1.46621	Up	PIWIL4	piwi like RNA-mediated gene silencing 4	143689	NM_152431.1	N/A	143689	22748904	NM_152431.1	NP_689644.1	ACAACTGGCCGGGCATAGTCAGTGTCCCAGCACCATGTCAGTATGCTCAC	+	11q21b	chr11:93993689-93993728	chr11:94354041-94354080	chr11:94620875-94620914
ILMN_1769886	0	0	1	0.000565	3.57e-05	1.09132	Up	SIRPD	signal regulatory protein delta	128646	NM_178460.1	N/A	128646	30425381	NM_178460.1	NP_848555.1	GGAAGAGCTATCAAGGAGTACCAATCAGGTCGGGGCACTCAGGTGTTTGT	-	20p13e	chr20:1480341-1480390	chr20:1532341-1532390	chr20:1551695-1551744
ILMN_1770576	0	0	1	0.000302	1.68e-05	-1.44624	Down	FAM177B	family with sequence similarity 177 member B	400823	NM_207468.2	N/A	400823	125346183	NM_207468.2	NP_997351.2	CTCCACCCCTGTGATACAAGTCCCATGAGTACTGACATTTGCACAGTAGC	+	1q41e	chr1:193598040-193598089	chr1:195331417-195331466	chr1:195362287-195362336
ILMN_1770927	0	0	1	0.000144	6.78e-06	1.41398	Up	KAZN	kazrin, periplakin interacting protein	23254	NM_001018000.2	N/A	23254	66864888	NM_001018000.2	NP_001018000.1	ACACCGAGCGACATCAACTCCCCTCGACACCGGACACACTCCCTCTGCAA	+	1p36.21b-p36.21a	chr1:15259335-15259384	chr1:15386748-15386797	chr1:15060252-15060301
ILMN_1771120	0	0	1	1.01e-05	2.46e-07	1.21611	Up	TMEM45B	transmembrane protein 45B	120224	NM_138788.3	N/A	120224	141802701	NM_138788.3	NP_620143.1	CAGGAGAGACATGCCTGTAGTTACATCCAGTGTGATGGGTGCTGAGAGGC	+	11q24.3b	chr11:129235042-129235091	chr11:129729832-129729881	chr11:129859937-129859986
ILMN_1771599	0	0	1	4.97e-08	2.44e-10	1.52294	Up	PLOD2	procollagen-lysine,2-oxoglutarate 5-dioxygenase 2	5352	NM_000935.2	N/A	5352	62739165	NM_000935.2	NP_000926.2	ACAAAGTTGTTGAGCCTTGCTTCTTCCGTTTTGCCCTTTGTCTCGCTCCT	-	3q24c	chr3:147270216-147270265	chr3:145787526-145787575	chr3:146069739-146069788
ILMN_1772058	0	0	1	0.037	0.00531	-4.33403	Down	PANK2	pantothenate kinase 2	80025	NM_024960.3	N/A	80025	24430166	NM_024960.3	NP_079236.3	GCTGGCGGCCTCGACGGCAGCTGCGGAACTAGGCCGAGGGACAAAGGCTA	+	20p13b	chr20:3817500-3817549	chr20:3869500-3869549	chr20:3888853-3888902
ILMN_1772387	0	0	1	1.63e-09	2.71e-12	1.1006	Up	TLR2	toll like receptor 2	7097	NM_003264.3	N/A	7097	68160956	NM_003264.3	NP_003255.2	GCCACAAAAGGCATTCTCTGTCCTACCTAGCTGTCACTTCTCTGTGCAGC	+	4q31.3d	chr4:154846536-154846585	chr4:154627086-154627135	chr4:153705934-153705983
ILMN_1772697	0	0	1	0.00601	0.000597	1.17601	Up	KREMEN1	kringle containing transmembrane protein 1	83999	NM_001039571.1	N/A	83999	89191857	NM_001039571.1	NP_001034660.1	CCAGGGACTTCGGGGGAAATCTGGAGCATTTTTTACAAGCCTTCCACTTC	+	22q12.1c	chr22:12502286-12502335	chr22:#Deleted in new	chr22:#Deleted in new
ILMN_1773650	0	0	1	6.88e-07	8.07e-09	-1.42056	Down	LRRN3	leucine rich repeat neuronal 3	54674	NM_001099660.1	N/A	54674	153791506	NM_001099660.1	NP_001093130.1	GCTGCCTCTCTCCAGAAATGAACTGTGATGGTGGACACAGCTATGTGAGG	+	7q31.1b	chr7:110552004-110552053	chr7:110764768-110764817	chr7:111124712-111124761
ILMN_1774071	0	0	1	0.0136	0.00158	1.81875	Up	CD177	CD177 molecule	57126	NM_020406.2	N/A	57126	110735432	NM_020406.2	NP_065139.2	TGCCTCTCAGCATGAGGGAGGTGGGGCTGAGGGCCTGGAGTCTCTCACTT	+	19q13.31a	chr19:48558201-48558250	chr19:43866361-43866410	chr19:43362209-43362258
ILMN_1775235	0	0	1	6.59e-07	7.56e-09	-1.09429	Down	AFF3	AF4/FMR2 family member 3	3899	NM_001025108.1	N/A	3899	68348715	NM_001025108.1	NP_001020279.1	GTAGATTCCCAAGAGACTTTAGCAGTCACCAGCCTTAATGCATGTACAGG	-	2q11.2c-q11.2d	chr2:93929046-93929095	chr2:#Deleted in new	chr2:#Deleted in new
ILMN_1775373	0	0	1	2.1e-08	8.12e-11	1.18256	Up	CMTM5	CKLF like MARVEL transmembrane domain containing 5	116173	NM_001037288.1	N/A	116173	82546840	NM_001037288.1	NP_001032365.1	TTTGCCTATGATGCCTTCAAGATCTACCGGACTGAGATGGCACCCGGGGC	+	14q11.2f	chr14:3964953-3965002	chr14:#Deleted in new	chr14:#Deleted in new
ILMN_1775856	0	0	1	0.0292	0.00399	1.38494	Up	CCRL2	C-C motif chemokine receptor like 2	9034	NM_001097632.1	N/A	727811	148228411	NM_001097632.1	NP_001091101.1	CCCTGGGGACAAACGACATGAAATAAATGTATTTTAAAACATCTAAAAAA	+	3p21.31	chr3:98041-98085	chr3:123041-123085	chr3:81358-81402
ILMN_1776132	0	0	1	0.00748	0.000775	3.27406	Up	CTNS	cystinosin, lysosomal cystine transporter	1497	NM_001031681.1	N/A	1497	72534653	NM_001031681.1	NP_001026851.1	GTCCGTCTAAGACGCGCGGAAACTACAACTCCCAGAGCTCATCTCGCCGA	+	17p13.3a	chr17:3486668-3486717	chr17:3539919-3539968	chr17:3636625-3636674
ILMN_1776213	0	0	1	3.63e-07	3.43e-09	-1.34354	Down	RGMB	repulsive guidance molecule family member b	285704	NM_001012761.1	N/A	285704	61676199	NM_001012761.1	NP_001012779.1	CCCCCCAACAGTGTGTCGAGTCTTTGCAAAGAAACCTTTAGATGTGGTTC	+	5q21.1a	chr5:93319749-93319798	chr5:93293993-93294042	chr5:93958288-93958337
ILMN_1776516	0	0	1	0.00953	0.00104	1.17579	Up	ITPKA	inositol-trisphosphate 3-kinase A	3706	NM_002220.1	N/A	3706	4504788	NM_002220.1	NP_002211.1	GACCTTCCGGTCTAACGTCTCACACCACGACGGACTCCCCTTCCTAATAA	+	15q15.1c	chr15:18643905-18643954	chr15:20383891-20383940	chr15:20178638-20178687
ILMN_1776519	0	0	1	0.00491	0.000471	1.39083	Up	RAP1GAP	RAP1 GTPase activating protein	5909	NM_002885.1	N/A	5909	4506414	NM_002885.1	NP_002876.1	TGGCCCCAATACCCATTTTGGAAGCCCCTGTGGCCGTGTGGATGTCGGTA	-	1p36.12b	chr1:20166514-20166563	chr1:20293927-20293976	chr1:19967434-19967483
ILMN_1777261	0	0	1	4.72e-06	9.54e-08	-1.01564	Down	FAM3C	family with sequence similarity 3 member C	10447	NM_001040020.1	N/A	10447	91807124	NM_001040020.1	NP_001035109.1	AGTGAGGCTGGAGGTGGCAGCTTCACAGAACTGGAGAACCAGGCCAAGTC	-	7q31.31d	chr7:120776997-120777046	chr7:120989761-120989810	chr7:121349707-121349756
ILMN_1777359	0	0	1	0.0393	0.00571	-1.189	Down	LINC01091	long intergenic non-protein coding RNA 1091	285419	XM_934131.2	N/A	644624	113415729	XM_934131.2	XP_939224.2	CTGTCCTAGCTGTGTCTCTGTGATCTGTGGATGAGGGTGGGAAAGCACCA	+	4q28.1a	chr4:124793420-124793469	chr4:124573970-124574019	chr4:123652815-123652864
ILMN_1777477	0	0	1	0.00422	0.000393	1.1385	Up	C9orf106	chromosome 9 open reading frame 106	414318	NM_001012715.1	N/A	414318	60593051	NM_001012715.1	NP_001012733.1	CAGTACAGTGCTTGTCCCGGCAGCAGGAGCTTGGTTGGTGTTAGTCTGCT	+	9q34.11c	chr9:131126556-131126605	chr9:132086735-132086784	chr9:129324456-129324505
ILMN_1777759	0	0	1	0.00419	0.00039	-1.05381	Down	FIGNL2	fidgetin like 2	401720	NM_001013690.1	N/A	401720	61966830	NM_001013690.1	NP_001013712.1	TCTCCTGTCTGACGATGCTCTGCAGTTGTGGTCTGTCTACCTCAGAAGAG	-	12q13.13c	chr12:50497981-50498030	chr12:52211714-52211763	chr12:51817930-51817979
ILMN_1777976	0	0	1	7.66e-07	9.28e-09	-1.1821	Down	SLC25A26	solute carrier family 25 member 26	115286	NM_173471.2	N/A	115286	115430256	NM_173471.2	NP_775742.3	CCAGGCTGCAGAGTCCCCAAGGATTTAATAAGGCTGGTGGTTTTCATGGA	+	3p14.1c	chr3:66304420-66304469	chr3:#Deleted in new	chr3:#Deleted in new
ILMN_1778831	0	0	1	0.00297	0.000259	1.4994	Up	NTSR1	neurotensin receptor 1 (high affinity)	4923	NM_002531.2	N/A	4923	110611242	NM_002531.2	NP_002522.2	ACAAACCCCGTGTATCTCTCAATAAAGGTGGCCGAAGGGCCTCGATGTGG	+	20q13.33d	chr20:58112083-58112132	chr20:58678688-58678737	chr20:60103633-60103682
ILMN_1779043	0	0	1	0.00454	0.000428	-1.0229	Down	CACNG6	calcium voltage-gated channel auxiliary subunit gamma 6	59285	NM_031897.2	N/A	59285	22027559	NM_031897.2	NP_114103.2	TCACTTGCCGGGAGAGACTTTTTACAACTCATCTGCAGCTCCGGGTGCGG	+	19q13.42a	chr19:59207615-59207664	chr19:54515803-54515852	chr19:54012549-54012598
ILMN_1779078	0	0	1	0.0494	0.00756	-1.22878	Down	OR4D11	olfactory receptor family 4 subfamily D member 11	219986	NM_001004706.1	N/A	219986	52317240	NM_001004706.1	NP_001004706.1	GCGATGTCCCCCAGGTCCTCAAACTCACTTGCACTGACACTTTTGCTCTT	+	11q12.1d	chr11:55619419-55619468	chr11:55862843-55862892	chr11:56095367-56095416
ILMN_1779558	0	0	1	1.21e-06	1.68e-08	1.38287	Up	GAS6	growth arrest specific 6	2621	NM_000820.1	N/A	2621	4557616	NM_000820.1	NP_000811.1	GCCATGCTGAGAGCTGGGCTTTCCTCTGTGACCATCCCGGCCTGTAACAT	+	13q34d	chr13:94908020-94908069	chr13:96110019-96110068	chr13:95457765-95457814
ILMN_1780368	0	0	1	1.66e-09	2.86e-12	-1.12036	Down	GPR18	G protein-coupled receptor 18	2841	NM_001098200.1	N/A	2841	148235348	NM_001098200.1	NP_001091670.1	CTGCTGGTGCAGGTGCTCGTCTGCTTTATGCCCTTCCACATCTGTTTCGC	-	13q32.3a	chr13:80501759-80501808	chr13:81603758-81603807	chr13:81029623-81029672
ILMN_1780465	0	0	1	3.08e-06	5.57e-08	2.06011	Up	CLEC5A	C-type lectin domain family 5 member A	23601	NM_013252.2	N/A	23601	31747574	NM_013252.2	NP_037384.1	CTAGGTCAGCCAACCCCCATCCAACCCTTAGACTCACGAACAAATCCACC	-	7q34e	chr7:140965592-140965641	chr7:141319123-141319172	chr7:141619323-141619372
ILMN_1781001	0	0	1	0.00062	3.98e-05	1.35802	Up	SOCS3	suppressor of cytokine signaling 3	9021	NM_003955.3	N/A	9021	45439351	NM_003955.3	NP_003946.3	CCATGGAGAGGGACCCAGCATAGGAAAGCCACATACTCAGCCTGGATGGG	-	17q25.3b	chr17:73865148-73865197	chr17:76353553-76353602	chr17:78357472-78357521
ILMN_1781060	0	0	1	0.00254	0.000213	1.21112	Up	SYN2	synapsin II	6854	NM_133625.3	N/A	6854	119672896	NM_133625.3	NP_598328.1	CTTAGGCTGCTGTGGTGGTGAAGCACCTTGAGTCTGCTGATATTCGGGAG	+	3p25.2a	chr3:12207666-12207715	chr3:12232666-12232715	chr3:12191166-12191215
ILMN_1781085	0	0	1	0.00031	1.74e-05	-1.07446	Down	STAP1	signal transducing adaptor family member 1	26228	NM_012108.1	N/A	26228	6912271	NM_012108.1	NP_036240.1	TACCTAGCTGGAAGTTAGAGACATGAAATGTACTAGAGGAGCCCTTTTCC	+	4q13.2b	chr4:68155102-68155151	chr4:68472507-68472556	chr4:67606789-67606838
ILMN_1781536	0	0	1	1.97e-10	2.11e-13	1.06673	Up	FAH	fumarylacetoacetate hydrolase	2184	NM_000137.1	N/A	2184	4557586	NM_000137.1	NP_000128.1	CGGCTCCATGTTGGAACTGTCGTGGAAGGGAACGAAGCCCATAGACCTGG	+	15q25.1b	chr15:78260453-78260502	chr15:80473398-80473447	chr15:80181056-80181105
ILMN_1781952	0	0	1	1.48e-07	1.03e-09	1.45866	Up	MGST1	microsomal glutathione S-transferase 1	4257	NM_020300.3	N/A	4257	22035632	NM_020300.3	NP_064696.1	AGTCCCTGCATTGCGCGCGACCCGGCGGCGGGACAGGCTTGCTGCTTCCT	+	12p12.3d	chr12:16391846-16391895	chr12:16500579-16500628	chr12:16347645-16347694
ILMN_1781966	0	0	1	0.000427	2.56e-05	1.16782	Up	OSBP2	oxysterol binding protein 2	23762	NM_030758.3	N/A	23762	75905817	NM_030758.3	NP_110385.1	GGCCACTGACCCAGCCCCTCAGAATCCCACACTCCAATCCTTTCCATTTC	+	22q12.2b-q12.2c	chr22:14266235-14266284	chr22:#Deleted in new	chr22:#Deleted in new
ILMN_1782429	0	0	1	0.0015	0.000114	1.4631	Up	TMEM56	transmembrane protein 56	148534	NM_152487.1	N/A	148534	22749022	NM_152487.1	NP_689700.1	TTCTGTTTGCAAAATCTTCCCTGAGTTCTGAACCCAGCACCATCAGTACC	+	1p21.3d	chr1:95431171-95431220	chr1:95658583-95658632	chr1:95193027-95193076
ILMN_1782551	0	0	1	2.31e-08	9.09e-11	-1.06967	Down	E2F5	E2F transcription factor 5	1875	NM_001951.3	N/A	1875	134142810	NM_001951.3	NP_001942.2	CTTCTGACGTGTTTCCTCTCTTAAGGCTTTCTCCTACCCCGGCAGATGAC	+	8q21.2b	chr8:86313239-86313280	chr8:86125987-86126028	chr8:85213752-85213793
ILMN_1782729	0	0	1	3.39e-06	6.3e-08	-1.16833	Down	CLECL1	C-type lectin like 1	160365	NM_172004.2	N/A	160365	40548404	NM_172004.2	NP_742001.1	CGCTGACATCAAAACTGTTCGGACTTCCCCGTTAGAACTCGCGTTTCCAC	-	12p13.31a	chr12:9776823-9776872	chr12:9885556-9885605	chr12:9732960-9733009
ILMN_1782845	0	0	1	0.000526	3.29e-05	1.21039	Up	SPTB	spectrin beta, erythrocytic	6710	NM_000347.4	N/A	6710	67782318	NM_000347.4	NP_000338.3	AAGAACGCCAGATTGCAGAGAGACCCGCAGAGGAGACTGGGCCTCAAGAG	-	14q23.3a	chr14:64303773-64303813	chr14:65234020-65234060	chr14:64767302-64767342
ILMN_1782938	0	0	1	9.66e-06	2.34e-07	-1.02186	Down	SLC16A10	solute carrier family 16 member 10	117247	NM_018593.3	N/A	117247	45433547	NM_018593.3	NP_061063.2	CCCTTTGCGTTTGCAGTGCGTTTTACTCAAGTAGCCAGAAACACCCCACG	+	6q21h	chr6:111650814-111650863	chr6:111544121-111544170	chr6:111222918-111222967
ILMN_1783712	0	0	1	0.00029	1.6e-05	-1.07619	Down	KNOP1	lysine rich nucleolar protein 1	400506	NM_001012991.1	N/A	400506	61175269	NM_001012991.1	NP_001013009.1	GCTTCTGAAACCAGGAAGTGGACGGGAACCCAGTTTGGCCAGTGGGATAC	-	16p12.3a	chr16:19626019-19629355	chr16:19718518-19721854	chr16:19707196-19710532
ILMN_1783956	0	0	1	1.93e-10	1.95e-13	1.19045	Up	ATP8B4	ATPase phospholipid transporting 8B4 (putative)	79895	NM_024837.2	N/A	79895	50083276	NM_024837.2	NP_079113.2	CTGCCTATGGACGTTGTCTTTCCCTTACATGCCTGCCTACACTTAACCAG	-	15q21.2a	chr15:26981936-26981985	chr15:#Deleted in new	chr15:#Deleted in new
ILMN_1784110	0	0	1	0.018	0.00222	1.2552	Up	CDK18	cyclin dependent kinase 18	5129	NM_212503.1	N/A	5129	47078232	NM_212503.1	NP_997668.1	CTGTATCCCCCAGGTCTCCTCAACACTGGGCTGATCCTGAATGGCACAGG	+	1q32.1g	chr1:176667126-176667175	chr1:178400503-178400552	chr1:178431368-178431417
ILMN_1785272	0	0	1	0.0191	0.00238	-1.5132	Down	COL1A2	collagen type I alpha 2 chain	1278	NM_000089.3	N/A	1278	48762933	NM_000089.3	NP_000080.2	GCGAAACCTGTATCCGGGCCCAACCTGAAAACATCCCAGCCAAGAACTGG	+	7q21.3a	chr7:93386826-93386875	chr7:93548890-93548939	chr7:93919578-93919627
ILMN_1785345	0	0	1	2.88e-07	2.47e-09	1.96737	Up	GPR84	G protein-coupled receptor 84	53831	NM_020370.1	N/A	53831	9966838	NM_020370.1	NP_065103.1	GCATCAACCCTGTGCTCTATGCAGCCATGAACCGCCAATTCCGCCAAGCA	-	12q13.13f	chr12:53042762-53042811	chr12:54756495-54756544	chr12:54362711-54362760
ILMN_1785413	0	0	1	0.00907	0.000975	2.38522	Up	ATP2C2	ATPase secretory pathway Ca2+ transporting 2	9914	NM_014861.2	N/A	9914	118498342	NM_014861.2	NP_055676.2	ATCATCTCGATCTGGTTGTGACTGTGGCCCCTGCCGTGTCTCCTCGTCAG	+	16q24.1a	chr16:83054868-83054917	chr16:84497367-84497416	chr16:84463761-84463810
ILMN_1785646	0	0	1	0.00393	0.000361	-1.04387	Down	PMP22	peripheral myelin protein 22	5376	NM_153321.1	N/A	5376	24430162	NM_153321.1	NP_696996.1	TAGAGCTTGGCTGGGTCTAGGCTGTTCTGTGCCTCCAAGGACTGTCTGGC	-	17p12a	chr17:15027367-15027416	chr17:15086642-15086691	chr17:15183325-15183374
ILMN_1785902	0	0	1	0.0148	0.00175	1.17453	Up	C1QC	complement C1q C chain	714	NM_172369.2	N/A	714	56786154	NM_172369.2	NP_758957.2	ATGGTGGGCATCCAGGGCTCTGACAGCGTCTTCTCCGGCTTCCTGCTCTT	+	1p36.12a	chr1:22846804-22846853	chr1:22974217-22974266	chr1:22647724-22647773
ILMN_1786810	0	0	1	0.00279	0.00024	-1.29363	Down	KIR2DL1	killer cell immunoglobulin like receptor, two Ig domains and long cytoplasmic tail 1	3802	NM_014218.2	N/A	3802	110611922	NM_014218.2	NP_055033.2	ACTTCAATGTAGTTTTCCATCCTTCAAATAAACATGTCTGCCCCCATGGT	+	19q13.42b	chr19:59987541-59987590	chr19:55295729-55295778	chr19:54784277-54784326
ILMN_1786847	0	0	1	0.000101	4.32e-06	1.16921	Up	TGM3	transglutaminase 3	7053	NM_003245.2	N/A	7053	39777600	NM_003245.2	NP_003236.2	TGATCCCCAACCTGCACGGGGCATTCCTGCTTCTCTCTCAGGCCACCACA	+	20p13d	chr20:2269595-2269644	chr20:2321595-2321644	chr20:2340949-2340998
ILMN_1787988	0	0	1	0.0381	0.00551	1.11066	Up	UBE2D1	ubiquitin conjugating enzyme E2 D1	7321	NM_003338.3	N/A	7321	33149307	NM_003338.3	NP_003329.1	GCAGTAGCTGTAGAAGTATGTAAGAATATGTGATGGGTGTAGTCATTAGC	+	10q21.1e	chr10:54118914-54118963	chr10:54448908-54448957	chr10:52689148-52689197
ILMN_1788180	0	0	1	2.11e-07	1.61e-09	1.00078	Up	RAB13	RAB13, member RAS oncogene family	5872	NM_002870.2	N/A	5872	34850075	NM_002870.2	NP_002861.1	GAGCAGGGGAGAAATAGCAGAGGGGCTTGGAGGGTCACATAGGTAGATGG	-	1q21.3d	chr1:125316825-125316874	chr1:#Deleted in new	chr1:#Deleted in new
ILMN_1788349	0	0	1	0.0495	0.00758	-1.80232	Down	TMEM202	transmembrane protein 202	338949	NM_001080462.1	N/A	338949	122937322	NM_001080462.1	NP_001073931.1	CAGAGACCTCTTTGGGTATCAGGGATCTCATGGACCAGAATGGCCCGTGG	+	15q24.1a	chr15:49530937-49530986	chr15:51743645-51743694	chr15:51451448-51451497
ILMN_1788886	0	0	1	0.00138	0.000104	-1.21175	Down	TOX	thymocyte selection associated high mobility group box	9760	NM_014729.2	N/A	9760	51477724	NM_014729.2	NP_055544.1	TACTGGGAGGAGAATGAGCAGCTTTGACTTTGACAGGCGGTTTGTGCAGG	-	8q12.1c-q12.1d	chr8:55205495-55205544	chr8:55042942-55042991	chr8:54130382-54130431
ILMN_1789338	0	0	1	3.71e-06	7.07e-08	-1.01121	Down	SORBS3	sorbin and SH3 domain containing 3	10174	NM_005775.3	N/A	10174	63999695	NM_005775.3	NP_005766.2	CCAGGCACCACTAGCCTGGCTCAAATATTCCCCAGGGAGACTGCTGTGTG	+	8p21.3a	chr8:22488824-22488873	chr8:22432879-22432928	chr8:22575366-22575415
ILMN_1789599	0	0	1	5.22e-05	1.91e-06	-1.53853	Down	NBL1	neuroblastoma 1, DAN family BMP antagonist	4681	NM_182744.1	N/A	4681	33519446	NM_182744.1	NP_877421.1	CCCATGAAGAAAGCCCCTCGTTGCCCAGCACTGTCTGCGTCTGCTCTTCT	+	1p36.13a	chr1:19857334-19857383	chr1:19984747-19984796	chr1:19658254-19658303
ILMN_1791006	0	0	1	7.41e-05	2.93e-06	-1.09466	Down	AHI1	Abelson helper integration site 1	54806	NM_017651.3	N/A	54806	31542700	NM_017651.3	NP_060121.3	GAGTGGCACTGATAACTGGTGAAGCCTACAGCCATCCGCCCAAAAGTCTG	-	6q23.3a	chr6:135646974-135647023	chr6:135605281-135605330	chr6:135284143-135284192
ILMN_1791569	0	0	1	0.00523	0.000507	-1.00689	Down	PLXNA1	plexin A1	5361	NM_032242.2	N/A	5361	49355817	NM_032242.2	NP_115618.2	TAGCTGTCCTTTAACACCGCAGAACCCCCTCCCAGAAGAAGAGCGATCCC	+	3q21.3a	chr3:128238697-128238746	chr3:126756007-126756056	chr3:127037164-127037213
ILMN_1791623	0	0	1	0.0205	0.0026	1.42274	Up	LSP1	lymphocyte-specific protein 1	4046	NM_001013254.1	N/A	4046	61742790	NM_001013254.1	NP_001013272.1	GATGCAGCAGGCAGGGCCACCCACGAGCAGGGCGGGGCCCTAACCTCCGA	+	11p15.5b	chr11:1683230-1683279	chr11:1726654-1726703	chr11:1705424-1705473
ILMN_1792455	0	0	1	9.55e-09	3e-11	1.34278	Up	TMEM158	transmembrane protein 158 (gene/pseudogene)	25907	NM_015444.2	N/A	25907	116805333	NM_015444.2	NP_056259.2	GAACCTTTTCCAAGTTGATCTATCCAGTGACGTGGCCTGGTGGGCGTTTC	-	3p21.31k	chr3:45241011-45241060	chr3:45266007-45266056	chr3:45224515-45224564
ILMN_1792551	0	0	1	0.0319	0.00444	1.70562	Up	MROH7	maestro heat like repeat family member 7	374977	NM_001039464.1	N/A	374977	86990451	NM_001039464.1	NP_001034553.1	TCATGCAGGCACTGGGCTCCTGGAAGATGTCCTTGAAGAAGTGACGTCCC	+	1p32.3b	chr1:54948405-54948454	chr1:55175817-55175866	chr1:54710144-54710193
ILMN_1793367	0	0	1	0.0345	0.00489	-1.58209	Down	LOC729966	uncharacterized LOC729966	729966	XM_001131914.1	N/A	729966	113428149	XM_001131914.1	XP_001131914.1	ACTTCCCACAGCCCCGGAACGGAGCCCTTGACCTCCACTGACCAGACCTT	-	19p13.11c	chr19:18223890-18223939	chr19:18362890-18362939	chr19:18252080-18252129
ILMN_1793451	0	0	1	0.00393	0.000361	-1.34409	Down	KIR2DL5B	killer cell immunoglobulin like receptor, two Ig domains and long cytoplasmic tail 5B	553128	NM_001018081.1	N/A	553128	66267726	NM_001018081.1	NP_001018091.1	TCCGCAGACACCTGCACATTCTGATTGGGACCTCAGTGGCTATCATCCTC	+	19p13.3	chr19:94756-94805	chr19:143756-143805	chr19:143756-143805
ILMN_1793841	0	0	1	0.024	0.00316	-1.42599	Down	ZNF542P	zinc finger protein 542, pseudogene	147947	NR_003127.1	N/A	N/A	112734749	NR_003127.1	N/A	AAGCGCAGAAGATCAAGACCAGCCTGGGAAATATAGCAAGACCTTATCTC	+	19q13.43	chr19:61582445-61582494	chr19:56890633-56890682	chr19:56379264-56379313
ILMN_1794976	0	0	1	0.037	0.00531	1.11916	Up	NUDT4P1	nudix hydrolase 4 pseudogene 1	440672	NR_002212.1	N/A	N/A	57864580	NR_002212.1	N/A	CCGTCCCGCCCGCGTCGGAGCGGCCGCCGGCCCCGGGACTGACCGGCCTC	-	1q21.2	chr1:143851048-143851097	chr1:145139691-145139740	chr1:148748762-148748811
ILMN_1795300	0	0	1	0.0432	0.00641	1.11999	Up	ARHGEF37	Rho guanine nucleotide exchange factor 37	389337	NM_001001669.2	N/A	389337	83715965	NM_001001669.2	NP_001001669.2	CCCTTGCCTCCTGTGATGGAGTGAGAACTCTTAAACCCCTCAGGCCCCAA	+	5q33.1b	chr5:144161058-144161107	chr5:144180865-144180914	chr5:144801302-144801351
ILMN_1796138	0	0	1	0.00129	9.5e-05	1.37524	Up	BMX	BMX non-receptor tyrosine kinase	660	NM_001721.4	N/A	660	42544180	NM_001721.4	NP_001712.1	ACAGGCTTTACCGGCCCCACCTGGCATCGGACACCATCTACCAGATCATG	+	Xp22.2	chrX:15477974-15478023	chrX:15568053-15568102	chrX:15549930-15549979
ILMN_1796316	0	0	1	6.63e-09	1.84e-11	2.37669	Up	MMP9	matrix metallopeptidase 9	4318	NM_004994.2	N/A	4318	74272286	NM_004994.2	NP_004985.2	GCTTCTACTGGCGCGTGAGTTCCCGGAGTGAGTTGAACCAGGTGGACCAA	+	20q13.12b	chr20:41386218-41386267	chr20:41952804-41952853	chr20:43324164-43324213
ILMN_1796409	0	0	1	1.87e-05	5.44e-07	1.70394	Up	C1QB	complement C1q B chain	713	NM_000491.3	N/A	713	87298827	NM_000491.3	NP_000482.3	CAGGCCACCGACAAGAACTCACTACTGGGCATGGAGGGTGCCAACAGCAT	+	1p36.12a	chr1:21232059-21232108	chr1:21359472-21359521	chr1:21032979-21033028
ILMN_1796423	0	0	1	0.000154	7.39e-06	-1.11958	Down	CLIC3	chloride intracellular channel 3	9022	NM_004669.2	N/A	9022	40288289	NM_004669.2	NP_004660.2	GCAGGAGAAAGAGTTCAAATACACGTGTCCGCACAGCGCCGAGATCCTGG	-	9q34.3e	chr9:109348270-109348319	chr9:110308449-110308498	chr9:107546168-107546217
ILMN_1796755	0	0	1	4.56e-06	9.14e-08	1.14096	Up	ITGB5	integrin subunit beta 5	3693	NM_002213.3	N/A	3693	34147573	NM_002213.3	NP_002204.2	AGAGAAGACCTTCTAGTGAGCCTGGGCCAGGAGCCCACAGTGCCTGTACA	-	3q21.2a	chr3:125965004-125965053	chr3:124482314-124482363	chr3:124763467-124763516
ILMN_1796976	0	0	1	1.82e-07	1.32e-09	1.15906	Up	NLRC4	NLR family CARD domain containing 4	58484	NM_021209.3	N/A	58484	40788014	NM_021209.3	NP_067032.3	ATGAACGTGCTAGAACAGCTCACCGCACTGATGCTGCCCTGGGGCTGTGA	-	2p22.3e	chr2:32314083-32314132	chr2:32460579-32460628	chr2:32235510-32235559
ILMN_1797744	0	0	1	1.47e-05	4.1e-07	-1.73624	Down	TPPP3	tubulin polymerization promoting protein family member 3	51673	NM_015964.2	N/A	51673	56676376	NM_015964.2	NP_057048.2	AGTCTGTGCCTGTAGCCTCATGACCCCAACCCAGCCCCAGGCATGGCTAA	-	16q22.1b	chr16:53297037-53297086	chr16:54739536-54739585	chr16:54705624-54705673
ILMN_1797776	0	0	1	0.00225	0.000185	-1.35868	Down	PRSS23	protease, serine 23	11098	NM_007173.4	N/A	11098	122056696	NM_007173.4	NP_009104.1	AGAGGTTCACATGCCTGTCTGCACATTAAAAGCTCTGGGAAGACCTGTTG	+	11q14.2a	chr11:82811394-82811443	chr11:83133746-83133795	chr11:83422703-83422752
ILMN_1797988	0	0	1	0.000229	1.2e-05	-1.0931	Down	KLRD1	killer cell lectin like receptor D1	3824	NM_002262.2	N/A	3824	7669497	NM_002262.2	NP_002253.1	CCACTCTGTGGAGGTTAATTTCTGGGACCTTAGGGATAATATGCCTTTCG	+	12p13.2c	chr12:10353263-10353312	chr12:10461996-10462045	chr12:10309397-10309446
ILMN_1798587	0	0	1	0.0115	0.00129	-1.97523	Down	ARHGEF7	Rho guanine nucleotide exchange factor 7	8874	NM_145735.1	N/A	8874	22027527	NM_145735.1	NP_663788.1	CCTGAAAAGACAGTTCTCCTGTGGCAGTGGCGATGTGGCATCCAGAGGGC	+	13q34b	chr13:92545571-92545620	chr13:93747570-93747619	chr13:93095317-93095366
ILMN_1798636	0	0	1	1.84e-07	1.35e-09	-1.04713	Down	RPL32	ribosomal protein L32	6161	NM_001007074.1	N/A	6161	55743129	NM_001007074.1	NP_001007075.1	GTCTTCAGCTTCTTGGCCAACTTAGTTTGCCACAGAGATTGTTCTTTTGC	-	3p25.1d	chr3:12852468-12852517	chr3:12877468-12877517	chr3:12835969-12836018
ILMN_1798706	0	0	1	2.31e-13	2.05e-17	-1.20826	Down	GPR183	G protein-coupled receptor 183	1880	NM_004951.3	N/A	1880	50962860	NM_004951.3	NP_004942.1	CGGCAAGTCAGTGTATCGATTTCTAGTGCTGTGAAGTCAGCCCCTGAAGA	-	13q32.3a	chr13:80541757-80541806	chr13:81643756-81643805	chr13:81069621-81069670
ILMN_1798971	0	0	1	0.00188	0.00015	1.11202	Up	FZD5	frizzled class receptor 5	7855	NM_003468.3	N/A	7855	111160871	NM_003468.3	NP_003459.2	TTGCCAAGGTCACTTCCGTTTACCTTCATGGTGCTGTTGCCCCCTCCCGC	-	2q33.3d	chr2:208339837-208339886	chr2:208631592-208631641	chr2:207766868-207766917
ILMN_1799848	0	0	1	3.19e-07	2.79e-09	1.72238	Up	ANKRD22	ankyrin repeat domain 22	118932	NM_144590.2	N/A	118932	154091031	NM_144590.2	NP_653191.2	CCTCTGCTCTTGGAAGCCCGTGCAGACCCCACAATAAAGAATAAGCATGG	-	10q23.31b	chr10:90573017-90573061	chr10:90583037-90583081	chr10:88823280-88823324
ILMN_1800225	0	0	1	0.00878	0.000937	1.18955	Up	PPARG	peroxisome proliferator activated receptor gamma	5468	NM_015869.4	N/A	5468	116284371	NM_015869.4	NP_056953.2	CCTGAGCCACTGCCAACATTTCCCTTCTTCCAGTTGCACTATTCTGAGGG	+	3p25.2a-p25.1d	chr3:12450653-12450702	chr3:12475653-12475702	chr3:12434154-12434203
ILMN_1800654	0	0	1	0.000443	2.67e-05	-1.05299	Down	MCM7	minichromosome maintenance complex component 7	4176	NM_182776.1	N/A	4176	33469921	NM_182776.1	NP_877577.1	GTGAGTGGTCTCTGTCGGGAAAGATGTAGGGATTGGTTCTCCAGGATCTT	-	7q22.1c	chr7:99056970-99057019	chr7:99219034-99219083	chr7:99621411-99621460
ILMN_1800898	0	0	1	8.55e-06	2e-07	1.03979	Up	ARG2	arginase 2	384	NM_001172.3	N/A	384	52426739	NM_001172.3	NP_001163.1	CATTTTGGGGTTAGACCTGGGACCACGGCTGGATACTCTGAGGCTGTATG	+	14q24.1a	chr14:67188009-67188058	chr14:68118256-68118305	chr14:67651539-67651588
ILMN_1800958	0	0	1	2.72e-06	4.77e-08	-1.22162	Down	TMEM237	transmembrane protein 237	65062	NM_001044385.1	N/A	65062	113205074	NM_001044385.1	NP_001037850.1	CTCCAGCCATGGATTGTGGTGAATCTCGTGGTGGCTCTTCTGGTTGGATT	-	2q33.1f	chr2:202199040-202199089	chr2:202490795-202490844	chr2:201626072-201626121
ILMN_1801216	0	0	1	0.0158	0.0019	1.18639	Up	S100P	S100 calcium binding protein P	6286	NM_005980.2	N/A	6286	45827727	NM_005980.2	NP_005971.1	AATGATGCCCTGGAGATGTCACAGATTCCTGGCAGAGCCATGGTCCCAGG	+	4p16.1f	chr4:6749666-6749715	chr4:6698765-6698814	chr4:6697038-6697087
ILMN_1801313	0	0	1	8.48e-08	5.05e-10	1.15915	Up	SIAH2	siah E3 ubiquitin protein ligase 2	6478	NM_005067.5	N/A	6478	55925659	NM_005067.5	NP_005058.3	GTGGGAAAGGGTCCAGATTTTAAAGGTGCTTTAAGGTTGCCCTCTGCCGA	-	3q25.1b	chr3:151941981-151942030	chr3:150459291-150459340	chr3:150741504-150741553
ILMN_1801370	0	0	1	0.00188	0.00015	2.12465	Up	CADPS2	calcium dependent secretion activator 2	93664	NM_017954.9	N/A	93664	148839293	NM_017954.9	NP_060424.9	CGCCAACAGTCTTCCCAATGTAGCTCTTCCAAAAGTTCCAAGTCTGCCTC	-	7q31.32a-q31.32b	chr7:121820549-121820598	chr7:122033313-122033362	chr7:122393259-122393308
ILMN_1801516	0	0	1	0.0417	0.00614	-1.18825	Down	GPC1	glypican 1	2817	NM_002081.1	N/A	2817	4504080	NM_002081.1	NP_002072.1	GGATCAGGAGCCCCCAACACAGGCAAGTCCACCCCATAATAACCCTGCCA	+	2q37.3e	chr2:233163180-233163229	chr2:233454936-233454985	chr2:232590226-232590275
ILMN_1802389	0	0	1	0.0445	0.00665	1.71366	Up	CT55	cancer/testis antigen 55	54967	NM_001031705.1	N/A	54967	72534699	NM_001031705.1	NP_001026875.1	GAGCCAGGCATCTCAAACATCAAGGCAACTTCTGTGAAGCCCATCCGTTG	-	Xq26.3a	chrX:134119805-134119854	chrX:134292139-134292188	chrX:135158214-135158263
ILMN_1803256	0	0	1	2.93e-05	9.42e-07	1.75857	Up	STOX2	storkhead box 2	56977	NM_020225.1	N/A	56977	55742729	NM_020225.1	NP_064610.1	GATGCGTGTTGCTCCCAGTCTGTGGTTAAACGGTGCCACAGAACTGATCC	+	4q35.1d	chr4:180693965-180694014	chr4:180456971-180457020	chr4:179535818-179535867
ILMN_1803609	0	0	1	0.00981	0.00108	1.50277	Up	XKR3	XK related 3	150165	NM_175878.3	N/A	150165	103471990	NM_175878.3	NP_787074.2	CCCATGGCAGTCAGGCAAAGTGTTGCCAGGACGTACTGAAAATCAGCCAG	-	22q11.1d	chr22:1084142-1084191	chr22:#Deleted in new	chr22:#Deleted in new
ILMN_1805720	0	0	1	0.00355	0.000319	-1.21975	Down	SDHAF1	succinate dehydrogenase complex assembly factor 1	644096	XM_927323.1	N/A	644096	89056790	XM_927323.1	XP_932416.1	CTGGGCGGAAGTGGCTGTGGCTTTGCCCTTTGGCCTTTGCTGGCTGTGTG	+	19q13.12a	chr19:41177914-41177963	chr19:36486074-36486123	chr19:35995172-35995221
ILMN_1805910	0	0	1	0.0385	0.00558	-1.30251	Down	MIER3	MIER family member 3	166968	NM_152622.3	N/A	166968	94721312	NM_152622.3	NP_689835.3	GTTTATCCTGAGGCAGTCGACTTGCAGAGGCACAGTCTACAAAGCCTAGG	-	5q11.2f	chr5:53189952-53190001	chr5:53154195-53154244	chr5:53858365-53858414
ILMN_1806056	0	0	1	1.55e-14	3.18e-19	4.23162	Up	CEACAM8	carcinoembryonic antigen related cell adhesion molecule 8	1088	NM_001816.2	N/A	1088	21314599	NM_001816.2	NP_001807.2	CGTGTCAACCCCAAATTTTTACGTATGAGATCCTTTAGTCCACCCAATGG	-	19q13.2c	chr19:47776394-47776443	chr19:43084554-43084603	chr19:42580402-42580451
ILMN_1806149	0	0	1	0.000196	9.92e-06	-1.14613	Down	C16orf74	chromosome 16 open reading frame 74	404550	NM_206967.1	N/A	404550	47894448	NM_206967.1	NP_996850.1	GGTCGTGCCCAGATGATGGAGAAATCGACCCAGAAGCCTGAGGAGGTGTC	-	16q24.1b	chr16:84299106-84299155	chr16:85741605-85741654	chr16:85707999-85708048
ILMN_1806293	0	0	1	4.99e-05	1.79e-06	1.00766	Up	LIN7A	lin-7 homolog A, crumbs cell polarity complex component	8825	NM_004664.2	N/A	8825	49574521	NM_004664.2	NP_004655.1	ACCAAGGCAACTCAACACCTTCTTTCTCTGGGCTTGAACCGCCACTGCTC	-	12q21.31a	chr12:78248196-78248245	chr12:79724065-79724114	chr12:79330285-79330334
ILMN_1806502	0	0	1	0.000576	3.65e-05	-1.25452	Down	ZNF165	zinc finger protein 165	7718	NM_003447.2	N/A	7718	30181234	NM_003447.2	NP_003438.1	CCCTATGAATGCAGTGAGTGTGGAAGAGCCTTCAGTCAGAGCTCAAACCT	+	6p22.1b	chr6:28165132-28165181	chr6:28057153-28057202	chr6:28089375-28089424
ILMN_1807283	0	0	1	1.68e-08	6.17e-11	1.10287	Up	NDST1	N-deacetylase and N-sulfotransferase 1	3340	NM_001543.3	N/A	3340	46094001	NM_001543.3	NP_001534.1	ACTGTTTCCGGCCCTGGAGGAGAATGAGGGAGGAGAGGGTTTTCTATGAC	+	5q33.1c	chr5:145083894-145083943	chr5:145103701-145103750	chr5:145724138-145724187
ILMN_1807529	0	0	1	2.28e-10	2.58e-13	1.16708	Up	PADI4	peptidyl arginine deiminase 4	23569	NM_012387.1	N/A	23569	6912575	NM_012387.1	NP_036519.1	GTCCCAGTTTCCCACTCTGAAGATCCCAACATGGTCCTAGCACTGCACAC	+	1p36.13d	chr1:15936361-15936410	chr1:16063774-16063823	chr1:15737279-15737328
ILMN_1808241	0	0	1	0.000126	5.79e-06	1.65483	Up	PNPLA1	patatin like phospholipase domain containing 1	285848	NM_173676.1	N/A	285848	27734926	NM_173676.1	NP_775947.1	GCCAGCATACAGTTAAGGGCCCTAGTCAATGTAGGCCTGCTTCTTATAGC	+	6p21.31a	chr6:36384188-36384237	chr6:36276210-36276259	chr6:36308433-36308482
ILMN_1808409	0	0	1	0.033	0.00464	1.1429	Up	HIF3A	hypoxia inducible factor 3 alpha subunit	64344	NM_022462.3	N/A	64344	90421315	NM_022462.3	NP_071907.3	CTCTCAGAAGGACACCCCTAACCCTGGGGACAGCCTTGACACCCCTGGCC	+	19q13.32b	chr19:51515621-51515658	chr19:46823781-46823818	chr19:46320524-46320561
ILMN_1808455	0	0	1	0.0242	0.00319	1.94438	Up	ZNF92	zinc finger protein 92	168374	NM_152626.2	N/A	168374	37537682	NM_152626.2	NP_689839.1	ATGTGAAAATAGAATTCTCTCTAGAGGAATGGCAATGCCTGGACACTGCG	+	7q11.21d	chr7:61141317-61141366	chr7:61137375-61137424	chr7:61154650-61154699
ILMN_1808783	0	0	1	2.57e-08	1.05e-10	-1.07872	Down	STRBP	spermatid perinuclear RNA binding protein	55342	NM_018387.2	N/A	55342	21361744	NM_018387.2	NP_060857.2	CTGCTTTGTTGTAACACAGAGTACTGCCTGGTTCCTGATGCAGTCACTGA	-	9q33.2b	chr9:124927285-124927334	chr9:125887464-125887513	chr9:123125185-123125234
ILMN_1809817	0	0	1	0.0171	0.00209	-1.28423	Down	CDHR3	cadherin related family member 3	222256	NM_152750.3	N/A	222256	141801532	NM_152750.3	NP_689963.2	GGTGTCCGGATCAGCATCCTGCATGTGAGATTCATCCACGTTGTCCTGTC	+	7q22.2b-q22.2c	chr7:105460956-105461005	chr7:105673720-105673769	chr7:106033274-106033323
ILMN_1810374	0	0	1	3.26e-08	1.43e-10	-1.42546	Down	TMEM156	transmembrane protein 156	80008	NM_024943.1	N/A	80008	13376422	NM_024943.1	NP_079219.1	CGAATATCCCCGGGCAAGTTGGACCGAGCCCTTTGAAGAATACTCAGAAG	-	4p14c	chr4:38645610-38645658	chr4:38969215-38969263	chr4:38967594-38967642
ILMN_1810420	0	0	1	3.6e-09	8.5e-12	1.42273	Up	DYSF	dysferlin	8291	NM_003494.2	N/A	8291	19743938	NM_003494.2	NP_003485.1	GGGCCATCATCCTCTTCATCATCCTCTTCATCCTGCTGCTGTTCCTGGCC	+	2p13.3b	chr2:71763245-71763294	chr2:71909737-71909786	chr2:71682607-71682656
ILMN_1810584	0	0	1	6.72e-06	1.47e-07	1.06672	Up	IL1R1	interleukin 1 receptor type 1	3554	NM_000877.2	N/A	3554	27894331	NM_000877.2	NP_000868.1	GGAGGGACAAGAATCAATGGATAAGCGTGGGTGGAGGAAGATCCAAACAG	+	2q12.1a	chr2:96559645-96559694	chr2:97195918-97195967	chr2:96530181-96530230
ILMN_1810628	0	0	1	0.0143	0.00169	1.22875	Up	PRUNE2	prune homolog 2	158471	NM_015225.1	N/A	23273	62412855	NM_015225.1	NP_056040.1	CTCTCTAAGACATTCTCTGAGGTGTGTGAGGAAGTCACTACTCCTAGCCT	-	9q21.13c	chr9:78416421-78416470	chr9:79226601-79226650	chr9:76611685-76611734
ILMN_1810712	0	0	1	3.22e-06	5.87e-08	1.27783	Up	ARHGEF12	Rho guanine nucleotide exchange factor 12	23365	NM_015313.1	N/A	23365	7662087	NM_015313.1	NP_056128.1	ACCTGTACCATTCCCACTTGCTCTTTGATAGCCACCTCCTAGGAATGGAG	+	11q23.3g	chr11:116301382-116301431	chr11:116796172-116796221	chr11:116925456-116925505
ILMN_1811110	0	0	1	9.1e-09	2.81e-11	1.93788	Up	TDRD9	tudor domain containing 9	122402	NM_153046.1	N/A	122402	42734387	NM_153046.1	NP_694591.1	CCAGGCTCCCTCCGCAGACTGACTTTCCTCTGTGTCTGGGTGTTACAGTC	+	14q32.33a	chr14:103588228-103588277	chr14:104518475-104518524	chr14:104052138-104052187
ILMN_1811387	0	0	1	1.29e-05	3.43e-07	1.71547	Up	TFF3	trefoil factor 3	7033	NM_003226.2	N/A	7033	48928026	NM_003226.2	NP_003217.2	GCCTGATGTCTTAACGAATAAAGGTCCCATGCTCCACCCGAGGACAGTTC	-	21q22.3b	chr21:29149455-29149504	chr21:30227584-30227633	chr21:28855262-28855311
ILMN_1811468	0	0	1	0.00359	0.000323	1.09661	Up	IRX3	iroquois homeobox 3	79191	NM_024336.1	N/A	79191	39930458	NM_024336.1	NP_077312.1	GAACCATCTGGACGCCGCCCTGGTCTTATCGGCTCTCTCCTCATCCTAGT	-	16q12.2b	chr16:52875098-52875147	chr16:54317597-54317646	chr16:54283685-54283734
ILMN_1811579	0	0	1	1.28e-06	1.8e-08	1.12048	Up	HOMER3	homer scaffolding protein 3	9454	NM_004838.2	N/A	9454	21361156	NM_004838.2	NP_004829.2	TGAGGCTGCGCCCTGAGCCGGGGCTGGTTTTCTATGAACGATTCCGGCCT	-	19p13.11b	chr19:18901218-18901267	chr19:19040218-19040267	chr19:18929409-18929458
ILMN_1811755	0	0	1	0.01	0.00111	-1.08543	Down	ZKSCAN8	zinc finger with KRAB and SCAN domains 8	7745	NM_006298.2	N/A	7745	56699472	NM_006298.2	NP_006289.2	GGTGGTTCTTTCATAACTCTAATGCCATCCAACATAGCCCTGGGAGAGGC	+	6p22.1b	chr6:28232544-28232593	chr6:28124565-28124614	chr6:28156787-28156836
ILMN_1812091	0	0	1	0.0166	0.00202	1.60202	Up	FAM20A	family with sequence similarity 20 member A	54757	NM_017565.2	N/A	54757	42476034	NM_017565.2	NP_060035.1	GCTGGCAGAGTCCAGTTTCAGAAAATACGCCTGGAGCCAGAGCAGTCGAC	-	17q24.2c	chr17:61919299-61919348	chr17:64488837-64488886	chr17:66492719-66492768
ILMN_1812281	0	0	1	1.96e-06	3.15e-08	2.71413	Up	ARG1	arginase 1	383	NM_000045.2	N/A	383	10947138	NM_000045.2	NP_000036.2	GCCCCCATACATAGAGTGGGACTCTTGGAATCAGGAGACAAAGCTACCAC	+	6q23.2a	chr6:131947041-131947090	chr6:131905348-131905397	chr6:131584208-131584257
ILMN_1812433	0	0	1	3.5e-06	6.56e-08	3.49316	Up	HP	haptoglobin	3240	NM_005143.2	N/A	3240	51093872	NM_005143.2	NP_005134.1	GGCATTATGAAGGCAGCACAGTCCCCGAAAAGAAGACACCGAAGAGCCCT	+	16q22.3a	chr16:70652001-70652050	chr16:72094500-72094549	chr16:72060601-72060650
ILMN_1812902	0	0	1	0.00675	0.000684	1.01859	Up	CYYR1	cysteine and tyrosine rich 1	116159	NM_052954.2	N/A	116159	45827794	NM_052954.2	NP_443186.1	GAAGCCAGTTCAGTCCACACCATCTCTTCTTTGAGTTGTTTATGGCCTCC	-	21q21.3a	chr21:13243355-13243404	chr21:#Deleted in new	chr21:#Deleted in new
ILMN_1814583	0	0	1	6.9e-05	2.7e-06	2.58337	Up	CRISP3	cysteine rich secretory protein 3	10321	NM_006061.1	N/A	10321	5174674	NM_006061.1	NP_006052.1	GGGAATCCTGAGAAACAATCACAGACCACATGAGACTAAGGAGACATGTG	-	6p12.3b	chr6:49803316-49803365	chr6:49695357-49695406	chr6:49727644-49727693
ILMN_1814917	0	0	1	1.34e-06	1.91e-08	-1.14247	Down	TLE2	transducin like enhancer of split 2	7089	NM_003260.3	N/A	7089	34147648	NM_003260.3	NP_003251.2	GGACAGACATCCTAGCAGCCGCCTCCCAGCCCTGCCTAGGAACCGTACAT	-	19p13.3f	chr19:2948739-2948788	chr19:2997739-2997788	chr19:2997741-2997790
ILMN_1814985	0	0	1	0.000567	3.59e-05	1.3573	Up	PDLIM7	PDZ and LIM domain 7	9260	NM_005451.3	N/A	9260	42741673	NM_005451.3	NP_005442.2	GCGTTCCTTCCGCATCCTTGCCCACCTCACAGGCACCGAGTTCATGCAAG	-	5q35.3a	chr5:176850508-176850660	chr5:176917902-176918054	chr5:177490901-177491053
ILMN_1815319	0	0	1	2.24e-07	1.75e-09	1.13681	Up	CMTM4	CKLF like MARVEL transmembrane domain containing 4	146223	NM_181521.2	N/A	146223	82546839	NM_181521.2	NP_852662.1	GTCCCCGACAGCAGGCAAAGCCTCACATTGCCCTCAATTTTCCCCCTTTC	-	16q22.1a	chr16:52524488-52524537	chr16:53966987-53967036	chr16:53933075-53933124
ILMN_1815527	0	0	1	3.37e-06	6.22e-08	2.17603	Up	HBD	hemoglobin subunit delta	3045	NM_000519.3	N/A	3045	62865863	NM_000519.3	NP_000510.1	GGCTAATGCCCTGGCTCACAAGTACCATTGAGATCCTGGACTGTTTCCTG	-	11p15.4c	chr11:5210751-5210800	chr11:5254175-5254224	chr11:5232945-5232994
ILMN_1815758	0	0	1	0.015	0.00178	1.06787	Up	GAB2	GRB2 associated binding protein 2	9846	NM_080491.1	N/A	9846	18105041	NM_080491.1	NP_536739.1	GTGGTGTGCACCGGCTGGCTGAGGAAATCGCCTCCCGAGAAGAAGTTGAG	-	11q14.1a	chr11:74289296-74289345	chr11:74611648-74611697	chr11:74900603-74900652
ILMN_1816603	0	0	1	6.46e-06	1.4e-07	1.00058	Up	SLC8A1	solute carrier family 8 member A1	6546	N/A	Hs.31961	N/A	21754193	AK095013	N/A	CTGAGGTTATGTACAACCAACTCTCAGAATTCAGACTTCCTGCAGCTGCC	-	2p22.1	chr2:40178462-40178511	chr2:40324958-40325007	chr2:40097818-40097867
ILMN_1821936	0	0	1	0.0399	0.00582	1.84366	Up	LOC105372520	uncharacterized LOC105372520	105372520	N/A	Hs.548066	N/A	3016677	AA889798	N/A	GGGCTAGGTCCACATAGTTTTTAGCTAATACTAATTAATGCATAATGCAG	-	20p12.3	chr20:7949332-7949381	chr20:8001332-8001381	chr20:8020685-8020734
ILMN_1833524	0	0	1	0.0413	0.00607	-1.41146	Down	LINC00709	long intergenic non-protein coding RNA 709	100507163	N/A	Hs.554056	N/A	51665791	CR741512	N/A	GCACACTGAGCACGAAGGTTCATTGGAAAGGAGACTCTTGTGAGGCCTTG	+	10p14	chr10:9368673-9368722	chr10:9328667-9328716	chr10:9286704-9286753
ILMN_1837629	0	0	1	0.000136	6.33e-06	1.3105	Up	RNF130	ring finger protein 130	55819	N/A	Hs.484363	N/A	21732367	AL831873	N/A	CAAGTCTACGGAGATATATGGACAACAGATCCAGGTAGCCCAGTGGTTCC	-	5q35.3	chr5:179360007-179360056	chr5:179427401-179427450	chr5:180000401-180000450
ILMN_1844496	0	0	1	0.00333	0.000296	-1.4152	Down	CD1C	CD1c molecule	911	N/A	Hs.132448	N/A	5877803	AW024273	N/A	TATCCACCACCAGTTTAGAAGCTGTATGTGCCTGTCTCAACTCAGTACCC	-	1q23.1	chr1:156530768-156530817	chr1:158264144-158264193	chr1:158294354-158294403
ILMN_1847602	0	0	1	0.00895	0.000958	-1.34993	Down	HAR1A	highly accelerated region 1A (non-protein coding)	768096	NR_003244.1	N/A	N/A	116089267	NR_003244.1	N/A	AACACACAGAGCGAGCCTTGAGCACCCAGGTTACCCCCAGGACCTCCAGT	+	20q13.33	chr20:61205898-61205947	chr20:61735453-61735502	chr20:63104101-63104150
ILMN_1851610	0	0	1	0.00522	0.000506	-1.59844	Down	LOC729860	uncharacterized LOC729860	729860	N/A	Hs.270778	N/A	34529263	AK123661	N/A	CTTGTCTCATTCCTTACAAGGATACTTTGCTCTCCGACACCTTAGCTCCC	-	11q25	chr11:133650566-133650615	chr11:134145356-134145405	chr11:134275462-134275511
ILMN_1852122	0	0	1	0.0442	0.0066	-1.23571	Down	GDF7	growth differentiation factor 7	151449	N/A	Hs.18081	N/A	2781399	U92981	N/A	TCAGCAGTCTTCCTGCTGGTGTAGCCACAGCAGAACTCCGAGGCTTGCAG	+	2p24.1	chr2:20742124-20742173	chr2:20878643-20878692	chr2:20678883-20678932
ILMN_1854498	0	0	1	0.0297	0.0041	-1.03581	Down	PIAS2	protein inhibitor of activated STAT 2	9063	N/A	Hs.57769	N/A	27880184	BX115713	N/A	GACCTGATGTCTGAAAGACATGCCCACCTGCTATTTGACAAGCTATAGAC	-	18q21.1	chr18:42637520-42637569	chr18:44383522-44383571	chr18:46803559-46803608
ILMN_1858783	0	0	1	0.0274	0.00371	1.08219	Up	LOC100130453	uncharacterized LOC100130453	100130453	N/A	Hs.540958	N/A	34529576	AK123920	N/A	ATCAGCACCAGCCGTGTCCTTGCAGCCCTGACTGGAGCAACTCCCAAACT	+	18q23	chr18:75617289-75617338	chr18:77516301-77516350	chr18:79756301-79756350
ILMN_1873053	0	0	1	0.00841	0.00089	-1.03636	Down	LOC101927438	uncharacterized LOC101927438	101927438	N/A	Hs.122453	N/A	10732023	AV712717	N/A	GGTGGCTGGATATGTGGAGACAAGCACGAAGAAGTCCAGGCTCTGTCACG	-	2p14	chr2:64928467-64928516	chr2:65074963-65075012	chr2:64847829-64847878
ILMN_1878506	0	0	1	0.0138	0.00162	-1.66655	Down	LOC286087	uncharacterized LOC286087	286087	N/A	Hs.202475	N/A	21750100	AK091675	N/A	CCTGTTGGCGACTCATCACACTGGACTGACGGCACAAAGGTTCTTGGGAA	+	8p23.2	chr8:2136888-2136937	chr8:2149481-2149530	chr8:2201842-2201891
ILMN_1882512	0	0	1	0.00212	0.000173	-1.36587	Down	MIR3142HG	MIR3142 host gene	107075116	N/A	Hs.406790	N/A	9367848	AL389942	N/A	CGACACCAGAGATCGGTGTCTTCAGTCCTAGACTGATGGAGAAAATCCAG	+	5q33.3	chr5:159846401-159846450	chr5:159913823-159913872	chr5:160486816-160486865
ILMN_1888508	0	0	1	0.027	0.00365	-1.13439	Down	LOC102724604	uncharacterized LOC102724604	102724604	N/A	Hs.570524	N/A	15931440	BI819890	N/A	TGAGAAACCCCTGATCTTCTCCATACTCTTCACAAGGGCAATGGCTGGCC	-	3q26.33	chr3:182622328-182622377	chr3:181139634-181139683	chr3:181421846-181421895
ILMN_1890134	0	0	1	4.74e-06	9.6e-08	-1.4934	Down	TRAV20	T cell receptor alpha variable 20	28663	N/A	Hs.512090	N/A	19343616	BC025727	N/A	CGGTTTAAGAGGGCTGTTCTGGTATAGGCAAGATCCTGGGAAAGGCCCTG	+	14q11.2	chr14:21579049-21579098	chr14:22509209-22509258	chr14:22040963-22041012
ILMN_1900520	0	0	1	1.05e-08	3.44e-11	1.05898	Up	RNF217	ring finger protein 217	154214	N/A	Hs.12876	N/A	13965026	BG698090	N/A	CAGTGTCACATGCTGCTGGCGGTAAAAAGCAACCCAAGTGTCAGATCACC	+	6q22.31	chr6:125455075-125455122	chr6:125413376-125413423	chr6:125092230-125092277
ILMN_1908043	0	0	1	0.0171	0.00209	-2.50669	Down	SPATA31C2	SPATA31 subfamily C member 2	645961	N/A	Hs.580879	N/A	77157610	AB096956	N/A	TGAACACCATGTCCTACTACAGCCATCTTTCTGGTGGCCTGGGCTGCGGC	+	9q22.1	chr21:30914840-30914889	chr21:31992969-31993018	chr21:30620650-30620699
ILMN_1908245	0	0	1	1.92e-05	5.61e-07	-1.17667	Down	MEF2C-AS1	MEF2C antisense RNA 1	101929423	N/A	Hs.575256	N/A	24131949	BU943130	N/A	GCAACATGACCCTGCCCTCACCAAGACTACAGGGAGTGATGGAGCATACA	+	5q14.3	chr5:88797550-88797599	chr5:88761794-88761843	chr5:89465977-89466026
ILMN_1913060	0	0	1	3.33e-07	3.02e-09	-1.32575	Down	CMKLR1	chemerin chemokine-like receptor 1	1240	N/A	Hs.197143	N/A	34532879	AK126405	N/A	TGAGAGCTTCCCCTGAGGACTCTGCAAAACGAGGTGGTGTCTGGTTTGGA	-	12q23.3	chr12:107206209-107206258	chr12:108682079-108682128	chr12:108288302-108288351
ILMN_2047676	0	0	1	6.7e-07	7.74e-09	-1.29065	Down	OSGEPL1	O-sialoglycoprotein endopeptidase-like 1	64172	NM_022353.2	N/A	64172	116812635	NM_022353.2	NP_071748.2	CGTGCTGGCTTGGGCATTTTACATGACATAGAAGGCATCCGCTATGAACC	-	2q32.2a	chr2:190325626-190325675	chr2:190617381-190617430	chr2:189752655-189752704
ILMN_2048607	0	0	1	1.66e-09	2.85e-12	1.21759	Up	ANKRD9	ankyrin repeat domain 9	122416	NM_152326.2	N/A	122416	50355986	NM_152326.2	NP_689539.1	ACTGGCAAAGGCTAGGCCCGGAGCACCCTAGGCGCTGGATTTTGGGACAA	-	14q32.31c	chr14:102042991-102043040	chr14:102973238-102973287	chr14:102506901-102506950
ILMN_2049184	0	0	1	1.08e-05	2.71e-07	-1.84071	Down	DNASE1L3	deoxyribonuclease 1 like 3	1776	NM_004944.2	N/A	1776	58331226	NM_004944.2	NP_004935.1	GCTTACAAGCTGACTGAAGAGGAGGCCCTGGATGTCAGCGACCACTTTCC	-	3p14.3a	chr3:58153545-58154133	chr3:58178505-58179093	chr3:58192778-58193366
ILMN_2054053	0	0	1	0.0191	0.00238	-1.45288	Down	TMEM67	transmembrane protein 67	91147	NM_153704.3	N/A	91147	42476194	NM_153704.3	NP_714915.2	CAGTCCCCATCATTTGTCTCTGTAGATTATTTTATAAACTGAGAGCTGCC	+	8q22.1b	chr8:90036564-90036613	chr8:89967448-89967497	chr8:88955219-88955268
ILMN_2057389	0	0	1	0.0494	0.00755	-1.17641	Down	PEX3	peroxisomal biogenesis factor 3	8504	NM_003630.1	N/A	8504	4505726	NM_003630.1	NP_003621.1	CTGAGGAAAAATCTGTTGGAGACATAGGTCTAGGATGTGTGAAGTTTGGA	+	6q24.2a-q24.2b	chr6:143852411-143852460	chr6:143810718-143810767	chr6:143489581-143489630
ILMN_2058468	0	0	1	7e-07	8.28e-09	-1.02349	Down	BACH2	BTB domain and CNC homolog 2	60468	NM_021813.1	N/A	60468	13540489	NM_021813.1	NP_068585.1	CCCTCTGTACCTCTCATAACTGGTCAACGACTGTAACAGGTTACATCAGG	-	6q15d	chr6:90693328-90693377	chr6:90636607-90636656	chr6:89926888-89926937
ILMN_2059689	0	0	1	0.000675	4.4e-05	2.95258	Up	TMEM54	transmembrane protein 54	113452	NM_033504.2	N/A	113452	34147466	NM_033504.2	NP_277039.1	TCTGACCCTCTGAGAGATGATGTCCTGCCCAGGCCCGATGGCCACTAGGA	-	1p35.1b	chr1:33132956-33133005	chr1:33360369-33360418	chr1:32894768-32894817
ILMN_2062620	0	0	1	7.5e-06	1.69e-07	-1.19839	Down	NMT2	N-myristoyltransferase 2	9397	NM_004808.2	N/A	9397	109452600	NM_004808.2	NP_004799.1	CTGCAGCATTGCCAGTTGGAAACTTTGTCATGAGCTTACCTCACGGTGAC	-	10p13c	chr10:15058042-15058091	chr10:15018036-15018085	chr10:14976037-14976086
ILMN_2064725	0	0	1	0.038	0.00548	2.03811	Up	METTL7B	methyltransferase like 7B	196410	NM_152637.1	N/A	196410	22749300	NM_152637.1	NP_689850.1	CCCATGCGTCTCTAGGAACTGGTCACAAAAGTCATGGTGCCTGCATCCCT	+	12q13.2b	chr12:54364456-54364505	chr12:56078189-56078238	chr12:55684405-55684454
ILMN_2070044	0	0	1	2.99e-07	2.58e-09	-1.2443	Down	PPM1K	protein phosphatase, Mg2+/Mn2+ dependent 1K	152926	NM_152542.2	N/A	152926	31542532	NM_152542.2	NP_689755.2	GATCCCAACGAAGCAGCCCATGCGGTGACTGAACAGGCAATACAGTACGG	-	4q22.1b	chr4:89405176-89405212	chr4:89186152-89186188	chr4:88265000-88265036
ILMN_2074762	0	0	1	2.48e-05	7.67e-07	-1.72159	Down	FCRL6	Fc receptor like 6	343413	NM_001004310.1	N/A	343413	51972193	NM_001004310.1	NP_001004310.1	CCACGGAGGTGAATATGAGAAGCAGGACTCTCCAAGAACCCCTTAGCGAC	+	1q23.2b-q23.2c	chr1:158052005-158052054	chr1:159785381-159785430	chr1:159815591-159815640
ILMN_2076602	0	0	1	1.12e-06	1.49e-08	-1.27462	Down	ITM2A	integral membrane protein 2A	9452	NM_004867.3	N/A	9452	74316000	NM_004867.3	NP_004858.1	TGTGGAATGCACAAAATTGTGTAGGTGCTGAATGCTGTAAGGAGTTTAGG	-	Xq21.1b	chrX:72195141-72195190	chrX:72278416-72278465	chrX:73058577-73058626
ILMN_2081162	0	0	1	0.0466	0.00705	-2.77487	Down	SH3BGRL	SH3 domain binding glutamate rich protein like	6451	NM_003022.1	N/A	6451	4506924	NM_003022.1	NP_003013.1	TAAGCCTGAAGACTTCTAAAAAGACAAGAAACATGGCCTAAATAACCAAC	+	Xq21.1c	chrX:74133619-74133668	chrX:74216894-74216943	chrX:74997059-74997108
ILMN_2083567	0	0	1	1.84e-06	2.89e-08	-1.05377	Down	PHLPP2	PH domain and leucine rich repeat protein phosphatase 2	23035	NM_015020.2	N/A	23035	65301140	NM_015020.2	NP_055835.2	TTCTTCCCATGTAGACCTTCAGCAAAAGCCGGTACTTGGAAGCCACAGGC	-	16q22.3a	chr16:70236952-70237001	chr16:71679451-71679500	chr16:71645548-71645597
ILMN_2085012	0	0	1	0.00955	0.00104	1.03531	Up	TMEM176B	transmembrane protein 176B	28959	NM_014020.2	N/A	28959	21361500	NM_014020.2	NP_054739.2	CCCAGCCCCTGAATGAGGAAGGATCAGAGAAGAGGCTACTGGGGGAGAAT	-	7q36.1c	chr7:150119606-150120087	chr7:150488673-150489154	chr7:150791585-150792066
ILMN_2086143	0	0	1	0.0463	0.00699	-1.04159	Down	CCR4	C-C motif chemokine receptor 4	1233	NM_005508.4	N/A	1233	48762930	NM_005508.4	NP_005499.1	CCTGAACTGATGGGTTTCTCCAGAGGGAATTGCAGAGTACTGGCTGATGG	+	3p22.3c	chr3:32971319-32971368	chr3:32996315-32996364	chr3:32954823-32954872
ILMN_2090004	0	0	1	1.51e-08	5.21e-11	1.49211	Up	AQP10	aquaporin 10	89872	NM_080429.2	N/A	89872	22538419	NM_080429.2	NP_536354.2	CCCTGCAGAGGATGCTCGTTTTGCAGAGAAGGCAGTGTTCCTCTATTCCC	+	1q21.3e	chr1:125661419-125661468	chr1:#Deleted in new	chr1:#Deleted in new
ILMN_2092850	0	0	1	2.79e-07	2.38e-09	1.16926	Up	HPSE	heparanase	10855	NM_006665.3	N/A	10855	94721346	NM_006665.3	NP_006656.2	GGGCACCAAGGTGTTAATGGCAAGCGTGCAAGGTTCAAAGAGAAGGAAGC	-	4q21.23a	chr4:79966154-79966203	chr4:79747130-79747179	chr4:78825976-78826025
ILMN_2093027	0	0	1	0.0333	0.00467	-1.17329	Down	MYO1B	myosin IB	4430	NM_012223.2	N/A	4430	44889480	NM_012223.2	NP_036355.2	ACAGGGTGCCTATTTTAGTCATGGATCAAAATTTGTGTAACTTGCAGGGC	+	2q32.3a	chr2:191997939-191997988	chr2:192289694-192289743	chr2:191424968-191425017
ILMN_2093864	0	0	1	3.8e-05	1.28e-06	-1.01947	Down	ZNF571	zinc finger protein 571	51276	NM_016536.3	N/A	51276	89001104	NM_016536.3	NP_057620.3	GGAGGGCCTTTAGTCGTGGCTCAGAACTTACTCTGCATCAAAGGATCCAT	-	19q13.12c	chr19:42747429-42747478	chr19:38055589-38055638	chr19:37564687-37564736
ILMN_2098013	0	0	1	6.53e-12	3.36e-15	1.63812	Up	CETP	cholesteryl ester transfer protein	1071	NM_000078.1	N/A	1071	4557442	NM_000078.1	NP_000069.1	TGGCTCCCAACTCCTCCCTATCCTAAAGGCCCACTGGCATTAAAGTGCTG	+	16q13b	chr16:42887062-42887111	chr16:#Deleted in new	chr16:#Deleted in new
ILMN_2098499	0	0	1	0.044	0.00655	-1.77415	Down	TTTY12	testis-specific transcript, Y-linked 12 (non-protein coding)	83867	NR_001551.1	N/A	N/A	32563553	NR_001551.1	N/A	GTGACTGGCCTAGGAAGATGTCACTATCCTGCCATGTGTGCAGGGCCCAT	+	Yp11.2	chrY:7738279-7738328	chrY:7678279-7678328	chrY:7810238-7810287
ILMN_2100357	0	0	1	0.0185	0.00229	1.07764	Up	SMPDL3A	sphingomyelin phosphodiesterase acid like 3A	10924	NM_006714.2	N/A	10924	34147321	NM_006714.2	NP_006705.1	GACAGCAGTGTAACATGTGATAAGACATGTAAGGCCTTTCAGATTTGTGC	+	6q22.31c-q22.31d	chr6:123172133-123172182	chr6:123130434-123130483	chr6:122809289-122809338
ILMN_2100936	0	0	1	0.0342	0.00483	1.38676	Up	ACSM6	acyl-CoA synthetase medium-chain family member 6	142827	NM_207321.1	N/A	142827	46409283	NM_207321.1	NP_997204.1	TCAACACTTTGGGAAGCTAAGATGGACAGATCACTTGAGCCCAGGGGTTC	+	10q23.33c	chr10:96976064-96976113	chr10:96986074-96986123	chr10:95226317-95226366
ILMN_2109489	0	0	1	6.44e-06	1.39e-07	-1.19648	Down	GZMB	granzyme B	3002	NM_004131.3	N/A	3002	32483414	NM_004131.3	NP_004122.1	ACAGGAAGCAAACTAAGCCCCCGCTGTAATGAAACACCTTCTCTGGAGCC	-	14q12a	chr14:5214936-5214985	chr14:#Deleted in new	chr14:#Deleted in new
ILMN_2110271	0	0	1	0.00892	0.000953	-1.49251	Down	OLFM2	olfactomedin 2	93145	NM_058164.1	N/A	93145	17157992	NM_058164.1	NP_477512.1	GTGCTCTACAATGTCACCCTGTTTCACGTCATCAGCACCTCTGGGGACCC	-	19p13.2c	chr19:9825862-9825911	chr19:9964862-9964911	chr19:9854186-9854235
ILMN_2110986	0	0	1	0.0122	0.00139	-1.03158	Down	NOM1	nucleolar protein with MIF4G domain 1	64434	NM_138400.1	N/A	64434	61097911	NM_138400.1	NP_612409.1	CTCCAGCCTGGGAACAAGAGTGAAACTCTCAAAAGCAGAAACAAAAACCC	+	7q36.3c	chr7:155994835-155994884	chr7:156302074-156302123	chr7:156509380-156509429
ILMN_2113126	0	0	1	1.06e-09	1.61e-12	2.57732	Up	RNASE3	ribonuclease A family member 3	6037	NM_002935.2	N/A	6037	45243506	NM_002935.2	NP_002926.2	CGGAGTAGATTCCGGGTGCCTTTACTCCACTGTGACCTCATAAATCCAGG	+	14q11.2c	chr14:1481303-1481352	chr14:#Deleted in new	chr14:#Deleted in new
ILMN_2114720	0	0	1	5.66e-08	2.94e-10	2.42948	Up	SLPI	secretory leukocyte peptidase inhibitor	6590	NM_003064.2	N/A	6590	15834622	NM_003064.2	NP_003055.1	GGATCCTGTTGACACCCCAAACCCAACAAGGAGGAAGCCTGGGAAGTGCC	-	20q13.12b	chr20:43315183-43315655	chr20:43881769-43882241	chr20:45253128-45253600
ILMN_2115991	0	0	1	0.0347	0.00491	1.12686	Up	TNNT1	troponin T1, slow skeletal type	7138	NM_003283.3	N/A	7138	39930526	NM_003283.3	NP_003274.2	TAAGAAGCCTCTGGACATTGACTACATGGGGGAGGAACAGCTCCGGGCCC	-	19q13.42b	chr19:60340282-60340327	chr19:55648470-55648515	chr19:55137102-55137147
ILMN_2116877	0	0	1	1.86e-10	1.83e-13	4.52611	Up	OLFM4	olfactomedin 4	10562	NM_006418.3	N/A	10562	32313592	NM_006418.3	NP_006409.3	TGTTCAAGTCCTAGTCTATAGGATTGGCAGTTTAAATGCTTTACTCCCCC	+	13q21.1a	chr13:52524108-52524157	chr13:53626107-53626156	chr13:53051972-53052021
ILMN_2121189	0	0	1	0.014	0.00165	-1.16008	Down	METTL18	methyltransferase like 18	92342	NM_033418.1	N/A	92342	15553096	NM_033418.1	NP_219486.1	CCTTAGACTGTTAAGTAAAAATGGACGTGTACTTTTGGCCAGCAAAGCAC	-	1q24.2c	chr1:140984223-140984272	chr1:#Deleted in new	chr1:#Deleted in new
ILMN_2127936	0	0	1	0.0304	0.00421	-1.47591	Down	ZNF100	zinc finger protein 100	163227	NM_173531.1	N/A	163227	27734944	NM_173531.1	NP_775802.1	TTGGCCAGGCTGGTTTCAAACTCCTGACCTCATATGATCCACCTGCCTCA	-	19p12c	chr19:21697763-21697812	chr19:21905923-21905972	chr19:21723121-21723170
ILMN_2129734	0	0	1	0.0319	0.00445	-4.21992	Down	LOC441601	septin 7 pseudogene	441601	NR_003034.1	N/A	N/A	94536728	NR_003034.1	N/A	CTTTTCCGGTCACACACAACAGACTGATTTTCCTGTGGAAGACCTCACAG	-	11p11.12	chr11:50195840-50195889	chr11:50239264-50239313	chr11:50280093-50280142
ILMN_2137084	0	0	1	0.000181	9.03e-06	-1.32225	Down	LIN9	lin-9 DREAM MuvB core complex component	286826	NM_173083.2	N/A	286826	32996736	NM_173083.2	NP_775106.2	GATTTGGCATGTCTTCCCATCAGTTCAGGTCAAAAGTGCATTGTTGTGAG	-	1q42.12c-q42.12d	chr1:196936667-196936716	chr1:198670044-198670093	chr1:198700915-198700964
ILMN_2141482	0	0	1	0.00113	8.16e-05	-1.21211	Down	SERPINF1	serpin family F member 1	5176	NM_002615.4	N/A	5176	54792142	NM_002615.4	NP_002606.3	CCCTAGAAGAAAACCCGAGGGACAGCAGATTCCACAGGACACGAAGGCTG	+	17p13.3d	chr17:1578157-1578206	chr17:1631407-1631456	chr17:1728113-1728162
ILMN_2143314	0	0	1	1.28e-06	1.79e-08	-1.21546	Down	SPIB	Spi-B transcription factor	6689	NM_003121.2	N/A	6689	61888835	NM_003121.2	NP_003112.2	CCCCAGTGAGGCCTGGGACCTTTTTAAGATCGCTGTGTGTCTGTAAACCC	+	19q13.33c	chr19:55623758-55623807	chr19:50931946-50931995	chr19:50428689-50428738
ILMN_2144426	0	0	1	1.42e-09	2.31e-12	1.08539	Up	HIST2H2AA3	histone cluster 2, H2aa3	8337	NM_003516.2	N/A	8337	21328454	NM_003516.2	NP_003507.1	GGCCCGCGTCTCGAAGGGGCACCTGTGAACTCAAAAGGCTCTTTTCAGAG	+	1q21.2a	chr1:121205819-121205868	chr1:#Deleted in new	chr1:#Deleted in new
ILMN_2147345	0	0	1	2.24e-05	6.8e-07	1.39915	Up	BBOF1	basal body orientation factor 1	80127	NM_025057.1	N/A	80127	13376590	NM_025057.1	NP_079333.1	CAGGTCGCAGACACTCAAAACATCCTTCACCATGCAATTAATGTTTGTTG	+	14q24.3a	chr14:73602304-73602353	chr14:74532551-74532600	chr14:74065848-74065897
ILMN_2147424	0	0	1	6.03e-06	1.28e-07	2.07018	Up	SERPINB10	serpin family B member 10	5273	NM_005024.1	N/A	5273	4826901	NM_005024.1	NP_005015.1	TCAAGTCAACCCTGAGCAGTATGGGGATGAGTGATGCCTTCAGCCAAAGC	+	18q21.33b	chr18:58303313-58303362	chr18:60152333-60152382	chr18:62485100-62485149
ILMN_2155025	0	0	1	0.000366	2.14e-05	-1.06529	Down	ZNF681	zinc finger protein 681	148213	NM_138286.1	N/A	148213	19923077	NM_138286.1	NP_612143.1	ACCCTACCAATGTGAAAAATGTGGCAAAGCTTTTAACCAGTCCTCAAACC	-	19p12b	chr19:23718378-23718427	chr19:23926538-23926587	chr19:23743736-23743785
ILMN_2156965	0	0	1	0.0133	0.00154	1.7209	Up	SH2D4B	SH2 domain containing 4B	387694	NM_207372.1	N/A	387694	46409365	NM_207372.1	NP_997255.1	TGATTTTCAAGGTGTTGGAGGCAACTTCTGTTCCAAGAACTCCCAGCAGC	+	10q23.1a	chr10:76250125-76250174	chr10:76580119-76580168	chr10:74820361-74820410
ILMN_2157932	0	0	1	0.042	0.0062	-1.36492	Down	FRMD8	FERM domain containing 8	83786	NM_031904.2	N/A	83786	31982912	NM_031904.2	NP_114110.1	AGTGGCGCATCTCGGCTCACTGCAACCTCTGTCTCAAGCGATTCTCCTGC	+	11q13.1c	chr11:64937101-64937150	chr11:65180525-65180574	chr11:65413054-65413103
ILMN_2160577	0	0	1	0.0136	0.00159	-1.02812	Down	TMIGD2	transmembrane and immunoglobulin domain containing 2	126259	NM_144615.1	N/A	126259	21389428	NM_144615.1	NP_653216.1	CCAAAAGGGTTCCCCAAAGTGGGAGAGGAGTGAGAGATCCCAGGAGACCT	-	19p13.3d	chr19:4243579-4243628	chr19:4292579-4292628	chr19:4292582-4292631
ILMN_2165289	0	0	1	1.76e-12	5.05e-16	4.00062	Up	DEFA3	defensin alpha 3	1668	NM_005217.2	N/A	1668	12621916	NM_005217.2	NP_005208.1	CTTGCTATAGAAGACCTGGGACAGAGGACTGCTGTCTGCCCTCTCTGGTC	-	8p23.1f	chr8:6863175-6863224	chr8:6875765-6875814	chr8:7018243-7018292
ILMN_2176063	0	0	1	3.14e-07	2.74e-09	1.37181	Up	FCGR1A	Fc fragment of IgG receptor Ia	2209	NM_000566.2	N/A	2209	24431940	NM_000566.2	NP_000557.1	GCGAGGCTGCCACAGAGGATGGAAATGTCCTTAAGCGCAGCCCTGAGTTG	+	1q21.2a	chr1:148028453-148028502	chr1:149761829-149761878	chr1:149790273-149790322
ILMN_2179778	0	0	1	5.01e-05	1.81e-06	-1.46348	Down	PHLDB2	pleckstrin homology like domain family B member 2	90102	NM_145753.1	N/A	90102	21955171	NM_145753.1	NP_665696.1	GACTTTGTCAGCCTGACTGGGTACAATTCTTTTGTTAATTTGCAGTGTGG	+	3q13.2a	chr3:113177411-113177460	chr3:111694721-111694770	chr3:111975874-111975923
ILMN_2183261	0	0	1	0.0256	0.00342	-1.57686	Down	THAP4	THAP domain containing 4	51078	NM_015963.4	N/A	51078	47059038	NM_015963.4	NP_057047.3	ACCGGCAGAGGAGCTGCAGGTTGGTCACCGTCCTCGAGTGGAAACCCGAT	-	2q37.3g	chr2:234329479-234329528	chr2:234664740-234664789	chr2:233756094-233756143
ILMN_2190842	0	0	1	6.86e-05	2.68e-06	-1.10966	Down	KIR3DL2	killer cell immunoglobulin like receptor, three Ig domains and long cytoplasmic tail 2	3812	NM_006737.1	N/A	3812	5803051	NM_006737.1	NP_006728.1	GCCACTGCCTGCTGCAGAGAAAACACACTCCTTTGCTTAGCCCACAAGGT	+	19q13.42b	chr19:60070150-60070199	chr19:55378338-55378387	chr19:54866883-54866932
ILMN_2193213	0	0	1	1.42e-11	8.75e-15	3.38349	Up	DEFA1	defensin alpha 1	1667	NM_004084.2	N/A	1667	12621915	NM_004084.2	NP_004075.1	TAGAAGACCTGGGACAGAGGACTGCTGTCTGCCCTCTCTGGTCACCCTGC	-	8p23.1f	chr8:6824960-6825009	chr8:6837550-6837599	chr8:6980028-6980077
ILMN_2193706	0	0	1	0.000109	4.78e-06	-1.3927	Down	HRK	harakiri, BCL2 interacting protein	8739	NM_003806.1	N/A	8739	4504492	NM_003806.1	NP_003797.1	AGCCCAGAGCTTGAAAGGCCGCGGTTGGCACTTCGAGAAGGAAGTGGAGA	-	12q24.22a	chr12:115783549-115783598	chr12:117299166-117299215	chr12:116861361-116861410
ILMN_2197647	0	0	1	0.00131	9.71e-05	-1.18349	Down	MSX2P1	msh homeobox 2 pseudogene 1	55545	NR_002307.1	N/A	N/A	62955053	NR_002307.1	N/A	GCGGACTTCTCCAGCTCTCCGAACCTCACGGAGACTCAGGTCAAAATCTT	+	17q22	chr17:53589877-53589926	chr17:56234878-56234927	chr17:58157517-58157566
ILMN_2201678	0	0	1	0.00202	0.000164	1.03528	Up	FSTL1	follistatin like 1	11167	NM_007085.3	N/A	11167	34304366	NM_007085.3	NP_009016.1	ACTAGGTTTGGTTCCTTCAGCCCTCTAAAAGCATAGGGCTTAGCCTGCAG	-	3q13.33b	chr3:121596168-121596217	chr3:120113478-120113527	chr3:120394631-120394680
ILMN_2202368	0	0	1	0.0351	0.00497	-2.34256	Down	RBMY2EP	RNA binding motif protein, Y-linked, family 2, member E pseudogene	159125	NR_001574.1	N/A	N/A	37693508	NR_001574.1	N/A	GGTGGCTACGACGAAACCCGTGGTAGAGATCATTCTGATCGTACAAGTGG	-	Yq11.223	chrY:21967005-21967054	chrY:23557617-23557666	chrY:21395731-21395780
ILMN_2203544	0	0	1	0.00182	0.000143	-1.06807	Down	OR2A9P	olfactory receptor family 2 subfamily A member 9 pseudogene	441295	NR_002157.1	N/A	N/A	49227711	NR_002157.1	N/A	GAACTGCCAGCCTCAGTTGTCACGTGGACTCTTGATGCCCAATTATTGCC	+	7q35	chr7:143333972-143334021	chr7:143703039-143703088	chr7:144005946-144005995
ILMN_2205350	0	0	1	1.01e-05	2.49e-07	-1.13329	Down	NDUFAF4	NADH:ubiquinone oxidoreductase complex assembly factor 4	29078	NM_014165.1	N/A	29078	7661785	NM_014165.1	NP_054884.1	AGCTGCTGAAACATGTCAAGAGCCGAAGGAATTCAGATTGCCGAAAGACC	-	6q16.1f	chr6:94773431-94773480	chr6:94716710-94716759	chr6:94006992-94007041
ILMN_2214232	0	0	1	0.000914	6.31e-05	1.33903	Up	AIM2	absent in melanoma 2	9447	NM_004833.1	N/A	9447	4757733	NM_004833.1	NP_004824.1	CCTAAGTGACAACACTGGGAAAATGGAAGTACTGGGGGTTAGAAACGAGG	-	1q23.1g-q23.2a	chr1:130390650-130390699	chr1:#Deleted in new	chr1:#Deleted in new
ILMN_2214355	0	0	1	0.000255	1.37e-05	-1.32765	Down	RAB30	RAB30, member RAS oncogene family	27314	NM_014488.3	N/A	27314	34147670	NM_014488.3	NP_055303.2	CCAAAACTGGGAAGGCCAAGTACAGTCTCTGTGGTGCGTATTGACGACCC	-	11q14.1d	chr11:78990066-78990115	chr11:79312418-79312467	chr11:79601374-79601423
ILMN_2222317	0	0	1	0.000959	6.69e-05	-1.20033	Down	DNAJB4	DnaJ heat shock protein family (Hsp40) member B4	11080	NM_007034.3	N/A	11080	24431959	NM_007034.3	NP_008965.2	GTAATGGCAATTTCTCTCCTGTGGAAATCCCAATTGCTTGAATTACTGAT	+	1p31.1e	chr1:78255125-78255174	chr1:78482537-78482586	chr1:78016853-78016902
ILMN_2223903	0	0	1	0.00923	0.000998	5.80367	Up	PPIC	peptidylprolyl isomerase C	5480	NM_000943.4	N/A	5480	45439319	NM_000943.4	NP_000934.1	CCGTCACCCTTTAGTTTGCTTGAACTTTAGTAAACCACCTGCTTAGGGAC	-	5q23.2a	chr5:117547387-117547436	chr5:117519488-117519537	chr5:118183793-118183842
ILMN_2227195	0	0	1	2.3e-06	3.84e-08	-1.05301	Down	CCDC65	coiled-coil domain containing 65	85478	NM_033124.2	N/A	85478	24475729	NM_033124.2	NP_149115.1	GACGAGCCCAGCTGCTAGATATCAATGGGAAGCTGCGGGAGATGCTGAAG	+	12q13.12a	chr12:47601302-47601351	chr12:49315035-49315084	chr12:48921252-48921301
ILMN_2230862	0	0	1	2.2e-07	1.7e-09	1.17269	Up	GYG1	glycogenin 1	2992	NM_004130.2	N/A	2992	20127456	NM_004130.2	NP_004121.2	CTGCAGAGCCTGGTTCAAAATCAGTCACTCCCTTCAGAAGCAGACATGGC	+	3q24f	chr3:150227723-150227772	chr3:148745033-148745082	chr3:149027246-149027295
ILMN_2232494	0	0	1	0.0342	0.00482	-1.14417	Down	C5orf42	chromosome 5 open reading frame 42	65250	NM_023073.2	N/A	65250	38604072	NM_023073.2	NP_075561.2	GCAGCAAGTTGAATGCAGAAGCAGGTATGGTAATTCAGCTGCCTTCTATC	-	5p13.2b	chr5:37142515-37142564	chr5:37106758-37106807	chr5:37106656-37106705
ILMN_2234697	0	0	1	5.31e-07	5.58e-09	2.78129	Up	BEX1	brain expressed X-linked 1	55859	NM_018476.3	N/A	55859	68533248	NM_018476.3	NP_060946.3	CGGAAACAGACCCCTGCTTTCGAATTTACATGTTCATGATGTGCCCTTGT	-	Xq22.1e	chrX:102204403-102204452	chrX:102317747-102317796	chrX:103062819-103062868
ILMN_2240221	0	0	1	0.025	0.00333	-1.07654	Down	SYTL2	synaptotagmin like 2	54843	NM_032943.2	N/A	54843	46255059	NM_032943.2	NP_116561.1	CTGCAGTGAAGGATGAGCTTCCACAGAGTCCTGGGCTAATCCATGGTCGG	-	11q14.1e	chr11:81742666-81742715	chr11:82065018-82065067	chr11:82353976-82354025
ILMN_2244009	0	0	1	0.000708	4.67e-05	-1.01453	Down	LBH	limb bud and heart development	81606	NM_030915.1	N/A	81606	13569871	NM_030915.1	NP_112177.1	ACGCAGGGACCGTTTTTAAATCACAGGGGCGTGTGTCAGCCTGCCCTAGG	+	2p23.1b	chr2:30308056-30308105	chr2:30454552-30454601	chr2:30231686-30231735
ILMN_2249018	0	0	1	2.93e-05	9.41e-07	-1.75478	Down	LRRC26	leucine rich repeat containing 26	389816	NM_001013653.1	N/A	389816	61966760	NM_001013653.1	NP_001013675.1	TGCCTTTGCCCTCCCTTTACACTGTCTGCCGGCGTCAACAAGCGACACAG	-	9q34.3e	chr9:139183038-139183087	chr9:140063217-140063266	chr9:137168765-137168814
ILMN_2274923	0	0	1	0.000297	1.65e-05	-1.08831	Down	MOCS2	molybdenum cofactor synthesis 2	4338	NM_176806.2	N/A	4338	35493763	NM_176806.2	NP_789776.1	TTGCGGCCGTGATTCGGTCCCGCTGTCCTAGGCGGGATGGTGCCGCTGTG	-	5q11.2b	chr5:52441303-52441352	chr5:52405546-52405595	chr5:53109716-53109765
ILMN_2276002	0	0	1	0.0238	0.00313	-1.05053	Down	CPNE1	copine 1	8904	NM_003915.2	N/A	8904	23397694	NM_003915.2	NP_003906.1	CGAAGGCTTTGTAGAGTTCAGAAATGAGGCTGACTATAAGGCTGCTCTGT	-	20q11.22b	chr20:31019192-31019241	chr20:31555531-31555580	chr20:32967725-32967774
ILMN_2278246	0	0	1	0.0129	0.00148	-1.53163	Down	PDE11A	phosphodiesterase 11A	50940	NM_016953.3	N/A	50940	116536084	NM_016953.3	NP_058649.3	GTCTGCCTTATGGTGGATGCTGACCGCTGCTCTCTTTTCCTGGTGGAAGG	-	2q31.2a-q31.2b	chr2:178644676-178644725	chr2:178936430-178936479	chr2:178071703-178071752
ILMN_2279844	0	0	1	5.68e-05	2.13e-06	-1.03807	Down	LCK	LCK proto-oncogene, Src family tyrosine kinase	3932	NM_005356.3	N/A	3932	112789545	NM_005356.3	NP_005347.3	TGAGACTGTCCAGGCAGCCAGGTTAGGCCAGGAGGACCATGTGAATGGGG	+	1p35.1b	chr1:30833139-30833188	chr1:31060552-31060601	chr1:30587705-30587754
ILMN_2281881	0	0	1	0.036	0.00514	-1.76764	Down	LRRCC1	leucine rich repeat and coiled-coil centrosomal protein 1	85444	NM_033402.3	N/A	85444	117414161	NM_033402.3	NP_208325.3	CTCTTCATGCCGTCAATCTTCATTGCAATAACATCTCCAAGATCGAAGCC	+	8q21.2b	chr8:86209108-86209157	chr8:86021856-86021905	chr8:85109621-85109670
ILMN_2283597	0	0	1	1.18e-07	7.71e-10	-1.0896	Down	FAM134B	family with sequence similarity 134 member B	54463	NM_001034850.1	N/A	54463	77917616	NM_001034850.1	NP_001030022.1	GCTCGGCTTCGTCGCTGCCAACCTGCTGTTCTGGTTCCTTGCATTGACTC	-	5p15.1b	chr5:16625195-16669793	chr5:16572195-16616793	chr5:16572086-16616684
ILMN_2289381	0	0	1	0.0275	0.00373	-1.4914	Down	DKK3	dickkopf WNT signaling pathway inhibitor 3	27122	NM_013253.4	N/A	27122	66346687	NM_013253.4	NP_037385.2	CGGGAGCGAGCAGATCCAGTCCGGCCCGCAGCGCAACTCGGTCCAGTCGG	-	11p15.3b	chr11:11987295-11987344	chr11:12030719-12030768	chr11:12009172-12009221
ILMN_2291092	0	0	1	2.56e-05	7.96e-07	-1.52844	Down	FAM13A	family with sequence similarity 13 member A	10144	NM_014883.2	N/A	10144	56119109	NM_014883.2	NP_055698.2	ATCCAGGAGTGAGGGATCTATTCAGGCCCACAGAGTACTGCAACCAGAGC	-	4q22.1c	chr4:89991299-89991348	chr4:89772276-89772325	chr4:88851125-88851174
ILMN_2291455	0	0	1	2.11e-05	6.36e-07	-1.1758	Down	FAM102A	family with sequence similarity 102 member A	399665	NM_001035254.1	N/A	399665	78191786	NM_001035254.1	NP_001030331.1	CTTCCGTGTGTCTGTGCGCAAGGAGCTGAAAGGCGGGAAGGCTTATTCCA	-	9q34.11a	chr9:129755677-129755926	chr9:130715856-130716105	chr9:127953577-127953826
ILMN_2296677	0	0	1	0.000176	8.73e-06	1.88141	Up	C9orf72	chromosome 9 open reading frame 72	203228	NM_145005.3	N/A	203228	37039614	NM_145005.3	NP_659442.2	TAGGCTCATGATGGAGTATCAGAGGCATGAGTGTGTTTAACCTAAGAGCC	-	9p21.2a	chr9:27550698-27550747	chr9:27560698-27560747	chr9:27560700-27560749
ILMN_2299661	0	0	1	2.22e-06	3.67e-08	-1.1081	Down	TNFRSF25	TNF receptor superfamily member 25	8718	NM_001039664.1	N/A	8718	89142744	NM_001039664.1	NP_001034753.1	CGTAGCCCCAGGTGTGACTGTGCCGGTGACTTCCACAAGAAGATTGGTCT	-	1p36.31a	chr1:5673068-5673117	chr1:5750481-5750530	chr1:5690421-5690470
ILMN_2307407	0	0	1	0.000317	1.79e-05	1.12672	Up	C6orf25	chromosome 6 open reading frame 25	80739	NM_138274.1	N/A	80739	19913378	NM_138274.1	NP_612118.1	TTTTTTCTGCAAGGGCCGCCACGAGGACGAGAGCCGTACAGTGCTTCACG	+	6p21.33a	chr6:31799648-31799697	chr6:31691669-31691718	chr6:31723892-31723941
ILMN_2309615	0	0	1	0.00788	0.000824	-2.79001	Down	PSG6	pregnancy specific beta-1-glycoprotein 6	5675	NM_002782.3	N/A	5675	7524013	NM_002782.3	NP_002773.1	AGGAGAAAACCTCGACTTGTCCTGCTTTGCGGACTCTAACCCACCGGCAG	-	19q13.31a	chr19:48103062-48103111	chr19:43411222-43411271	chr19:42907070-42907119
ILMN_2316918	0	0	1	0.0402	0.00588	-1.06762	Down	PANK1	pantothenate kinase 1	53354	NM_138316.2	N/A	53354	23510397	NM_138316.2	NP_612189.2	TCCTTTCTCTGCCTTCTGAGCACCGTCTTTAATTTCCATATCTTCAAGTC	-	10q23.31c	chr10:91332791-91332840	chr10:91342811-91342860	chr10:89583054-89583103
ILMN_2317555	0	0	1	0.00121	8.82e-05	-1.12157	Down	SPIN2B	spindlin family member 2B	474343	NM_001006682.1	N/A	474343	56682946	NM_001006682.1	NP_001006683.1	CATTCACTCGGCCGGTCGCCTGCTGACCCTCCTTCGCCACAGGCTCGTAG	-	Xp11.1b	chrX:54211110-54211159	chrX:54194385-54194434	chrX:54167952-54168001
ILMN_2321578	0	0	1	6.53e-12	3.26e-15	-1.21135	Down	P2RY10	purinergic receptor P2Y10	27334	NM_198333.1	N/A	27334	38327547	NM_198333.1	NP_938147.1	CCATCATTAGCAGTTGTCCCGTTGTCCGAATCGCACTGTATTTCCACCCT	+	Xq21.1b	chrX:71797589-71797638	chrX:71880864-71880913	chrX:72661014-72661063
ILMN_2324002	0	0	1	3.59e-06	6.77e-08	1.46607	Up	CALD1	caldesmon 1	800	NM_033157.2	N/A	800	44890234	NM_033157.2	NP_149347.1	GCAAGCGGAACCTCTGGGAAAAGCAATCTGTGGATAAGGTCACTTCCCCC	+	7q33b	chr7:134300622-134300671	chr7:134650082-134650131	chr7:134965331-134965380
ILMN_2329667	0	0	1	0.0241	0.00318	1.18869	Up	MYO7B	myosin VIIB	4648	NM_001080527.1	N/A	4648	122937511	NM_001080527.1	NP_001073996.1	TGGCAGCCGCCTGCTGTGCGAGACCTCCCTGGGCTATAAGATGGATGACC	+	2q14.3d-q14.3e	chr2:128110928-128111379	chr2:128394458-128394909	chr2:127636883-127637334
ILMN_2329914	0	0	1	4.6e-05	1.63e-06	-1.3605	Down	SPRY1	sprouty RTK signaling antagonist 1	10252	NM_005841.1	N/A	10252	40538725	NM_005841.1	NP_005832.1	ACTATGCTGCCTAAAGTGATCTTGGCTCCTTAATGGTCCTTTTGGCCCCT	+	4q28.1a	chr4:124543988-124544037	chr4:124324538-124324587	chr4:123403383-123403432
ILMN_2334205	0	0	1	0.0387	0.00561	-1.41102	Down	ERCC6L	ERCC excision repair 6 like, spindle assembly checkpoint helicase	54821	NM_017669.2	N/A	54821	58331267	NM_017669.2	NP_060139.2	AGTGTGGAAAAATCCAGGAGGCCCTAAACTGCTTAGTTAAAGCGCTTGAC	-	Xq13.1e	chrX:71341657-71341706	chrX:71424932-71424981	chrX:72205082-72205131
ILMN_2337386	0	0	1	3.3e-06	6.06e-08	-2.07419	Down	CCR9	C-C motif chemokine receptor 9	10803	NM_031200.1	N/A	10803	14043041	NM_031200.1	NP_112477.1	CCCTGCTCTTGAGCCTGATAACCCATGCCAGGTCTTATAGATTCCTGATC	+	3p21.31j-p21.31i	chr3:45918855-45918904	chr3:45943851-45943900	chr3:45902359-45902408
ILMN_2340643	0	0	1	0.00273	0.000233	1.45252	Up	INSC	inscuteable homolog (Drosophila)	387755	NM_001042536.1	N/A	387755	110227583	NM_001042536.1	NP_001036001.1	TCTTACTCTGCAGCAACATGGAGGAGAGTTTTGTGTAGTGAGTGTGGGCG	+	11p15.2a	chr11:15224125-15224174	chr11:15267549-15267598	chr11:15246003-15246052
ILMN_2340919	0	0	1	0.000478	2.93e-05	1.33125	Up	GRB10	growth factor receptor bound protein 10	2887	NM_005311.3	N/A	2887	48762678	NM_005311.3	NP_005302.3	GGCCTCGCGCTGGGCGGCTGGGAATTCCACCTGAGAACAAGTCCCGCAAA	-	7p12.2a	chr7:50664442-50664491	chr7:50696948-50696997	chr7:50629251-50629300
ILMN_2342250	0	0	1	0.00151	0.000115	-1.4246	Down	ZXDA	zinc finger, X-linked, duplicated A	7789	NM_007156.3	N/A	7789	56550125	NM_007156.3	NP_009087.1	ACTACTGACACCAGCCAAAGCGGAGTGGAGCGTACATCCTAACTCTGACT	-	Xp11.1b	chrX:57951292-57951341	chrX:57934567-57934616	chrX:57908133-57908182
ILMN_2342282	0	0	1	0.00788	0.000825	1.06909	Up	ARHGEF4	Rho guanine nucleotide exchange factor 4	50649	NM_032995.1	N/A	50649	15011980	NM_032995.1	NP_127462.1	TGTGTGGAGATGGCGCCCTGTCCTGCCAAGGGGCGCCAGGAGCAGAGCCA	+	2q21.1c	chr2:131521128-131521177	chr2:131804658-131804707	chr2:131047085-131047134
ILMN_2343618	0	0	1	2.71e-07	2.27e-09	-1.24241	Down	SAMD3	sterile alpha motif domain containing 3	154075	NM_001017373.2	N/A	154075	126032304	NM_001017373.2	NP_001017373.2	CCAGGCCGACATGACTAAGTATCTGGAAGGCTCACTGTACCCCAGCACCC	-	6q23.1a-q23.1b	chr6:130547012-130547311	chr6:130505319-130505618	chr6:130184174-130184473
ILMN_2349696	0	0	1	0.0373	0.00536	2.25348	Up	CNIH2	cornichon family AMPA receptor auxiliary protein 2	254263	NM_182553.1	N/A	254263	32698937	NM_182553.1	NP_872359.1	TTCAGAGCCCTCCCCCTTGGACTAGAGCGGCTGGGCAGAGCTCTAAACAG	+	11q13.1e	chr11:65807812-65807861	chr11:66051236-66051285	chr11:66283765-66283814
ILMN_2352131	0	0	1	0.000297	1.65e-05	-1.20001	Down	ERBB2	erb-b2 receptor tyrosine kinase 2	2064	NM_004448.2	N/A	2064	54792095	NM_004448.2	NP_004439.2	GAGACTGTCCCTGAAACCTAGTACTGCCCCCCATGAGGAAGGAACAGCAA	+	17q12c	chr17:33678425-33678474	chr17:36424930-36424979	chr17:38268954-38269003
ILMN_2354191	0	0	1	3.99e-06	7.76e-08	-1.2548	Down	CD8B	CD8b molecule	926	NM_004931.3	N/A	926	90421320	NM_004931.3	NP_004922.1	TCCACCCTCAAGAAGAGAGTGTGCCGGTTACCCAGGCCAGAGACCCAGAA	-	2p11.2e	chr2:86933632-86933681	chr2:87080121-87080170	chr2:86852998-86853047
ILMN_2357419	0	0	1	0.000124	5.67e-06	1.06769	Up	LILRA5	leukocyte immunoglobulin like receptor A5	353514	NM_021250.2	N/A	353514	32895366	NM_021250.2	NP_067073.1	TCCTGCAGGTATGGTCAGAACCCAGTGACCTCCTGGAGATTCCGGTCTCA	-	19q13.42a	chr19:59514496-59514545	chr19:54822684-54822733	chr19:54311414-54311463
ILMN_2362232	0	0	1	0.00451	0.000425	-1.17296	Down	ZNF331	zinc finger protein 331	55422	NM_018555.5	N/A	55422	121583654	NM_018555.5	NP_061025.5	AAACTCCCTGTGGGTGCAATGAGTCTGGAAAAGACCATTGAGTCTTCTAG	+	19q13.41b	chr19:58774683-58774732	chr19:54082871-54082920	chr19:53579617-53579666
ILMN_2363498	0	0	1	0.0304	0.0042	-1.32146	Down	LSR	lipolysis stimulated lipoprotein receptor	51599	NM_205835.2	N/A	51599	47777678	NM_205835.2	NP_991404.1	TCACCCCGCCGAGCACCGCCGAGTCAGGGAGCAGGTCTCCCACGAGTAAT	+	19q13.12a	chr19:32266705-32266754	chr19:#Deleted in new	chr19:#Deleted in new
ILMN_2367141	0	0	1	3.76e-06	7.23e-08	-1.21968	Down	TCF7	transcription factor 7 (T-cell specific, HMG-box)	6932	NM_201632.1	N/A	6932	42518077	NM_201632.1	NP_963963.1	GGCAGAGAAGGAGGCCAAGAAGCCAACCATCAAGAAGCCCCTCAATGCCT	+	5q31.1d	chr5:128663403-128663452	chr5:128635504-128635553	chr5:129299811-129299860
ILMN_2369666	0	0	1	4.68e-05	1.66e-06	-1.02273	Down	CR2	complement component 3d receptor 2	1380	NM_001877.3	N/A	1380	54792121	NM_001877.3	NP_001868.2	GCCCTTTTTAAGGAAGGCACTAAAAAGAGCTGTCCTGGTATCTAGACCCA	+	1q32.2a	chr1:178355833-178355882	chr1:180089210-180089259	chr1:180120075-180120124
ILMN_2370336	0	0	1	8.8e-07	1.11e-08	1.49668	Up	MS4A4A	membrane spanning 4-domains A4A	51338	NM_148975.1	N/A	51338	23110994	NM_148975.1	NP_683876.1	TCCCTGGAACTCAATAACTCATTTCACTGGCTCTTTATCGAGAGTACTAG	+	11q12.2a	chr11:56422678-56422727	chr11:56666102-56666151	chr11:56898626-56898675
ILMN_2371079	0	0	1	0.000567	3.59e-05	-1.49711	Down	HTR3A	5-hydroxytryptamine receptor 3A	3359	NM_000869.2	N/A	3359	47519823	NM_000869.2	NP_000860.1	ACTCTCTACTACACAGGCCTGATAACTCTGTACGAGGCTTCTCTAACCCC	+	11q23.2a	chr11:109789630-109789679	chr11:110284420-110284469	chr11:110413696-110413745
ILMN_2371397	0	0	1	0.0231	0.00301	-1.06082	Down	SLC25A45	solute carrier family 25 member 45	283130	NM_001077241.1	N/A	283130	116235465	NM_001077241.1	NP_001070709.1	TCTTAAGGAGCTCTGAGACTCCACTTCTGAGAGTCCCTGCGGCCTCCCAC	-	11q13.1c	chr11:64899768-64899817	chr11:65143192-65143241	chr11:65375721-65375770
ILMN_2371911	0	0	1	0.0118	0.00134	1.12987	Up	MUC1	mucin 1, cell surface associated	4582	NM_001044390.1	N/A	4582	113206023	NM_001044390.1	NP_001037855.1	CCCACCAATTTCTCGGACACTTCTCAGTGTGTGGAAGCTCATGTGGGCCC	-	1q22a	chr1:126521690-126521739	chr1:#Deleted in new	chr1:#Deleted in new
ILMN_2376502	0	0	1	0.000514	3.19e-05	1.34138	Up	RHOBTB1	Rho related BTB domain containing 1	9886	NM_198225.1	N/A	9886	38201616	NM_198225.1	NP_937868.1	CTGGCAGTGGAAACACCAGATAGAAGATCTTAGGAGAGGCCCAGAAATGC	-	10q21.2a	chr10:56618836-56618885	chr10:56948830-56948879	chr10:55189070-55189119
ILMN_2376859	0	0	1	0.00141	0.000106	-1.08004	Down	PDGFD	platelet derived growth factor D	80310	NM_025208.4	N/A	80310	78190489	NM_025208.4	NP_079484.1	ACCAGTTTGGGTGACAGGGCTGGTAAAGTCCCAGTGTTAGATGAGTGACC	-	11q22.3a	chr11:99707799-99707848	chr11:100202589-100202638	chr11:100331857-100331906
ILMN_2378081	0	0	1	0.00181	0.000142	-1.62079	Down	BCL7A	BCL tumor suppressor 7A	605	NM_001024808.1	N/A	605	67190735	NM_001024808.1	NP_001019979.1	TTCTCTGAAGTGCCTGAAGGTAGGAATGGGCCGGCGATTGGGACCAGCTG	+	12q24.31c	chr12:120983653-120983702	chr12:122499270-122499319	chr12:122061364-122061413
ILMN_2380243	0	0	1	1.07e-05	2.69e-07	-1.30783	Down	SMAGP	small cell adhesion glycoprotein	57228	NM_001031628.1	N/A	57228	76496484	NM_001031628.1	NP_001026798.1	AACCTACAGAAGGTGAGCCCAGTGCCATCGTCCAGATGGAGAGTGACTTG	-	12q13.13b	chr12:49926027-49926076	chr12:51639760-51639809	chr12:51245976-51246025
ILMN_2381064	0	0	1	3.05e-05	9.87e-07	-1.0832	Down	TPD52	tumor protein D52	7163	NM_005079.2	N/A	7163	70608192	NM_005079.2	NP_005070.1	GTTTGTAAGTTCTCAGAGAGTCGGGTCTGCAAGTGCTTTTGCCTGCCAGG	-	8q21.13a	chr8:81109694-81109743	chr8:80947139-80947188	chr8:80034904-80034953
ILMN_2384056	0	0	1	7.65e-05	3.06e-06	1.58151	Up	GPER1	G protein-coupled estrogen receptor 1	2852	NM_001039966.1	N/A	2852	91106713	NM_001039966.1	NP_001035055.1	GAGGCTGGTGACGTTCAGCCTTTGTCAATAAACCTGTCATGTGCGGATCC	+	7p22.3b	chr7:1187799-1187848	chr7:1221273-1221322	chr7:1181637-1181686
ILMN_2386790	0	0	1	7.96e-06	1.82e-07	-1.50753	Down	KLRC3	killer cell lectin like receptor C3	3823	NM_002261.2	N/A	3823	75709174	NM_002261.2	NP_002252.2	GGGAAGAGAGTTTGCAGGCCTGTGCTTCAAAGAACTCTTCTAGTCTGCTT	-	12p13.2c	chr12:10462233-10462282	chr12:10570966-10571015	chr12:10418367-10418416
ILMN_2388363	0	0	1	0.00302	0.000264	1.20111	Up	IMPDH1	inosine monophosphate dehydrogenase 1	3614	NM_183243.1	N/A	3614	34328927	NM_183243.1	NP_899066.1	CGAGGTGGTGGAGGGGATGCACCCCAGTGTCCACTTTTGGGCACAGCCTC	-	7q32.1a	chr7:127820230-127820279	chr7:128032994-128033043	chr7:128392940-128392989
ILMN_2388425	0	0	1	0.00162	0.000125	-1.18477	Down	EXTL2	exostosin like glycosyltransferase 2	2135	NM_001033025.1	N/A	2135	74271839	NM_001033025.1	NP_001028197.1	GCACCAGGGTCTGGAAATGGTGACCAGTACTCTATGGTGCTGATTGGAGC	-	1p21.2a	chr1:101112434-101112483	chr1:101339846-101339895	chr1:100874290-100874339
ILMN_2389876	0	0	1	1.23e-07	8.19e-10	1.06556	Up	TGFB1I1	transforming growth factor beta 1 induced transcript 1	7041	NM_015927.3	N/A	7041	34147679	NM_015927.3	NP_057011.2	AGCCCCCTTACTGGGGGAGGGTCCTTGCAATTCCAGCGAATCGGAGGCCA	+	16p11.2c	chr16:31396652-31396701	chr16:31489151-31489200	chr16:31477830-31477879
ILMN_2391051	0	0	1	1.44e-06	2.11e-08	1.34581	Up	FCGR1B	Fc fragment of IgG receptor Ib	2210	NM_001004340.1	N/A	2210	51972255	NM_001004340.1	NP_001004340.1	TTCTTGACAACTCTGCTCCTTTGGGGCTGGCTACTACTGCAGGTCTCCAG	-	1p11.2a	chr1:120731792-120737411	chr1:120930269-120935888	chr1:143874799-143880461
ILMN_2391789	0	0	1	0.00101	7.12e-05	-1.02162	Down	TDP1	tyrosyl-DNA phosphodiesterase 1	55775	NM_018319.3	N/A	55775	57242803	NM_018319.3	NP_060789.2	CAGCCCCCTGCAGCTAAGAATTGTATTGACTGTCCTCACAGCGGCTTTTC	+	14q32.11a	chr14:89580100-89580149	chr14:90510347-90510396	chr14:90044003-90044052
ILMN_2394210	0	0	1	0.000152	7.29e-06	1.8355	Up	SLC26A8	solute carrier family 26 member 8	116369	NM_138718.1	N/A	116369	20336284	NM_138718.1	NP_619732.1	GCAGCGTTACTGGCCTATGTATCATCCGTCTATGGCTTCCACCCAGTCTC	-	6p21.31b	chr6:36019743-36019792	chr6:35911765-35911814	chr6:35943988-35944037
ILMN_2395214	0	0	1	1.12e-05	2.85e-07	-1.03505	Down	FMNL3	formin like 3	91010	NM_198900.2	N/A	91010	119120860	NM_198900.2	NP_944489.2	CTAGACTTTTACTGTAGGCAGTCTGCCTCCAGTCCCGCTCCTAACCACTG	-	12q13.12c	chr12:48318726-48318775	chr12:50032459-50032508	chr12:49638676-49638725
ILMN_2400322	0	0	1	0.0137	0.00161	1.03204	Up	DYRK3	dual specificity tyrosine phosphorylation regulated kinase 3	8444	NM_003582.2	N/A	8444	51702239	NM_003582.2	NP_003573.2	AAGTCTGTCCCCAGACCTCTCACCACCATAGACAAGGTGTCAGGGAAACG	+	1q32.1h	chr1:177520413-177520462	chr1:179253790-179253839	chr1:179284655-179284704
ILMN_2400613	0	0	1	0.044	0.00656	-1.74801	Down	SNX7	sorting nexin 7	51375	NM_152238.1	N/A	51375	23111054	NM_152238.1	NP_689424.1	CGTGGGAGTCATTCCTTACATCACAGACCAACCTTCACTTGGAAGAAGCC	+	1p21.3a	chr1:98998208-98998257	chr1:99225620-99225669	chr1:98760064-98760113
ILMN_2402629	0	0	1	2.55e-08	1.03e-10	1.1706	Up	METTL9	methyltransferase like 9	51108	NM_001077180.1	N/A	51108	116014333	NM_001077180.1	NP_001070648.1	AGAAGTCATCAGATCAACACATTCACTCCAACACCTGGGTATAAAGGCGA	+	16p12.2a	chr16:21575541-21575590	chr16:21668040-21668089	chr16:21656719-21656768
[truncated: 8 more rows]

## Sheet: SARGs & OMRGs
Supplementary Table 1b. SARGs and OMRGs.
[truncated: 587 more rows]
