# Supplementary material for: Differentially Expressed Genes in Osteomyelitis Induced by Staphylococcus aureus Infection
Source: Front Microbiol. 2018 May 25;9:1093. doi: 10.3389/fmicb.2018.01093 (PMC5982613; doi:10.3389/fmicb.2018.01093)
Supplement: Supplementary file 2 [file Table_2.XLSX]

## Sheet: Sheet1
Supplementary Table 2. Gene ontology analysis of the SARGs and OMRGs (the top 5 GO terms with P value < 0.05), related to Table 1.
DEGs	Category	GO ID	Term	Count	%	P value	Genes
SARGs	BP	GO:0045087	innate immune response	27	12.86	1.61e-12	KLRC2, PPARG, PGLYRP1, TLR5, C1QC, NLRC4, DEFA1B, LILRA5, VNN1, KLRD1, SH2D1B, MATK, CRISP3, CR1, CAMP, BMX, GPER1, AIM2, S100A12, LCN2, C1QB, DEFA4, LCK, DEFA3, SLPI, DEFA1, CLEC5A
	BP	GO:0006955	immune response	23	10.95	1.5e-09	IL4, GPR183, TCF7, CD8B, IL7, VPREB1, PGLYRP1, CXCL8, C1QC, AIM2, CCR9, SLC11A1, BPI, DEFA1B, RGS1, CCR4, FCGR1A, FCGR1B, CEACAM8, SLPI, DEFA1, KIR2DL1, CTSG
	BP	GO:0006954	inflammatory response	16	7.62	2.02e-05	SELP, OLR1, CXCL8, GPER1, TLR5, AIM2, S100A12, AZU1, SLC11A1, ORM1, NLRC4, CAMK4, STAB1, CCR4, CCR3, VNN1
	BP	GO:0006508	proteolysis	16	7.62	0.000437749	OLR1, PRTN3, MMP9, ELANE, OSGEPL1, ANPEP, C1QC, AZU1, C1QB, F5, CAPN11, LTF, LONRF3, PRSS23, CTSG, PLAU
	BP	GO:0007155	cell adhesion	14	6.67	0.00176197	SELP, RGMB, OLFM4, OLR1, STAB1, SIGLEC5, CTGF, CCR3, CNTNAP2, VCAN, ITGB3, OMG, GAS6, ITGA2B
	CC	GO:0005886	plasma membrane	70	33.33	1.77e-05	GPR84, KLRC2, CD8B, TLR5, SLC1A3, DYSF, GAB2, CTGF, CEACAM8, LILRA5, CEACAM6, VNN1, ASPH, KLRD1, SLC22A1, GPER1, NTSR1, CCR9, GRB10, F5, SLC26A8, CCR4, CCR3, LCK, CA4, SORT1, SGCE, KIR2DL1, CLEC5A, PROS1, CTSG, ITGA2B, KIR3DL2, ALPL, GPR183, KIR2DL5B, OLFM4, PRTN3, PAQR6, ITGB3, LLGL2, SLC11A1, COL17A1, RGMB, CD177, RASGRP4, FCGR1A, SYN2, FCGR1B, SUCNR1, KLRF1, FCER1A, SELP, SLC8A1, CR1, OLR1, PL…
	CC	GO:0016021	integral component of membrane	70	33.33	0.0128607	KLRC2, KLRC3, CD8B, ARSK, ANPEP, TLR5, FCRL6, TMEM54, ASGR2, TMEM144, SLC1A3, DYSF, LILRA5, CNTNAP2, VNN1, ASPH, NRG1, KLRD1, SLC22A1, CRISP3, MS4A3, MCEMP1, GPER1, CCR9, BPI, SLC26A8, CCR4, SIGLEC5, CCR3, CA4, SORT1, SGCE, KIR2DL1, CLEC5A, PROS1, KIR3DL2, ALPL, GPR183, KIR2DL5B, PAQR6, TMEM156, ZDHHC19, ITGB3, SLC11A1, COL17A1, B3GNT5, FCGR1A, FCGR1B, SUCNR1, KLRF1, MUC1, MS4A4A, FCER1A, SELP, C…
	CC	GO:0070062	extracellular exosome	60	28.57	6.39e-08	FAM20A, MMP9, PGLYRP1, HP, ANPEP, C1QC, DYSF, PLOD2, SMPDL3A, CEACAM8, LILRA5, LTF, VNN1, CETP, PDGFD, MB, COCH, CRISP3, CAMP, ELANE, RETN, C1QB, GLUL, BPI, CAMK4, CLIC3, SERPINF1, LCK, DEFA3, SLPI, CA4, DEFA1, PROS1, CTSG, ITGA2B, ALPL, OLFM4, PRTN3, ITGB3, AZU1, ARG1, DEFA1B, CD177, SUCNR1, MUC1, CR1, RNASE2, OLR1, RNASE3, UPB1, GYG1, ANXA3, GAS6, CYSTM1, LCN2, ORM1, MAPK14, MPO, PRSS23, PLAU
	CC	GO:0005615	extracellular space	50	23.81	7.57e-15	C9ORF72, NOG, MMP9, ANPEP, HP, C1QC, SMPDL3A, CTGF, CEACAM8, CEACAM6, LTF, CETP, PDGFD, NRG1, CRISP3, CAMP, ELANE, TCN1, RETN, BPI, F5, SERPINF1, DEFA4, DEFA3, SLPI, VCAN, DEFA1, PROS1, CTSG, ALPL, OLFM4, PRTN3, VPREB1, CXCL8, AZU1, ARG1, DEFA1B, SERPINB10, FGFBP2, MUC1, IL4, SELP, CMTM1, RNASE3, IL7, GAS6, LCN2, ORM1, MPO, PLAU
	CC	GO:0005576	extracellular region	40	19.05	6.58563e-07	NOG, CD8B, MMP9, PGLYRP1, ARSK, CXCL8, HP, DNASE1L3, C1QC, AZU1, COL17A1, DEFA1B, FOLR3, CTGF, LTF, CETP, PDGFD, NRG1, IL4, CRISP3, RNASE2, RNASE3, IL7, CAMP, ELANE, TCN1, GAS6, S100A12, LCN2, ORM1, C1QB, F5, SERPINF1, DEFA4, DEFA3, DEFA1, VCAN, PROS1, PLAU, CTSG
	MF	GO:0005509	calcium ion binding	15	7.14	0.0165341	MATN2, SLC8A1, DNASE1L3, ANXA3, GAS6, MYL9, S100A12, DYSF, CAPN11, RASGRP4, STAB1, CACNA1E, VCAN, ASPH, PROS1
	MF	GO:0004252	serine-type endopeptidase activity	13	6.19	1.3685e-05	AZU1, C1QB, F5, PRTN3, MMP9, ELANE, LTF, HP, GZMB, PRSS23, C1QC, PLAU, CTSG
	MF	GO:0030246	carbohydrate binding	10	4.76	0.000200704	ASGR2, SELP, KLRC2, KLRC3, OLR1, SIGLEC5, VCAN, KLRF1, CLEC5A, KLRD1
	MF	GO:0008201	heparin binding	7	3.33	0.00632253	AZU1, SELP, CTGF, ELANE, LTF, MPO, CTSG
	MF	GO:0008233	peptidase activity	5	2.38	0.0140246	AZU1, CAPN11, ELANE, SLPI, CTSG
OMRGs	BP	GO:0007275	multicellular organism development	17	4.52	0.0457635	FZD9, ZNF831, SLC22A16, PLXNA1, TNFRSF25, FAM3C, PAX5, DKK3, LBH, SHISA2, CREG1, HOXA10, PIWIL2, ODF2, ID3, SIAH2, STRBP
	BP	GO:0007596	blood coagulation	9	2.39	0.0261408	VWF, CARMIL1, C6ORF25, GATA3, TFPI, COL1A2, MMRN1, HIST2H3C, RAB27A
	BP	GO:0070588	calcium ion transmembrane transport	7	1.86	0.0275027	ATP2C2, GRM7, CACNG6, ATP2A1, CACNB2, CACNB4, CACNA2D3
	BP	GO:0060271	cilium morphogenesis	7	1.86	0.0477847	TMEM67, CEP83, TMEM237, TCTN3, AHI1, C5ORF42, PTPDC1
	BP	GO:0006342	chromatin silencing	6	1.6	0.00166013	HIST2H2AA3, HIST2H2AB, HIST2H2AC, SIRT4, H2AFJ, HIST1H2AM
	CC	GO:0016021	integral component of membrane	112	29.79	0.0439013	SLC22A16, TSPAN3, C6ORF25, TLR2, SPATA31C2, RNF217, OR4D11, TSPAN9, SLC7A5, SLC2A5, SLC25A26, CD3D, TMEM202, GPR135, HRK, CDHR3, RNF130, UGT1A10, SIRPG, ATP2C2, TACSTD2, HRASLS, RHCE, TMEM139, PMP22, CAV2, IL1R1, ADORA2B, TNFRSF12A, ERBB2, MME, TMIGD2, XK, EXTL2, GPR141, PRUNE2, ZPBP, TCTN3, ENTPD6, EGF, NOC4L, SYT10, MAOB, RHD, ATP11C, OR6T1, ABCB4, EPHA4, OR2T29, ATP2A1, SCARA3, CD79A, TREML1, …
	CC	GO:0005886	plasma membrane	107	28.46	0.000147749	CTNNAL1, SLC22A16, PLXNA1, C6ORF25, TLR2, OR4D11, TSPAN9, SLC7A5, ANK1, SLC2A5, LILRA3, HTRA1, HOMER3, NUP35, MTUS1, CD3D, GPR135, CDHR3, SSTR4, SIRPG, TFPI, RAB13, PMP22, ME1, CAV2, IL1R1, ADORA2B, TNFRSF12A, ERBB2, MME, TMIGD2, CACNB2, ITGB5, XK, CACNB4, GPR141, ENTPD6, RHOBTB1, AXIN2, EGF, ERCC6L, MYO1B, SYT10, OR6T1, ATP11C, CACNA2D3, AQP10, EPHA1, LIN7A, ABCB4, EPHA4, OR2T29, CPNE1, SYTL2, C…
	CC	GO:0070062	extracellular exosome	73	19.41	0.00269368	HIST2H2AA3, PLXNA1, FAM3C, MYO7B, TSPAN3, MMP7, FSTL1, LSR, SLC7A5, FAH, HIST2H2AB, SLC2A5, HTRA1, HIST2H2AC, CREG1, GPC1, CEACAM1, RAB27A, PRG2, MPP6, H2AFJ, ARHGEF12, LRRC26, PCOLCE2, STOM, CD86, PTGDS, TACSTD2, HIST2H2BE, CARMIL1, CLIC6, COL1A2, PPM1L, RAB13, CA1, TPPP3, CD248, MME, ITGB5, CTSA, EXTL2, ITM2A, TCTN3, TFF3, TGM3, ENTPD6, ZNF420, EGF, QSOX1, SHMT1, HPN, MOCS2, S100P, CR2, MYO1B, …
	CC	GO:0005887	integral component of plasma membrane	41	10.9	0.00555222	GYPB, SLC22A16, CAV2, IL1R1, IGDCC3, ADORA2B, PLXNA1, SLC16A10, TNFRSF25, TSPAN3, TLR2, MME, CACNB2, TSPAN9, SLC7A5, CCRL2, SLC2A5, SMAGP, GPC1, CEACAM1, AMHR2, HPN, GPR18, CMKLR1, CD1C, RHD, OR6T1, AQP10, EPHA1, ABCB4, SSTR4, STOM, EPHA4, ATP2C2, SLC6A9, TACSTD2, RHCE, GRM7, ATP2A1, CD79A, SCARA5
	CC	GO:0005794	Golgi apparatus	26	6.91	0.019927	CAV2, GLIS3, FAM3C, C6ORF25, PASK, TLR2, ITM2A, SPRY1, ZDHHC21, AXIN2, QSOX1, APBA1, MTUS1, LARGE1, RAB27A, ATP8B4, H1F0, FZD9, PLD1, PARM1, CEP83, BEND5, FAM134B, EPHA4, PTGDS, RAB13
	MF	GO:0004872	receptor activity	11	2.93	0.00724351	AMHR2, CD86, PLXNA1, CMKLR1, TNFRSF25, TACSTD2, LILRA3, SMAGP, TLR2, ITGB5, EDAR
	MF	GO:0004888	transmembrane signaling receptor activity	9	2.39	0.0457175	FZD9, IL1R1, CR2, CD3D, ERBB2, TLR2, OR4D11, EDAR, CD79A
	MF	GO:0001786	phosphatidylserine binding	4	1.06	0.0305861	SYT10, CPNE1, OSBPL10, SYTL2
	MF	GO:0005245	voltage-gated calcium channel activity	4	1.06	0.0373627	GRM7, CACNG6, CACNB2, CACNB4
GO: Gene Ontology; BP biological process, CC cell component, MF molecular function.
