# Supplementary material for: Differentially Expressed Genes in Osteomyelitis Induced by Staphylococcus aureus Infection
Source: Front Microbiol. 2018 May 25;9:1093. doi: 10.3389/fmicb.2018.01093 (PMC5982613; doi:10.3389/fmicb.2018.01093)
Supplement: Supplementary file 3 [file Table_3.XLSX]

## Sheet: Sheet1
Supplementary Table 3. KEGG pathway enrichment analysis of the SARGs and OMRGs (the top pathway terms with P value < 0.05), related to Table 2.
DEGs	Pathway ID	Name	Count	%	P value	Genes
SARGs	hsa04380	Osteoclast differentiation	10	4.76	3.22e-05	GAB2, CAMK4, SOCS3, FCGR1A, MAPK14, LILRA5, LCK, PPARG, ITGB3, MAP2K6
	hsa04640	Hematopoietic cell lineage	8	3.81	8.14e-05	IL4, CR1, IL7, CD8B, FCGR1A, ANPEP, ITGB3, ITGA2B
	hsa05202	Transcriptional misregulation in cancer	8	3.81	0.00474963	FCGR1A, MMP9, ELANE, PPARG, CXCL8, MPO, GZMB, PLAU
	hsa04610	Complement and coagulation cascades	6	2.86	0.00159767	C1QB, CR1, F5, PROS1, C1QC, PLAU
	hsa04612	Antigen processing and presentation	6	2.86	0.00245393	KLRC2, KLRC3, CD8B, KIR2DL1, KLRD1, KIR3DL2
	hsa04664	Fc epsilon RI signaling pathway	5	2.38	0.00994979	IL4, FCER1A, GAB2, MAPK14, MAP2K6
	hsa05150	Staphylococcus aureus infection	4	1.9	0.0292784	SELP, C1QB, FCGR1A, C1QC
	hsa05134	Legionellosis	4	1.9	0.0292784	CR1, NLRC4, CXCL8, TLR5
OMRGs	hsa05034	Alcoholism	10	2.66	0.00541218	HIST2H2AA3, HIST2H2AB, GNAO1, ADORA2B, HIST2H2BE, HIST2H2AC, MAOB, H2AFJ, HIST1H2AM, HIST2H3C
	hsa05322	Systemic lupus erythematosus	9	2.39	0.00329809	HLA-DQB1, HIST2H2AA3, HIST2H2AB, CD86, HIST2H2BE, HIST2H2AC, H2AFJ, HIST1H2AM, HIST2H3C
	hsa05205	Proteoglycans in cancer	9	2.39	0.031839	FZD9, CAV2, ANK1, ERBB2, TLR2, ITGB5, FZD5, ARHGEF12, GPC1
	hsa05412	Arrhythmogenic right ventricular cardiomyopathy (ARVC)	5	1.33	0.0421483	CACNG6, CACNB2, ITGB5, CACNB4, CACNA2D3
