# Supplementary material for: Differentially Expressed Genes in Osteomyelitis Induced by Staphylococcus aureus Infection
Source: Front Microbiol. 2018 May 25;9:1093. doi: 10.3389/fmicb.2018.01093 (PMC5982613; doi:10.3389/fmicb.2018.01093)
Supplement: Supplementary file 4 [file Table_4.XLSX]

## Sheet: Sheet1
Supplementary Table 4. PPI network nodes of SARGs analyzed using Cytoscape software, related to Table 3.
SUID	AverageShortestPathLength	Betweenness unDir	BetweennessCentrality	Closeness unDir	ClosenessCentrality	ClusteringCoefficient	Degree	Degree unDir	Eccentricity	IsSingleNode	MCODE_Cluster	MCODE_Node_Status	MCODE_Score	name	NeighborhoodConnectivity	NumberOfDirectedEdges	NumberOfUndirectedEdges	PartnerOfMultiEdgedNodePairs	Radiality	selected	SelfLoops	shared name	Stress	TopologicalCoefficient
10355	2.09322	3703.43	0.268248	0.00404858	0.477733	0.173542	38	38	6	FALSE	Cluster 1	Clustered	6.80556	IL8	9.81579	38	0	0	0.878531	TRUE	0	IL8	15732	0.119384
10353	2.23729	2418.94	0.175209	0.00378788	0.44697	0.213675	27	27	6	FALSE	Cluster 5	Clustered	2.2549	IL4	10.7037	27	0	0	0.862524	TRUE	0	IL4	10986	0.13549
10362	2.19492	2781.17	0.201446	0.003861	0.455598	0.29	25	25	5	FALSE	Cluster 1	Clustered	7.64444	MPO	12	25	0	0	0.867232	TRUE	0	MPO	10454	0.153333
10351	2.30508	1436.58	0.104055	0.00367647	0.433824	0.391813	19	19	5	FALSE	Cluster 1	Seed	7.64444	ELANE	14.0526	19	0	0	0.854991	TRUE	0	ELANE	8118	0.1899
10418	2.51695	1862.34	0.134894	0.003367	0.397306	0.321637	19	19	6	FALSE	Cluster 1	Clustered	6.80556	CAMP	11.0526	19	0	0	0.83145	TRUE	0	CAMP	7436	0.179465
10349	2.41525	1000.54	0.0724717	0.00350877	0.414035	0.279412	17	17	6	FALSE		Unclustered	4.7619	MMP9	13.2941	17	0	0	0.84275	TRUE	0	MMP9	6382	0.192668
10366	2.5339	469.062	0.0339753	0.00334448	0.394649	0.47619	15	15	6	FALSE	Cluster 1	Clustered	7.64444	CTSG	14.0667	15	0	0	0.829567	TRUE	0	CTSG	2402	0.225806
10404	2.41525	1146.58	0.0830496	0.00350877	0.414035	0.257143	15	15	6	FALSE	Cluster 5	Clustered	2.57778	SLC11A1	12.3333	15	0	0	0.84275	TRUE	0	SLC11A1	4454	0.177778
10364	2.86441	1519.89	0.110089	0.00295858	0.349112	0.197802	14	14	7	FALSE	Cluster 3	Clustered	2.85714	LCK	8.5	14	0	0	0.792844	TRUE	0	LCK	10588	0.171131
10388	2.85593	592.998	0.0429522	0.00296736	0.350148	0.395604	14	14	6	FALSE	Cluster 1	Clustered	6.80556	DEFA4	10.2143	14	0	0	0.793785	TRUE	0	DEFA4	3502	0.251786
10345	2.58475	263.159	0.0190612	0.00327869	0.386885	0.393939	12	12	6	FALSE		Unclustered	4.7619	SELP	14.5833	12	0	0	0.823917	TRUE	0	SELP	1762	0.251437
10375	2.64407	154.583	0.0111968	0.00320513	0.378205	0.621212	12	12	6	FALSE	Cluster 1	Clustered	7.64444	CEACAM8	15.1667	12	0	0	0.817326	TRUE	0	CEACAM8	988	0.261494
10359	2.67797	1046.05	0.0757675	0.00316456	0.373418	0.272727	11	11	7	FALSE		Unclustered	3.2381	MAPK14	11.7273	11	0	0	0.813559	TRUE	0	MAPK14	3846	0.197226
10409	2.70339	435.797	0.0315658	0.0031348	0.369906	0.345455	11	11	7	FALSE	Cluster 3	Clustered	2.77778	IL7	12.9091	11	0	0	0.810734	TRUE	0	IL7	2500	0.223285
10410	2.65254	102.428	0.00741906	0.00319489	0.376997	0.745455	11	11	6	FALSE	Cluster 1	Clustered	7.64444	AZU1	16.2727	11	0	0	0.816384	TRUE	0	AZU1	900	0.280564
10414	2.60169	321.152	0.0232618	0.00325733	0.384365	0.581818	11	11	6	FALSE	Cluster 1	Clustered	6.80556	RNASE3	16.3636	11	0	0	0.822034	TRUE	0	RNASE3	1450	0.290584
10419	2.65254	101.628	0.00736111	0.00319489	0.376997	0.745455	11	11	6	FALSE	Cluster 1	Clustered	7.64444	BPI	16.0909	11	0	0	0.816384	TRUE	0	BPI	892	0.277429
10352	2.76271	421.036	0.0304966	0.00306748	0.361963	0.311111	10	10	7	FALSE		Unclustered	3.73333	PPARG	11.6	10	0	0	0.804143	TRUE	0	PPARG	1722	0.216981
10356	3	674.629	0.0488649	0.00282486	0.333333	0.311111	10	10	7	FALSE	Cluster 3	Clustered	2.85714	KLRD1	8	10	0	0	0.777778	TRUE	0	KLRD1	2814	0.205263
10361	2.64407	632.019	0.0457786	0.00320513	0.378205	0.466667	10	10	6	FALSE		Unclustered	6	PRTN3	14.8	10	0	0	0.817326	TRUE	0	PRTN3	2424	0.265455
10378	2.61017	532.355	0.0385597	0.00324675	0.383117	0.361111	9	9	6	FALSE		Unclustered	3.73333	FCGR1A	14.5556	9	0	0	0.821092	TRUE	0	FCGR1A	1632	0.260606
10417	2.63559	438.838	0.031786	0.00321543	0.379421	0.472222	9	9	6	FALSE	Cluster 3	Clustered	2.85714	GZMB	14.7778	9	0	0	0.818267	TRUE	0	GZMB	2958	0.254789
10347	3.05932	449.858	0.0325843	0.00277008	0.32687	0.25	8	8	6	FALSE		Unclustered	1.85714	F5	8.25	8	0	0	0.771186	TRUE	0	F5	2244	0.235294
10367	2.72881	328.037	0.0237605	0.00310559	0.36646	0.392857	8	8	7	FALSE		Unclustered	3.46667	SOCS3	15.125	8	0	0	0.80791	TRUE	0	SOCS3	1642	0.267857
10381	2.57627	613.359	0.044427	0.00328947	0.388158	0.357143	8	8	6	FALSE		Unclustered	4	COL17A1	15.875	8	0	0	0.824859	TRUE	0	COL17A1	2196	0.2625
10394	2.59322	385.593	0.0279294	0.00326797	0.385621	0.392857	8	8	6	FALSE		Unclustered	1.92857	MUC1	16	8	0	0	0.822976	TRUE	0	MUC1	2094	0.273707
10406	2.66102	130.441	0.00944813	0.00318471	0.375796	0.5	8	8	6	FALSE		Unclustered	3.42857	LCN2	16.75	8	0	0	0.815443	TRUE	0	LCN2	864	0.30787
10339	2.61864	147.53	0.0106859	0.00323625	0.381877	0.619048	7	7	6	FALSE		Unclustered	3.42857	ITGA2B	18.4286	7	0	0	0.820151	TRUE	0	ITGA2B	1398	0.323308
10346	2.90678	304.416	0.0220495	0.00291545	0.344023	0.285714	7	7	7	FALSE	Cluster 4	Seed	3	PROS1	10.7143	7	0	0	0.788136	TRUE	0	PROS1	1504	0.229814
10354	2.84746	25.2328	0.00182767	0.00297619	0.35119	0.666667	7	7	7	FALSE	Cluster 2	Seed	5	CCR3	14.1429	7	0	0	0.794727	TRUE	0	CCR3	140	0.307453
10372	2.86441	29.4876	0.00213585	0.00295858	0.349112	0.666667	7	7	7	FALSE	Cluster 2	Clustered	5	CCR9	14.1429	7	0	0	0.792844	TRUE	0	CCR9	176	0.307453
10431	2.9661	35.0762	0.00254065	0.00285714	0.337143	0.571429	7	7	6	FALSE		Unclustered	5	LTF	13.5714	7	0	0	0.781544	TRUE	0	LTF	98	0.362934
10433	2.72881	244.698	0.017724	0.00310559	0.36646	0.47619	7	7	6	FALSE		Unclustered	4	ANPEP	12.8571	7	0	0	0.80791	TRUE	0	ANPEP	642	0.276398
10340	2.75424	17.8246	0.00129108	0.00307692	0.363077	0.6	6	6	6	FALSE		Unclustered	4	ITGB3	15.6667	6	0	0	0.805085	TRUE	0	ITGB3	128	0.319728
10350	2.79661	4.70516	0.00034081	0.0030303	0.357576	0.8	6	6	6	FALSE		Unclustered	3.42857	SLPI	18.1667	6	0	0	0.800377	TRUE	0	SLPI	36	0.349359
10370	2.9661	9.63333	0.00069776	0.00285714	0.337143	0.733333	6	6	7	FALSE	Cluster 2	Clustered	5	CCR4	13.1667	6	0	0	0.781544	TRUE	0	CCR4	52	0.321138
10398	3.04237	1144	0.0828625	0.00278552	0.328691	0.133333	6	6	6	FALSE		Unclustered	1.2	NTSR1	6.66667	6	0	0	0.77307	TRUE	0	NTSR1	3254	0.204301
10400	2.84746	332.039	0.0240503	0.00297619	0.35119	0.466667	6	6	7	FALSE		Unclustered	4	CTGF	15.8333	6	0	0	0.794727	TRUE	0	CTGF	1328	0.326389
10408	2.81356	172.05	0.012462	0.00301205	0.355422	0.466667	6	6	7	FALSE	Cluster 5	Clustered	2.7	TLR5	16.1667	6	0	0	0.798493	TRUE	0	TLR5	1010	0.316993
10425	2.90678	1862.79	0.134926	0.00291545	0.344023	0.0666667	6	6	5	FALSE		Unclustered	2	MB	9.16667	6	0	0	0.788136	TRUE	0	MB	6724	0.25
10348	2.88136	37.2294	0.00269661	0.00294118	0.347059	0.5	5	5	7	FALSE		Unclustered	3	PLAU	18	5	0	0	0.79096	TRUE	0	PLAU	194	0.391304
10357	3.44068	71.6921	0.00519282	0.00246305	0.29064	0.5	5	5	7	FALSE		Unclustered	2.7	KIR2DL1	7.2	5	0	0	0.728814	TRUE	0	KIR2DL1	322	0.388889
10365	3.36441	52.3194	0.00378962	0.00251889	0.297229	0.6	5	5	7	FALSE		Unclustered	2.7	KLRC2	8	5	0	0	0.737288	TRUE	0	KLRC2	328	0.363636
10380	3.05085	0	0	0.00277778	0.327778	1	5	5	7	FALSE	Cluster 2	Clustered	5	GPER	12.6	5	0	0	0.772128	TRUE	0	GPER	0	0.331579
10387	3.4322	10.6	0.00076778	0.00246914	0.291358	0.6	5	5	7	FALSE		Unclustered	2.2	DEFA3	10	5	0	0	0.729755	TRUE	0	DEFA3	36	0.434783
10392	3.05085	0	0	0.00277778	0.327778	1	5	5	7	FALSE	Cluster 2	Clustered	5	SUCNR1	12.6	5	0	0	0.772128	TRUE	0	SUCNR1	0	0.331579
10391	3.5	24.4811	0.00177322	0.00242131	0.285714	0.5	4	4	6	FALSE	Cluster 4	Clustered	3	ORM1	5.5	4	0	0	0.722222	TRUE	0	ORM1	84	0.403846
10412	2.94068	7.80029	0.00056499	0.00288184	0.340058	0.5	4	4	7	FALSE		Unclustered	1.4	RETN	17	4	0	0	0.784369	TRUE	0	RETN	46	0.377778
10426	2.80508	248.539	0.0180022	0.00302115	0.356495	0.166667	4	4	5	FALSE		Unclustered	2	HP	15.75	4	0	0	0.799435	TRUE	0	HP	1196	0.324468
10434	2.81356	359.608	0.0260472	0.00301205	0.355422	0.5	4	4	6	FALSE		Unclustered	3	CR1	18.75	4	0	0	0.798493	TRUE	0	CR1	1208	0.385417
10445	3.12712	18.5934	0.00134676	0.00271003	0.319783	0.833333	4	4	7	FALSE		Unclustered	2.7	KLRF1	12.75	4	0	0	0.763653	TRUE	0	KLRF1	112	0.386364
10341	3.70339	152.441	0.0110417	0.00228833	0.270023	0.333333	3	3	6	FALSE	Cluster 6	Seed	2	C1QC	3	3	0	0	0.699623	TRUE	0	C1QC	622	0.444444
10342	3.85593	111.197	0.00805424	0.0021978	0.259341	0.333333	3	3	6	FALSE	Cluster 6	Clustered	2	C1QB	3.66667	3	0	0	0.682674	TRUE	0	C1QB	420	0.416667
10374	3.33051	234	0.0169491	0.00254453	0.300254	0.333333	3	3	7	FALSE		Unclustered	2	NLRC4	7.33333	3	0	0	0.741055	TRUE	0	NLRC4	768	0.411765
10376	3.48305	1.53333	0.00011106	0.00243309	0.287105	0.333333	3	3	7	FALSE		Unclustered	2	CEACAM6	11.3333	3	0	0	0.724105	TRUE	0	CEACAM6	8	0.611111
10384	4.00847	234	0.0169491	0.00211416	0.249471	0.333333	3	3	7	FALSE		Unclustered	2	NRG1	3	3	0	0	0.665725	TRUE	0	NRG1	656	0.444444
10386	3.66949	0	0	0.00230947	0.272517	1	3	3	7	FALSE	Cluster 4	Clustered	3	GAS6	6.33333	3	0	0	0.70339	TRUE	0	GAS6	0	0.527778
10389	3.47458	466	0.0337534	0.00243902	0.287805	0	3	3	7	FALSE		Unclustered	0.5	HBD	7	3	0	0	0.725047	TRUE	0	HBD	1542	0.333333
10402	3.49153	0	0	0.00242718	0.286408	1	3	3	7	FALSE		Unclustered	3	DEFA1	9	3	0	0	0.723164	TRUE	0	DEFA1	0	0.473684
10407	3.49153	0	0	0.00242718	0.286408	1	3	3	7	FALSE		Unclustered	3	DEFA1B	9	3	0	0	0.723164	TRUE	0	DEFA1B	0	0.473684
10411	3.02542	464	0.0336086	0.00280112	0.330532	0.333333	3	3	7	FALSE		Unclustered	2	ARG1	14.6667	3	0	0	0.774953	TRUE	0	ARG1	1320	0.434343
10416	5.72881	466	0.0337534	0.00147929	0.174556	0	3	3	8	FALSE		Unclustered	0.5	CACNA1E	1.33333	3	0	0	0.474576	TRUE	0	CACNA1E	1594	0.333333
10432	3.44915	0	0	0.002457	0.289926	1	3	3	7	FALSE		Unclustered	3	PGLYRP1	14.6667	3	0	0	0.727872	TRUE	0	PGLYRP1	0	0.637681
10436	3.51695	5.80952	0.0004208	0.00240964	0.284337	0.333333	3	3	8	FALSE		Unclustered	2	IRAK3	9.33333	3	0	0	0.720339	TRUE	0	IRAK3	32	0.5
10438	3.64407	234	0.0169491	0.00232558	0.274419	0.333333	3	3	8	FALSE		Unclustered	2	PRKAR1B	4.66667	3	0	0	0.706215	TRUE	0	PRKAR1B	674	0.393939
10344	3.61864	234	0.0169491	0.00234192	0.276347	0	2	2	7	FALSE		Unclustered	0.666667	PIWIL4	5.5	2	0	0	0.70904	TRUE	0	PIWIL4	800	0.5
10360	3.52542	6.2	0.00044908	0.00240385	0.283654	0	2	2	7	FALSE		Unclustered	0.666667	CD177	8.5	2	0	0	0.719397	TRUE	0	CD177	18	0.535714
10363	3.83898	234	0.0169491	0.00220751	0.260486	0	2	2	8	FALSE		Unclustered	0.666667	GAB2	7.5	2	0	0	0.684557	TRUE	0	GAB2	1662	0.5
10377	3.54237	49.0318	0.00355148	0.00239234	0.282297	0	2	2	7	FALSE		Unclustered	0.666667	FCGR1B	5.5	2	0	0	0.717514	TRUE	0	FCGR1B	258	0.5
10379	3.38983	0	0	0.0025	0.295	1	2	2	7	FALSE		Unclustered	2	PDGFD	11	2	0	0	0.734463	TRUE	0	PDGFD	0	0.611111
10383	4.01695	0	0	0.0021097	0.248945	1	2	2	7	FALSE		Unclustered	2	MATK	4.5	2	0	0	0.664783	TRUE	0	MATK	0	0.642857
10385	3.83898	234	0.0169491	0.00220751	0.260486	0	2	2	8	FALSE		Unclustered	0.666667	RGS1	7.5	2	0	0	0.684557	TRUE	0	RGS1	1662	0.5
10401	3.73729	0	0	0.00226757	0.267574	1	2	2	8	FALSE		Unclustered	2	SMARCD3	8	2	0	0	0.695857	TRUE	0	SMARCD3	0	0.727273
10405	3.91525	20.5833	0.0014909	0.0021645	0.255411	0	2	2	8	FALSE		Unclustered	0.666667	LILRA5	6	2	0	0	0.676083	TRUE	0	LILRA5	38	0.5
10423	4	234	0.0169491	0.00211864	0.25	0	2	2	8	FALSE		Unclustered	0.666667	GLUL	2	2	0	0	0.666667	TRUE	0	GLUL	662	0.5
10427	3.49153	234	0.0169491	0.00242718	0.286408	0	2	2	7	FALSE		Unclustered	0.666667	SGCE	10	2	0	0	0.723164	TRUE	0	SGCE	772	0.5
10430	3.04237	6.35692	0.00046045	0.00278552	0.328691	0	2	2	7	FALSE		Unclustered	0.666667	TCN1	22.5	2	0	0	0.77307	TRUE	0	TCN1	66	0.565789
10435	3.31356	0	0	0.00255754	0.30179	1	2	2	7	FALSE		Unclustered	2	VCAN	14.5	2	0	0	0.742938	TRUE	0	VCAN	0	0.659091
10437	3.98305	0	0	0.00212766	0.251064	1	2	2	8	FALSE		Unclustered	2	KLRC3	7.5	2	0	0	0.66855	TRUE	0	KLRC3	0	0.75
10440	3.65254	0	0	0.00232019	0.273782	1	2	2	8	FALSE		Unclustered	2	OMG	7	2	0	0	0.705273	TRUE	0	OMG	0	0.583333
10441	3.19492	0	0	0.00265252	0.312997	1	2	2	7	FALSE		Unclustered	2	OLR1	18.5	2	0	0	0.756121	TRUE	0	OLR1	0	0.616667
10442	3.83051	912	0.0660582	0.00221239	0.261062	0	2	2	6	FALSE		Unclustered	0.666667	TNNT1	4	2	0	0	0.685499	TRUE	0	TNNT1	3168	0.5
10443	4.77119	690	0.0499783	0.0017762	0.209591	0	2	2	7	FALSE		Unclustered	0.666667	MYL9	2.5	2	0	0	0.580979	TRUE	0	MYL9	2382	0.5
10446	4.57627	0	0	0.00185185	0.218519	1	2	2	7	FALSE	Cluster 6	Clustered	2	STAB1	3	2	0	0	0.602637	TRUE	0	STAB1	0	0.75
10448	3.88136	234	0.0169491	0.00218341	0.257642	0	2	2	6	FALSE		Unclustered	0.666667	MYOM2	3.5	2	0	0	0.679849	TRUE	0	MYOM2	798	0.5
10343	4.61017	0	0	0.00183824	0.216912	0	1	1	8	FALSE		Unclustered	0	TDRD9	2	1	0	0	0.59887	TRUE	0	TDRD9	0	0
10358	3.66949	0	0	0.00230947	0.272517	0	1	1	8	FALSE		Unclustered	0	MAP2K6	11	1	0	0	0.70339	TRUE	0	MAP2K6	0	0
10368	1	0	0	1	1	0	1	1	1	FALSE		Unclustered	0	NOG	1	1	0	0	1	TRUE	0	NOG	0	0
10369	1	0	0	1	1	0	1	1	1	FALSE		Unclustered	0	RGMB	1	1	0	0	1	TRUE	0	RGMB	0	0
10371	3.85593	0	0	0.0021978	0.259341	0	1	1	8	FALSE		Unclustered	0	CD8B	14	1	0	0	0.682674	TRUE	0	CD8B	0	0
10373	4.32203	0	0	0.00196078	0.231373	0	1	1	8	FALSE		Unclustered	0	AIM2	3	1	0	0	0.630885	TRUE	0	AIM2	0	0
10382	3.5678	0	0	0.0023753	0.280285	0	1	1	7	FALSE		Unclustered	0	PLOD2	8	1	0	0	0.714689	TRUE	0	PLOD2	0	0
10390	4.4661	0	0	0.00189753	0.223909	0	1	1	8	FALSE		Unclustered	0	HBE1	3	1	0	0	0.614878	TRUE	0	HBE1	0	0
10393	3.72034	0	0	0.0022779	0.268793	0	1	1	8	FALSE		Unclustered	0	TRIM9	8	1	0	0	0.69774	TRUE	0	TRIM9	0	0
10395	3.58475	0	0	0.00236407	0.27896	0	1	1	7	FALSE		Unclustered	0	B3GNT5	8	1	0	0	0.712806	TRUE	0	B3GNT5	0	0
10396	4.83051	0	0	0.00175439	0.207018	0	1	1	9	FALSE		Unclustered	0	FCER1A	2	1	0	0	0.574388	TRUE	0	FCER1A	0	0
10397	4.05085	0	0	0.00209205	0.246862	0	1	1	7	FALSE		Unclustered	0	CNIH2	8	1	0	0	0.661017	TRUE	0	CNIH2	0	0
10399	4.0339	0	0	0.00210084	0.247899	0	1	1	7	FALSE		Unclustered	0	P2RY10	6	1	0	0	0.6629	TRUE	0	P2RY10	0	0
10403	3.52542	0	0	0.00240385	0.283654	0	1	1	7	FALSE		Unclustered	0	SERPINB10	15	1	0	0	0.719397	TRUE	0	SERPINB10	0	0
10413	3.59322	0	0	0.00235849	0.278302	0	1	1	7	FALSE		Unclustered	0	RNASE2	11	1	0	0	0.711864	TRUE	0	RNASE2	0	0
10415	6.72034	0	0	0.00126103	0.148802	0	1	1	9	FALSE		Unclustered	0	RASGRP4	3	1	0	0	0.364407	TRUE	0	RASGRP4	0	0
10420	1	0	0	1	1	0	1	1	1	FALSE		Unclustered	0	SLC22A1	1	1	0	0	1	TRUE	0	SLC22A1	0	0
10421	1	0	0	1	1	0	1	1	1	FALSE		Unclustered	0	ASGR2	1	1	0	0	1	TRUE	0	ASGR2	0	0
10422	5	0	0	0.00169492	0.2	0	1	1	8	FALSE		Unclustered	0	LLGL2	3	1	0	0	0.555556	TRUE	0	LLGL2	0	0
10424	4.83051	0	0	0.00175439	0.207018	0	1	1	9	FALSE		Unclustered	0	GPR183	2	1	0	0	0.574388	TRUE	0	GPR183	0	0
10428	6.72034	0	0	0.00126103	0.148802	0	1	1	9	FALSE		Unclustered	0	ASPH	3	1	0	0	0.364407	TRUE	0	ASPH	0	0
10429	4.99153	0	0	0.00169779	0.20034	0	1	1	9	FALSE		Unclustered	0	SLC1A3	2	1	0	0	0.556497	TRUE	0	SLC1A3	0	0
10439	4.63559	0	0	0.00182815	0.215722	0	1	1	9	FALSE		Unclustered	0	LRRN3	3	1	0	0	0.596045	TRUE	0	LRRN3	0	0
10444	3.99153	0	0	0.00212314	0.250531	0	1	1	8	FALSE		Unclustered	0	KIR3DL2	10	1	0	0	0.667608	TRUE	0	KIR3DL2	0	0
10447	4.87288	0	0	0.00173913	0.205217	0	1	1	7	FALSE		Unclustered	0	DYSF	2	1	0	0	0.56968	TRUE	0	DYSF	0	0
10449	3.75424	0	0	0.00225734	0.266366	0	1	1	8	FALSE		Unclustered	0	CAMK4	10	1	0	0	0.693974	TRUE	0	CAMK4	0	0
10450	3.72034	0	0	0.0022779	0.268793	0	1	1	7	FALSE		Unclustered	0	ALPL	7	1	0	0	0.69774	TRUE	0	ALPL	0	0
10451	3.69492	0	0	0.00229358	0.270642	0	1	1	8	FALSE		Unclustered	0	VPREB1	11	1	0	0	0.700565	TRUE	0	VPREB1	0	0
10452	3.84746	0	0	0.00220264	0.259912	0	1	1	7	FALSE		Unclustered	0	MS4A3	14	1	0	0	0.683616	TRUE	0	MS4A3	0	0
10453	3.40678	0	0	0.00248756	0.293532	0	1	1	7	FALSE		Unclustered	0	HK3	15	1	0	0	0.73258	TRUE	0	HK3	0	0
10454	3.83898	0	0	0.00220751	0.260486	0	1	1	8	FALSE		Unclustered	0	CA4	6	1	0	0	0.684557	TRUE	0	CA4	0	0
10455	4.0339	0	0	0.00210084	0.247899	0	1	1	7	FALSE		Unclustered	0	GJB6	6	1	0	0	0.6629	TRUE	0	GJB6	0	0
10456	3.84746	0	0	0.00220264	0.259912	0	1	1	7	FALSE		Unclustered	0	OLFM4	14	1	0	0	0.683616	TRUE	0	OLFM4	0	0
10457	4.4661	0	0	0.00189753	0.223909	0	1	1	8	FALSE		Unclustered	0	HPSE	3	1	0	0	0.614878	TRUE	0	HPSE	0	0
10458	3.60169	0	0	0.00235294	0.277647	0	1	1	7	FALSE		Unclustered	0	S100A12	9	1	0	0	0.710923	TRUE	0	S100A12	0	0
10459	3.18644	0	0	0.00265957	0.31383	0	1	1	6	FALSE		Unclustered	0	CRISP3	25	1	0	0	0.757062	TRUE	0	CRISP3	0	0
10460	4.48305	0	0	0.00189036	0.223062	0	1	1	8	FALSE		Unclustered	0	GRB10	2	1	0	0	0.612994	TRUE	0	GRB10	0	0
10461	3.85593	0	0	0.0021978	0.259341	0	1	1	8	FALSE		Unclustered	0	TCF7	14	1	0	0	0.682674	TRUE	0	TCF7	0	0
