# Supplementary material for: Differentially Expressed Genes in Osteomyelitis Induced by Staphylococcus aureus Infection
Source: Front Microbiol. 2018 May 25;9:1093. doi: 10.3389/fmicb.2018.01093 (PMC5982613; doi:10.3389/fmicb.2018.01093)
Supplement: Supplementary file 5 [file Table_5.XLSX]

## Sheet: Sheet1
Supplementary Table 5. PPI network nodes of OMRGs analyzed using Cytoscape software, related to Table 3.
SUID	AverageShortestPathLength	Betweenness unDir	BetweennessCentrality	Closeness unDir	ClosenessCentrality	ClusteringCoefficient	Degree	Degree unDir	Eccentricity	IsSingleNode	MCODE_Cluster	MCODE_Node_Status	MCODE_Score	name	NeighborhoodConnectivity	NumberOfDirectedEdges	NumberOfUndirectedEdges	PartnerOfMultiEdgedNodePairs	Radiality	selected	SelfLoops	shared name	Stress	TopologicalCoefficient
18499	2.66049	9006.66	0.345321	0.00232019	0.37587	0.0378788	33	33	6	FALSE	Cluster 5	Clustered	1.36364	PHLPP2	4.06061	33	0	0	0.861626	TRUE	0	PHLPP2	25714	0.0627706
18420	2.7037	7387.71	0.283249	0.00228311	0.369863	0.0948617	23	23	8	FALSE	Cluster 1	Clustered	5	EGF	6.13043	23	0	0	0.858025	TRUE	0	EGF	23738	0.0863171
18505	2.77778	3769.2	0.144513	0.00222222	0.36	0.141667	16	16	7	FALSE	Cluster 5	Clustered	1.46667	PIKFYVE	8.125	16	0	0	0.851852	TRUE	0	PIKFYVE	10732	0.101763
18425	2.61111	5200.68	0.199397	0.00236407	0.382979	0.171429	15	15	7	FALSE	Cluster 1	Clustered	4	HSPA8	9.8	15	0	0	0.865741	TRUE	0	HSPA8	16058	0.110345
18412	3.2284	1798.56	0.0689581	0.00191205	0.309751	0.320513	13	13	8	FALSE	Cluster 1	Seed	5	HIST2H2BE	7.30769	13	0	0	0.8143	TRUE	0	HIST2H2BE	5794	0.188259
18433	2.96296	2562.08	0.0982318	0.00208333	0.3375	0.179487	13	13	8	FALSE	Cluster 1	Clustered	4	UBE2D1	8.15385	13	0	0	0.83642	TRUE	0	UBE2D1	8212	0.142857
18510	3.25309	3143.9	0.120539	0.00189753	0.3074	0.166667	12	12	9	FALSE	Cluster 9|Cluster 10	Clustered	1.85714	CD79A	6.91667	12	0	0	0.812243	TRUE	0	CD79A	9088	0.14539
18419	3.15432	1652.75	0.0633676	0.00195695	0.317025	0.109091	11	11	7	FALSE	Cluster 8|Cluster 6	Seed	3	ERBB2	5.18182	11	0	0	0.820473	TRUE	0	ERBB2	4016	0.130221
18462	3.33951	1263.8	0.0484548	0.00184843	0.299445	0.181818	11	11	8	FALSE	Cluster 4	Clustered	2.7	CD86	5.90909	11	0	0	0.805041	TRUE	0	CD86	3880	0.163636
18478	3.01852	2241.39	0.0859362	0.00204499	0.331288	0.244444	10	10	6	FALSE	Cluster 5	Seed	1.5	MPP6	9.7	10	0	0	0.83179	TRUE	0	MPP6	5796	0.165517
18538	3.08025	2730.29	0.104681	0.00200401	0.324649	0.133333	10	10	7	FALSE		Unclustered	2.7	PCSK6	8.2	10	0	0	0.826646	TRUE	0	PCSK6	6380	0.148077
18435	3.41358	1837.13	0.0704368	0.00180832	0.292948	0.333333	9	9	9	FALSE	Cluster 1	Clustered	5	VWF	7.55556	9	0	0	0.798868	TRUE	0	VWF	5308	0.186111
18474	3.14815	1598.16	0.0612745	0.00196078	0.317647	0.25	9	9	6	FALSE	Cluster 6|Cluster 8	Clustered	2.4	GNAO1	8.55556	9	0	0	0.820988	TRUE	0	GNAO1	4400	0.175926
18498	3.00617	2321.09	0.0889919	0.00205339	0.332649	0.25	9	9	8	FALSE	Cluster 4	Clustered	2.7	TLR2	8.88889	9	0	0	0.832819	TRUE	0	TLR2	6118	0.175556
18413	3.7284	97.9437	0.00375522	0.00165563	0.268212	0.678571	8	8	8	FALSE	Cluster 1	Clustered	5	HIST2H2AC	8.125	8	0	0	0.772634	TRUE	0	HIST2H2AC	932	0.386905
18414	3.7284	97.9437	0.00375522	0.00165563	0.268212	0.678571	8	8	8	FALSE	Cluster 1	Clustered	5	HIST2H2AA3	8.125	8	0	0	0.772634	TRUE	0	HIST2H2AA3	932	0.386905
18464	3.19136	431.78	0.0165547	0.00193424	0.313346	0.321429	8	8	7	FALSE		Unclustered	2.7	EPHA4	10	8	0	0	0.817387	TRUE	0	EPHA4	1796	0.204082
18465	2.95679	1432.72	0.0549312	0.00208768	0.338205	0.25	8	8	7	FALSE		Unclustered	3	EPHA1	10.875	8	0	0	0.836934	TRUE	0	EPHA1	5696	0.17623
18497	4	723.155	0.0277262	0.00154321	0.25	0.428571	8	8	7	FALSE	Cluster 1	Clustered	5	HIST2H3C	6.625	8	0	0	0.75	TRUE	0	HIST2H3C	3082	0.382353
18418	3.73457	80.327	0.00307979	0.00165289	0.267769	0.761905	7	7	8	FALSE	Cluster 1	Clustered	5	H2AFJ	8.71429	7	0	0	0.772119	TRUE	0	H2AFJ	852	0.414966
18463	3.0679	922.084	0.0353533	0.00201207	0.325956	0.333333	7	7	7	FALSE	Cluster 1	Clustered	4	CD3D	10.2857	7	0	0	0.827675	TRUE	0	CD3D	3348	0.215805
18501	3.19136	627.661	0.0240649	0.00193424	0.313346	0.142857	7	7	7	FALSE		Unclustered	3	ZAK	10.4286	7	0	0	0.817387	TRUE	0	ZAK	1996	0.214286
18448	2.89506	815.145	0.0312532	0.0021322	0.345416	0.6	6	6	7	FALSE	Cluster 1	Clustered	4	CLTCL1	15.5	6	0	0	0.842078	TRUE	0	CLTCL1	3918	0.231343
18458	3.51235	393.616	0.0150915	0.00175747	0.28471	0.6	6	6	9	FALSE		Unclustered	3.73333	H1F0	10.6667	6	0	0	0.790638	TRUE	0	H1F0	2146	0.318182
18467	4.04938	1424.38	0.0546118	0.00152439	0.246951	0.133333	6	6	9	FALSE		Unclustered	1.2	ITGB5	3.66667	6	0	0	0.745885	TRUE	0	ITGB5	3210	0.208333
18503	3.61111	111.19	0.00426311	0.0017094	0.276923	0.4	6	6	9	FALSE	Cluster 4	Clustered	2.7	IL23A	6.66667	6	0	0	0.782407	TRUE	0	IL23A	300	0.295455
18509	4.05556	1133.52	0.0434597	0.00152207	0.246575	0.266667	6	6	10	FALSE	Cluster 4	Clustered	3	PAX5	4.83333	6	0	0	0.74537	TRUE	0	PAX5	3190	0.25
18415	4.12346	0	0	0.00149701	0.242515	1	5	5	8	FALSE	Cluster 1	Clustered	5	HIST2H2AB	8.8	5	0	0	0.739712	TRUE	0	HIST2H2AB	0	0.628571
18430	1	3	0.15	0.2	1	0.7	5	5	1	FALSE	Cluster 3	Seed	4	TMEM67	3.8	5	0	0	1	TRUE	0	TMEM67	6	0.76
18431	1	3	0.15	0.2	1	0.7	5	5	1	FALSE	Cluster 3	Clustered	4	AHI1	3.8	5	0	0	1	TRUE	0	AHI1	6	0.76
18434	3.60494	0	0	0.00171233	0.277397	1	5	5	9	FALSE	Cluster 1	Clustered	5	MMRN1	9.4	5	0	0	0.782922	TRUE	0	MMRN1	0	0.361538
18450	3.2716	361.329	0.0138536	0.00188679	0.30566	0.2	5	5	7	FALSE	Cluster 5	Clustered	1.2	RHOBTB1	11.6	5	0	0	0.8107	TRUE	0	RHOBTB1	780	0.259091
18459	3.96914	17.3333	0.00066457	0.00155521	0.251944	0.7	5	5	9	FALSE	Cluster 1	Clustered	4	HIST1H1C	7.6	5	0	0	0.752572	TRUE	0	HIST1H1C	92	0.542857
18460	3.91975	1045.01	0.0400664	0.0015748	0.255118	0.3	5	5	8	FALSE	Cluster 4	Seed	3	ALAS2	4	5	0	0	0.756687	TRUE	0	ALAS2	1954	0.3
18470	3.60494	0	0	0.00171233	0.277397	1	5	5	9	FALSE	Cluster 1	Clustered	5	FAM3C	9.4	5	0	0	0.782922	TRUE	0	FAM3C	0	0.361538
18476	4.17284	1014.3	0.0388889	0.00147929	0.239645	0.1	5	5	9	FALSE		Unclustered	2	COL1A2	4.4	5	0	0	0.735597	TRUE	0	COL1A2	3690	0.253333
18482	3.60494	0	0	0.00171233	0.277397	1	5	5	9	FALSE	Cluster 1	Clustered	5	QSOX1	9.4	5	0	0	0.782922	TRUE	0	QSOX1	0	0.361538
18485	3.2037	144.048	0.00552287	0.00192678	0.312139	0.6	5	5	8	FALSE	Cluster 1	Clustered	4	KIAA0319	10.6	5	0	0	0.816358	TRUE	0	KIAA0319	296	0.297143
18487	3.60494	0	0	0.00171233	0.277397	1	5	5	9	FALSE	Cluster 1	Clustered	5	ORM2	9.4	5	0	0	0.782922	TRUE	0	ORM2	0	0.361538
18489	4.30247	1181.83	0.0453121	0.00143472	0.232425	0.2	5	5	8	FALSE	Cluster 10|Cluster 9	Clustered	1.66667	NT5M	3.2	5	0	0	0.724794	TRUE	0	NT5M	6512	0.35
18511	4.43827	642	0.0246147	0.00139082	0.225313	0.3	5	5	9	FALSE	Cluster 4	Clustered	3	GYPB	3.4	5	0	0	0.713477	TRUE	0	GYPB	1158	0.333333
18512	4.37654	585.306	0.022441	0.00141044	0.228491	0.3	5	5	9	FALSE	Cluster 4	Clustered	3	CA1	3.8	5	0	0	0.718621	TRUE	0	CA1	1066	0.309091
18517	3.40123	502.336	0.0192599	0.00181488	0.294011	0.4	5	5	8	FALSE		Unclustered	3	OAS2	10	5	0	0	0.799897	TRUE	0	OAS2	1782	0.316129
18519	3.7284	723.731	0.0277483	0.00165563	0.268212	0.1	5	5	9	FALSE		Unclustered	2	SPIB	5	5	0	0	0.772634	TRUE	0	SPIB	2014	0.275
18530	3.84568	1238.39	0.0474806	0.00160514	0.260032	0.3	5	5	9	FALSE	Cluster 4	Clustered	3	OSBP2	5	5	0	0	0.76286	TRUE	0	OSBP2	2600	0.270588
18546	3.82099	334.613	0.0128293	0.00161551	0.261712	0.1	5	5	8	FALSE		Unclustered	2	PPM1L	5.6	5	0	0	0.764918	TRUE	0	PPM1L	1470	0.454545
18554	3.58642	148.063	0.00567682	0.00172117	0.27883	0.4	5	5	7	FALSE	Cluster 6|Cluster 8	Seed	3	LRRC26	7.4	5	0	0	0.784465	TRUE	0	LRRC26	1050	0.313043
18555	4.02469	1264	0.0484625	0.00153374	0.248466	0.6	5	5	8	FALSE	Cluster 2	Clustered	4	ATP2A1	5.2	5	0	0	0.747942	TRUE	0	ATP2A1	2848	0.384615
18416	4.32716	1126.2	0.0431792	0.00142653	0.231098	0	4	4	8	FALSE		Unclustered	0.4	MCM7	3.75	4	0	0	0.722737	TRUE	0	MCM7	3542	0.25
18428	5	0	0	0.00123457	0.2	1	4	4	9	FALSE	Cluster 2	Seed	4	CACNA2D3	4.25	4	0	0	0.666667	TRUE	0	CACNA2D3	0	0.85
18429	5	0	0	0.00123457	0.2	1	4	4	9	FALSE	Cluster 2	Clustered	4	CACNB2	4.25	4	0	0	0.666667	TRUE	0	CACNB2	0	0.85
18440	5	0	0	0.00123457	0.2	1	4	4	9	FALSE	Cluster 2	Clustered	4	CACNB4	4.25	4	0	0	0.666667	TRUE	0	CACNB4	0	0.85
18442	3.75926	1409.95	0.0540584	0.00164204	0.26601	0	4	4	7	FALSE		Unclustered	0.4	RRM2	4.75	4	0	0	0.770062	TRUE	0	RRM2	3622	0.25
18445	3.40741	92.3239	0.00353975	0.00181159	0.293478	0.333333	4	4	8	FALSE		Unclustered	1.2	ARHGEF7	8.75	4	0	0	0.799383	TRUE	0	ARHGEF7	330	0.3125
18446	1.2	0	0	0.166667	0.833333	1	4	4	2	FALSE	Cluster 3	Clustered	4	TCTN3	4.5	4	0	0	0.9	TRUE	0	TCTN3	0	0.9
18449	1.2	0	0	0.166667	0.833333	1	4	4	2	FALSE	Cluster 3	Clustered	4	CCDC41	4.5	4	0	0	0.9	TRUE	0	CCDC41	0	0.9
18453	1.2	0	0	0.166667	0.833333	1	4	4	2	FALSE	Cluster 3	Clustered	4	ODF2	4.5	4	0	0	0.9	TRUE	0	ODF2	0	0.9
18481	4.21605	770.836	0.0295543	0.00146413	0.237189	0.333333	4	4	8	FALSE	Cluster 10|Cluster 9	Clustered	1.66667	ENTPD6	4	4	0	0	0.731996	TRUE	0	ENTPD6	3572	0.340909
18484	5	0	0	0.00123457	0.2	1	4	4	9	FALSE	Cluster 2	Clustered	4	CACNG6	4.25	4	0	0	0.666667	TRUE	0	CACNG6	0	0.85
18488	3.50617	1149.35	0.0440669	0.00176056	0.285211	0.166667	4	4	7	FALSE	Cluster 10|Cluster 9	Clustered	2	PDE11A	11.75	4	0	0	0.791152	TRUE	0	PDE11A	6108	0.304054
18490	3.48765	830.968	0.0318598	0.00176991	0.286726	0.333333	4	4	7	FALSE		Unclustered	1.66667	PDE4C	13	4	0	0	0.792695	TRUE	0	PDE4C	4472	0.310976
18500	3.49383	99.3811	0.00381033	0.00176678	0.286219	0.166667	4	4	7	FALSE		Unclustered	2	PASK	13	4	0	0	0.792181	TRUE	0	PASK	616	0.328947
18513	3.30864	152.183	0.00583477	0.00186567	0.302239	0.333333	4	4	8	FALSE		Unclustered	1.66667	PI3	11.25	4	0	0	0.807613	TRUE	0	PI3	370	0.305556
18516	3.46914	763.813	0.029285	0.00177936	0.288256	0.166667	4	4	8	FALSE		Unclustered	2	MMP7	10.25	4	0	0	0.794239	TRUE	0	MMP7	2956	0.295455
18521	3.4321	12.2143	0.0004683	0.00179856	0.291367	0.833333	4	4	7	FALSE	Cluster 6|Cluster 8	Clustered	2.7	GEM	15.75	4	0	0	0.797325	TRUE	0	GEM	70	0.366279
18529	3.96914	115.104	0.00441317	0.00155521	0.251944	0.666667	4	4	9	FALSE	Cluster 4	Clustered	3	CR2	8	4	0	0	0.752572	TRUE	0	CR2	382	0.380952
18536	4.11728	323	0.012384	0.00149925	0.242879	0.333333	4	4	7	FALSE		Unclustered	1.66667	AXIN2	3.5	4	0	0	0.740226	TRUE	0	AXIN2	654	0.361111
18552	3.83333	12.6135	0.00048361	0.00161031	0.26087	0.166667	4	4	8	FALSE		Unclustered	2	PPM1K	6.75	4	0	0	0.763889	TRUE	0	PPM1K	86	0.568182
18421	4.1358	5.32857	0.0002043	0.00149254	0.241791	0.666667	3	3	8	FALSE		Unclustered	1.66667	HIST1H2AM	8.66667	3	0	0	0.738683	TRUE	0	HIST1H2AM	26	0.619048
18422	3.66667	0	0	0.0016835	0.272727	1	3	3	7	FALSE	Cluster 8|Cluster 6	Clustered	3	LIN7A	8	3	0	0	0.777778	TRUE	0	LIN7A	0	0.444444
18423	3.66667	0	0	0.0016835	0.272727	1	3	3	7	FALSE	Cluster 8|Cluster 6	Clustered	3	APBA1	8	3	0	0	0.777778	TRUE	0	APBA1	0	0.444444
18424	3.37654	954	0.0365769	0.00182815	0.296161	0.333333	3	3	8	FALSE		Unclustered	2	DNAJB4	11	3	0	0	0.801955	TRUE	0	DNAJB4	2058	0.395062
18427	3.3642	1754.21	0.0672575	0.00183486	0.297248	0	3	3	7	FALSE		Unclustered	0.5	ANK1	13.3333	3	0	0	0.802984	TRUE	0	ANK1	3376	0.333333
18432	3.94444	0	0	0.00156495	0.253521	1	3	3	9	FALSE	Cluster 7	Seed	3	RNF130	6.33333	3	0	0	0.75463	TRUE	0	RNF130	0	0.487179
18441	3.94444	0	0	0.00156495	0.253521	1	3	3	9	FALSE	Cluster 7	Clustered	3	SIAH2	6.33333	3	0	0	0.75463	TRUE	0	SIAH2	0	0.487179
18454	3.94444	0	0	0.00156495	0.253521	1	3	3	9	FALSE	Cluster 7	Clustered	3	RNF217	6.33333	3	0	0	0.75463	TRUE	0	RNF217	0	0.487179
18457	3.79012	18.3081	0.00070194	0.00162866	0.263844	0.333333	3	3	8	FALSE		Unclustered	2	ARHGEF12	6.66667	3	0	0	0.76749	TRUE	0	ARHGEF12	56	0.422222
18466	5.02469	322	0.0123457	0.0012285	0.199017	0.333333	3	3	10	FALSE		Unclustered	2	CALD1	3	3	0	0	0.664609	TRUE	0	CALD1	690	0.444444
18471	6.03704	954	0.0365769	0.00102249	0.165644	0.333333	3	3	10	FALSE	Cluster 10|Cluster 9	Seed	2	GRM7	2.66667	3	0	0	0.580247	TRUE	0	GRM7	5136	0.466667
18480	3.74074	8.80952	0.00033776	0.00165017	0.267327	0.666667	3	3	8	FALSE		Unclustered	1.66667	CD1C	9	3	0	0	0.771605	TRUE	0	CD1C	48	0.529412
18483	5.08025	1264	0.0484625	0.00121507	0.196841	0.333333	3	3	9	FALSE	Cluster 10|Cluster 9	Clustered	2	IMPDH1	4	3	0	0	0.659979	TRUE	0	IMPDH1	6840	0.458333
18493	7.01235	322	0.0123457	0.000880282	0.142606	0.333333	3	3	11	FALSE	Cluster 10|Cluster 9	Clustered	2	GPR18	2	3	0	0	0.498971	TRUE	0	GPR18	1716	0.555556
18514	3.84568	0	0	0.00160514	0.260032	1	3	3	9	FALSE	Cluster 4	Clustered	3	IL1R1	8.66667	3	0	0	0.76286	TRUE	0	IL1R1	0	0.577778
18523	4.71605	436.706	0.0167436	0.0013089	0.212042	0	3	3	10	FALSE		Unclustered	0.5	BACH2	4	3	0	0	0.690329	TRUE	0	BACH2	838	0.333333
18527	4.19753	0	0	0.00147059	0.238235	1	3	3	10	FALSE	Cluster 4	Clustered	3	MME	7.33333	3	0	0	0.733539	TRUE	0	MME	0	0.52381
18531	4.17901	87.9291	0.00337126	0.0014771	0.239291	0	3	3	9	FALSE		Unclustered	0.5	HLA-DQB1	6.33333	3	0	0	0.735082	TRUE	0	HLA-DQB1	288	0.380952
18532	4.22222	340.124	0.0130406	0.00146199	0.236842	0	3	3	10	FALSE		Unclustered	0.5	TNFRSF25	5.33333	3	0	0	0.731481	TRUE	0	TNFRSF25	1030	0.393939
18540	3.48148	839.393	0.0321828	0.00177305	0.287234	0	3	3	8	FALSE		Unclustered	0.5	ABCB4	7.33333	3	0	0	0.79321	TRUE	0	ABCB4	2232	0.333333
18545	3.77778	98.9088	0.00379222	0.00163399	0.264706	0.333333	3	3	8	FALSE		Unclustered	2	GATA3	9.33333	3	0	0	0.768519	TRUE	0	GATA3	280	0.409091
18426	3.98148	574.711	0.0220348	0.00155039	0.251163	0	2	2	8	FALSE		Unclustered	0.666667	SPTB	4.5	2	0	0	0.751543	TRUE	0	SPTB	1196	0.5
18443	1	2	1	0.5	1	0	2	2	1	FALSE		Unclustered	0.666667	PTGDS	1	2	0	0	1	TRUE	0	PTGDS	2	0
18451	3.4321	34.0991	0.00130738	0.00179856	0.291367	0	2	2	8	FALSE		Unclustered	0.666667	ARHGEF4	14	2	0	0	0.797325	TRUE	0	ARHGEF4	110	0.52
18461	4.32099	44.3952	0.00170214	0.00142857	0.231429	0	2	2	9	FALSE		Unclustered	0.666667	SHMT1	3.5	2	0	0	0.723251	TRUE	0	SHMT1	112	0.5
18472	7.01852	0	0	0.000879507	0.14248	1	2	2	11	FALSE	Cluster 10|Cluster 9	Clustered	2	SSTR4	3	2	0	0	0.498457	TRUE	0	SSTR4	0	0.75
18473	4.12963	0	0	0.00149477	0.242152	1	2	2	7	FALSE		Unclustered	2	FZD5	6.5	2	0	0	0.739198	TRUE	0	FZD5	0	0.65
18475	5.03086	0	0	0.00122699	0.198773	1	2	2	10	FALSE		Unclustered	2	SORBS3	4.5	2	0	0	0.664095	TRUE	0	SORBS3	0	0.642857
18494	5.15432	322	0.0123457	0.0011976	0.194012	0	2	2	10	FALSE		Unclustered	0.666667	GLT25D2	3	2	0	0	0.653807	TRUE	0	GLT25D2	1178	0.5
18502	3.47531	60.5468	0.0023214	0.0017762	0.287744	0	2	2	8	FALSE		Unclustered	0.666667	IL28RA	10.5	2	0	0	0.793724	TRUE	0	IL28RA	208	0.527778
18504	4.12963	0	0	0.00149477	0.242152	1	2	2	7	FALSE		Unclustered	2	FZD9	6.5	2	0	0	0.739198	TRUE	0	FZD9	0	0.65
18520	4.24074	0	0	0.0014556	0.235808	1	2	2	10	FALSE	Cluster 9|Cluster 10	Clustered	2	FCRLA	7	2	0	0	0.729938	TRUE	0	FCRLA	0	0.583333
18522	4.24074	0	0	0.0014556	0.235808	1	2	2	10	FALSE	Cluster 9|Cluster 10	Clustered	2	VPREB3	7	2	0	0	0.729938	TRUE	0	VPREB3	0	0.583333
18533	4.26543	0.666667	2.556e-05	0.00144718	0.234443	0	2	2	9	FALSE		Unclustered	0.666667	TFPI	6.5	2	0	0	0.727881	TRUE	0	TFPI	2	0.611111
18537	3.59259	0	0	0.00171821	0.278351	1	2	2	7	FALSE		Unclustered	2	CTSA	21.5	2	0	0	0.783951	TRUE	0	CTSA	0	0.565789
18542	5.03704	322	0.0123457	0.00122549	0.198529	0	2	2	11	FALSE		Unclustered	0.666667	ID3	3.5	2	0	0	0.66358	TRUE	0	ID3	1066	0.5
18547	3.66049	230.353	0.00883187	0.00168634	0.273187	0	2	2	8	FALSE		Unclustered	0.666667	MAT1A	9	2	0	0	0.778292	TRUE	0	MAT1A	526	0.5
18548	3.5679	0	0	0.0017301	0.280277	1	2	2	8	FALSE		Unclustered	2	IGFBP3	17	2	0	0	0.786008	TRUE	0	IGFBP3	0	0.566667
18549	3.85802	0	0	0.0016	0.2592	1	2	2	9	FALSE		Unclustered	2	FSTL1	10	2	0	0	0.761831	TRUE	0	FSTL1	0	0.714286
18553	3.87654	0	0	0.00159236	0.257962	1	2	2	8	FALSE		Unclustered	2	IGDCC3	8	2	0	0	0.760288	TRUE	0	IGDCC3	0	0.888889
18556	3.68519	322	0.0123457	0.00167504	0.271357	0	2	2	9	FALSE		Unclustered	0.666667	TGFB1I1	12	2	0	0	0.776235	TRUE	0	TGFB1I1	820	0.5
18561	5.32716	322	0.0123457	0.00115875	0.187717	0	2	2	10	FALSE		Unclustered	0.666667	ME1	1.5	2	0	0	0.639403	TRUE	0	ME1	690	0.5
18564	1.6	0	0	0.125	0.625	1	2	2	2	FALSE		Unclustered	2	TMEM237	5	2	0	0	0.7	TRUE	0	TMEM237	0	1
18565	3.49383	0	0	0.00176678	0.286219	1	2	2	7	FALSE		Unclustered	2	PTPDC1	24.5	2	0	0	0.792181	TRUE	0	PTPDC1	0	0.628205
18566	3.77778	6.4	0.00024538	0.00163399	0.264706	0	2	2	8	FALSE		Unclustered	0.666667	ATP2C2	7.5	2	0	0	0.768519	TRUE	0	ATP2C2	20	0.590909
18568	5.30864	322	0.0123457	0.00116279	0.188372	0	2	2	9	FALSE		Unclustered	0.666667	CDKN1C	2.5	2	0	0	0.640946	TRUE	0	CDKN1C	1046	0.5
18579	3.64198	322	0.0123457	0.00169492	0.274576	0	2	2	7	FALSE		Unclustered	0.666667	ZNF681	17	2	0	0	0.779835	TRUE	0	ZNF681	650	0.5
18589	4.34568	640	0.024538	0.00142045	0.230114	0	2	2	9	FALSE		Unclustered	0.666667	PGM5	2.5	2	0	0	0.721193	TRUE	0	PGM5	1376	0.5
18605	3.87654	0	0	0.00159236	0.257962	1	2	2	8	FALSE		Unclustered	2	PLXNA1	8	2	0	0	0.760288	TRUE	0	PLXNA1	0	0.888889
18417	5.32099	0	0	0.00116009	0.187935	0	1	1	9	FALSE		Unclustered	0	ORC5	4	1	0	0	0.639918	TRUE	0	ORC5	0	0
18436	1	0	0	1	1	0	1	1	1	FALSE		Unclustered	0	E2F5	1	1	0	0	1	TRUE	0	E2F5	0	0
18437	1	0	0	1	1	0	1	1	1	FALSE		Unclustered	0	LIN9	1	1	0	0	1	TRUE	0	LIN9	0	0
18438	1	0	0	1	1	0	1	1	1	FALSE		Unclustered	0	GPC1	1	1	0	0	1	TRUE	0	GPC1	0	0
18439	1	0	0	1	1	0	1	1	1	FALSE		Unclustered	0	NDST1	1	1	0	0	1	TRUE	0	NDST1	0	0
18444	1.5	0	0	0.333333	0.666667	0	1	1	2	FALSE		Unclustered	0	PTGES	2	1	0	0	0.75	TRUE	0	PTGES	0	0
18447	3.69753	0	0	0.00166945	0.270451	0	1	1	9	FALSE		Unclustered	0	SPRY1	23	1	0	0	0.775206	TRUE	0	SPRY1	0	0
18452	4.14815	0	0	0.0014881	0.241071	0	1	1	8	FALSE		Unclustered	0	TFF3	11	1	0	0	0.737654	TRUE	0	TFF3	0	0
18455	1	0	0	1	1	0	1	1	1	FALSE		Unclustered	0	DDX51	1	1	0	0	1	TRUE	0	DDX51	0	0
18456	1	0	0	1	1	0	1	1	1	FALSE		Unclustered	0	NOC4L	1	1	0	0	1	TRUE	0	NOC4L	0	0
18468	1	0	0	1	1	0	1	1	1	FALSE		Unclustered	0	SYTL2	1	1	0	0	1	TRUE	0	SYTL2	0	0
18469	1	0	0	1	1	0	1	1	1	FALSE		Unclustered	0	RAB27A	1	1	0	0	1	TRUE	0	RAB27A	0	0
18477	5.16667	0	0	0.00119474	0.193548	0	1	1	10	FALSE		Unclustered	0	PCOLCE2	5	1	0	0	0.652778	TRUE	0	PCOLCE2	0	0
18479	3.60494	0	0	0.00171233	0.277397	0	1	1	8	FALSE		Unclustered	0	NUP35	15	1	0	0	0.782922	TRUE	0	NUP35	0	0
18486	3.60494	0	0	0.00171233	0.277397	0	1	1	8	FALSE		Unclustered	0	TPD52	15	1	0	0	0.782922	TRUE	0	TPD52	0	0
18491	1	0	0	1	1	0	1	1	1	FALSE		Unclustered	0	RLN2	1	1	0	0	1	TRUE	0	RLN2	0	0
18492	1	0	0	1	1	0	1	1	1	FALSE		Unclustered	0	ADORA2B	1	1	0	0	1	TRUE	0	ADORA2B	0	0
18495	1	0	0	1	1	0	1	1	1	FALSE		Unclustered	0	GDF7	1	1	0	0	1	TRUE	0	GDF7	0	0
18496	1	0	0	1	1	0	1	1	1	FALSE		Unclustered	0	AMHR2	1	1	0	0	1	TRUE	0	AMHR2	0	0
18506	1	0	0	1	1	0	1	1	1	FALSE		Unclustered	0	ACOT4	1	1	0	0	1	TRUE	0	ACOT4	0	0
18507	1	0	0	1	1	0	1	1	1	FALSE		Unclustered	0	ACOT1	1	1	0	0	1	TRUE	0	ACOT1	0	0
18508	5.04321	0	0	0.00122399	0.198286	0	1	1	10	FALSE		Unclustered	0	CAV2	6	1	0	0	0.663066	TRUE	0	CAV2	0	0
18515	5.4321	0	0	0.00113636	0.184091	0	1	1	10	FALSE		Unclustered	0	RHD	5	1	0	0	0.630658	TRUE	0	RHD	0	0
18518	3.69753	0	0	0.00166945	0.270451	0	1	1	9	FALSE		Unclustered	0	CCDC50	23	1	0	0	0.775206	TRUE	0	CCDC50	0	0
18524	5.70988	0	0	0.00108108	0.175135	0	1	1	11	FALSE		Unclustered	0	BATF3	3	1	0	0	0.60751	TRUE	0	BATF3	0	0
18525	1	0	0	1	1	0	1	1	1	FALSE		Unclustered	0	SCARA5	1	1	0	0	1	TRUE	0	SCARA5	0	0
18526	1	0	0	1	1	0	1	1	1	FALSE		Unclustered	0	SCARA3	1	1	0	0	1	TRUE	0	SCARA3	0	0
18528	6.01852	0	0	0.00102564	0.166154	0	1	1	11	FALSE		Unclustered	0	BCL7A	3	1	0	0	0.58179	TRUE	0	BCL7A	0	0
18534	1	0	0	1	1	0	1	1	1	FALSE		Unclustered	0	BSX	1	1	0	0	1	TRUE	0	BSX	0	0
18535	1	0	0	1	1	0	1	1	1	FALSE		Unclustered	0	NRGN	1	1	0	0	1	TRUE	0	NRGN	0	0
18539	4.47531	0	0	0.00137931	0.223448	0	1	1	9	FALSE		Unclustered	0	CYP7A1	3	1	0	0	0.710391	TRUE	0	CYP7A1	0	0
18541	3.65432	0	0	0.00168919	0.273649	0	1	1	7	FALSE		Unclustered	0	RAI14	33	1	0	0	0.778807	TRUE	0	RAI14	0	0
18543	6.03086	0	0	0.00102354	0.165814	0	1	1	12	FALSE		Unclustered	0	NBL1	2	1	0	0	0.580761	TRUE	0	NBL1	0	0
18544	5.37037	0	0	0.00114943	0.186207	0	1	1	10	FALSE		Unclustered	0	SLC2A5	5	1	0	0	0.635802	TRUE	0	SLC2A5	0	0
18550	1	0	0	1	1	0	1	1	1	FALSE		Unclustered	0	SLC25A45	1	1	0	0	1	TRUE	0	SLC25A45	0	0
18551	1	0	0	1	1	0	1	1	1	FALSE		Unclustered	0	FRMD8	1	1	0	0	1	TRUE	0	FRMD8	0	0
18557	4.81481	0	0	0.00128205	0.207692	0	1	1	9	FALSE		Unclustered	0	ABLIM3	5	1	0	0	0.682099	TRUE	0	ABLIM3	0	0
18558	1	0	0	1	1	0	1	1	1	FALSE		Unclustered	0	CMTM5	1	1	0	0	1	TRUE	0	CMTM5	0	0
18559	1	0	0	1	1	0	1	1	1	FALSE		Unclustered	0	CMTM4	1	1	0	0	1	TRUE	0	CMTM4	0	0
18560	8.00617	0	0	0.00077101	0.124904	0	1	1	12	FALSE		Unclustered	0	GPR63	3	1	0	0	0.416152	TRUE	0	GPR63	0	0
18562	6.32099	0	0	0.000976562	0.158203	0	1	1	11	FALSE		Unclustered	0	C10orf129	2	1	0	0	0.556584	TRUE	0	C10orf129	0	0
18563	3.7716	0	0	0.00163666	0.265139	0	1	1	8	FALSE		Unclustered	0	PLD1	16	1	0	0	0.769033	TRUE	0	PLD1	0	0
18567	3.65432	0	0	0.00168919	0.273649	0	1	1	7	FALSE		Unclustered	0	ZNF331	33	1	0	0	0.778807	TRUE	0	ZNF331	0	0
18569	6.30247	0	0	0.000979432	0.158668	0	1	1	10	FALSE		Unclustered	0	LARGE	2	1	0	0	0.558128	TRUE	0	LARGE	0	0
18570	5.11111	0	0	0.00120773	0.195652	0	1	1	8	FALSE		Unclustered	0	NKD1	4	1	0	0	0.657407	TRUE	0	NKD1	0	0
18571	3.65432	0	0	0.00168919	0.273649	0	1	1	7	FALSE		Unclustered	0	ZNF124	33	1	0	0	0.778807	TRUE	0	ZNF124	0	0
18572	5.21605	0	0	0.00118343	0.191716	0	1	1	11	FALSE		Unclustered	0	TNFRSF12A	3	1	0	0	0.648663	TRUE	0	TNFRSF12A	0	0
18573	3.65432	0	0	0.00168919	0.273649	0	1	1	7	FALSE		Unclustered	0	ZNF239	33	1	0	0	0.778807	TRUE	0	ZNF239	0	0
18574	1	0	0	1	1	0	1	1	1	FALSE		Unclustered	0	PADI4	1	1	0	0	1	TRUE	0	PADI4	0	0
18575	1	0	0	1	1	0	1	1	1	FALSE		Unclustered	0	ARG2	1	1	0	0	1	TRUE	0	ARG2	0	0
18576	3.65432	0	0	0.00168919	0.273649	0	1	1	7	FALSE		Unclustered	0	ZNF831	33	1	0	0	0.778807	TRUE	0	ZNF831	0	0
18577	3.65432	0	0	0.00168919	0.273649	0	1	1	7	FALSE		Unclustered	0	ZNF571	33	1	0	0	0.778807	TRUE	0	ZNF571	0	0
18578	3.65432	0	0	0.00168919	0.273649	0	1	1	7	FALSE		Unclustered	0	ZNF192	33	1	0	0	0.778807	TRUE	0	ZNF192	0	0
18580	3.65432	0	0	0.00168919	0.273649	0	1	1	7	FALSE		Unclustered	0	ZNF100	33	1	0	0	0.778807	TRUE	0	ZNF100	0	0
18581	3.65432	0	0	0.00168919	0.273649	0	1	1	7	FALSE		Unclustered	0	ZFP30	33	1	0	0	0.778807	TRUE	0	ZFP30	0	0
18582	3.65432	0	0	0.00168919	0.273649	0	1	1	7	FALSE		Unclustered	0	ZNF420	33	1	0	0	0.778807	TRUE	0	ZNF420	0	0
18583	3.65432	0	0	0.00168919	0.273649	0	1	1	7	FALSE		Unclustered	0	ZNF233	33	1	0	0	0.778807	TRUE	0	ZNF233	0	0
18584	3.65432	0	0	0.00168919	0.273649	0	1	1	7	FALSE		Unclustered	0	GLIS3	33	1	0	0	0.778807	TRUE	0	GLIS3	0	0
18585	3.65432	0	0	0.00168919	0.273649	0	1	1	7	FALSE		Unclustered	0	ZNF92	33	1	0	0	0.778807	TRUE	0	ZNF92	0	0
18586	3.65432	0	0	0.00168919	0.273649	0	1	1	7	FALSE		Unclustered	0	ZNF165	33	1	0	0	0.778807	TRUE	0	ZNF165	0	0
18587	3.65432	0	0	0.00168919	0.273649	0	1	1	7	FALSE		Unclustered	0	PRDM13	33	1	0	0	0.778807	TRUE	0	PRDM13	0	0
18588	4.6358	0	0	0.00133156	0.215712	0	1	1	8	FALSE		Unclustered	0	ABCA13	2	1	0	0	0.697016	TRUE	0	ABCA13	0	0
18590	4.07407	0	0	0.00151515	0.245455	0	1	1	8	FALSE		Unclustered	0	ATP11C	10	1	0	0	0.743827	TRUE	0	ATP11C	0	0
18591	4.07407	0	0	0.00151515	0.245455	0	1	1	8	FALSE		Unclustered	0	ATP8B4	10	1	0	0	0.743827	TRUE	0	ATP8B4	0	0
18592	4.14815	0	0	0.0014881	0.241071	0	1	1	8	FALSE		Unclustered	0	STOM	11	1	0	0	0.737654	TRUE	0	STOM	0	0
18593	1.5	0	0	0.333333	0.666667	0	1	1	2	FALSE		Unclustered	0	HRASLS	2	1	0	0	0.75	TRUE	0	HRASLS	0	0
18594	5.4321	0	0	0.00113636	0.184091	0	1	1	10	FALSE		Unclustered	0	RHCE	5	1	0	0	0.630658	TRUE	0	RHCE	0	0
18595	3.95679	0	0	0.00156006	0.25273	0	1	1	9	FALSE		Unclustered	0	MARCH9	13	1	0	0	0.753601	TRUE	0	MARCH9	0	0
18596	1	0	0	1	1	0	1	1	1	FALSE		Unclustered	0	TREML1	1	1	0	0	1	TRUE	0	TREML1	0	0
18597	1	0	0	1	1	0	1	1	1	FALSE		Unclustered	0	C6orf25	1	1	0	0	1	TRUE	0	C6orf25	0	0
18598	4.22222	0	0	0.00146199	0.236842	0	1	1	9	FALSE		Unclustered	0	DYRK3	13	1	0	0	0.731481	TRUE	0	DYRK3	0	0
18599	6.14815	0	0	0.00100402	0.162651	0	1	1	11	FALSE		Unclustered	0	EXTL2	2	1	0	0	0.570988	TRUE	0	EXTL2	0	0
18600	4.07407	0	0	0.00151515	0.245455	0	1	1	8	FALSE		Unclustered	0	HTRA1	10	1	0	0	0.743827	TRUE	0	HTRA1	0	0
18601	4.72222	0	0	0.00130719	0.211765	0	1	1	10	FALSE		Unclustered	0	CTNS	5	1	0	0	0.689815	TRUE	0	CTNS	0	0
18602	5.2963	0	0	0.0011655	0.188811	0	1	1	9	FALSE		Unclustered	0	PMP22	5	1	0	0	0.641975	TRUE	0	PMP22	0	0
18603	1	0	0	1	1	0	1	1	1	FALSE		Unclustered	0	TMEM202	1	1	0	0	1	TRUE	0	TMEM202	0	0
18604	1	0	0	1	1	0	1	1	1	FALSE		Unclustered	0	ZPBP	1	1	0	0	1	TRUE	0	ZPBP	0	0
18606	4.75309	0	0	0.0012987	0.21039	0	1	1	8	FALSE		Unclustered	0	ERCC6L	4	1	0	0	0.687243	TRUE	0	ERCC6L	0	0
18607	3.95679	0	0	0.00156006	0.25273	0	1	1	9	FALSE		Unclustered	0	PIAS2	13	1	0	0	0.753601	TRUE	0	PIAS2	0	0
18608	4.39506	0	0	0.00140449	0.227528	0	1	1	9	FALSE		Unclustered	0	RPL32	5	1	0	0	0.717078	TRUE	0	RPL32	0	0
18609	4.18519	0	0	0.00147493	0.238938	0	1	1	8	FALSE		Unclustered	0	KAZN	7	1	0	0	0.734568	TRUE	0	KAZN	0	0
18610	4.67901	0	0	0.00131926	0.21372	0	1	1	10	FALSE		Unclustered	0	CTNNAL1	2	1	0	0	0.693416	TRUE	0	CTNNAL1	0	0
18611	4.83951	0	0	0.00127551	0.206633	0	1	1	10	FALSE		Unclustered	0	OSBPL10	5	1	0	0	0.680041	TRUE	0	OSBPL10	0	0
